# Supplementary material for: Targeted proteoform mapping uncovers specific Neurexin-3 variants required for dendritic inhibition
Source: Neuron. 2022 Jul 6;110(13):2094–2109.e10. doi: 10.1016/j.neuron.2022.04.017 (PMC9275415; doi:10.1016/j.neuron.2022.04.017)
Supplement: Table S1. List of proteins recovered in anti-NRXN3-AS5 immunoprecipitates, related to Figure 4 — iBAQ values for proteins recovered in anti-HA immunoprecipitates from hippocampal tissue lysates from wild-type and Nrxn3 AS5HA/HA mice. Proteins enriched in the precipitates from Nrxn3 AS5HA/HA mice (FC > 2.0, q-value <0.05) are marked in bold. [file mmc2.xlsx]

## Sheet: anti HA IP NRXN3 AS5HA vs wt
Table S1: iBAQ values of proteins recovered in anti-HA immunoprecipitates from wild-type and Nrxn3 AS5 HA/HA mice
							anti-HA IP from wild-type					anti-HA IP from NRXN3AS5HA/HA			MEAN anti-HA	MEAN anti-HA
Identified Proteins	Accession Number	T-Test p-value	q-value	Fold Change	replicate 1	replicate 2	replicate 3	replicate 4	replicate 5	replicate 1	replicate 2	replicate 3	replicate 4	replicate 5	wild-type	NRXN3 AS5 HA/HA
Neurexophilin-1 OS=Mus musculus OX=10090 GN=Nxph1 PE=2 SV=2	sp|Q61200|NXPH1_MOUSE	4.70867e-08	3.13362e-05	123.714	39.8041	303.145	390.882	63.4885	145.712	13539.4	27643.9	25440.6	19579.9	30462.1	188.606	23333.2
Neurexin-3 OS=Mus musculus OX=10090 GN=Nrxn3 PE=1 SV=2	sp|Q6P9K9|NRX3A_MOUSE	1.68031e-07	7.45498e-05	16.2884	25426.1	17900.4	57360.4	28510	26857.8	291478	551294	552592	489200	657310	31210.9	508375
Chemokine-like protein TAFA-2 OS=Mus musculus OX=10090 GN=Tafa2 PE=1 SV=1	sp|Q7TPG7|TAFA2_MOUSE	3.07201e-07	0.000102221	16.1479	5769.53	3044.82	11785.8	5012	3415.59	58656.9	112708	92162.8	108967	96242.6	5805.55	93747.5
Chemokine-like protein TAFA-1 OS=Mus musculus OX=10090 GN=Tafa1 PE=1 SV=1	sp|Q7TPG8|TAFA1_MOUSE	2.35964e-05	0.00628137	10.9946	8474.72	3652.43	33221.8	4982.21	12826.7	69109.9	179938	160323	103530	181496	12631.6	138879
Rab GDP dissociation inhibitor alpha OS=Mus musculus OX=10090 GN=Gdi1 PE=1 SV=3	sp|P50396|GDIA_MOUSE	6.2258e-05	0.0138109	0.173626	6218.1	3392.68	2285.41	2487.2	2422.31	1070.94	324.403	690.606	380.554	451.402	3361.14	583.581
Elongation factor 1-beta OS=Mus musculus OX=10090 GN=Eef1b PE=1 SV=5	sp|O70251|EF1B_MOUSE	0.000431475	0.0717866	0.260516	32597.2	26204	13751.1	13650.8	13693.1	6167.64	8630.56	4211.54	3117.65	3897.17	19979.2	5204.91
Protein S100-A13 OS=Mus musculus OX=10090 GN=S100a13 PE=1 SV=1	sp|P97352|S10AD_MOUSE	0.00179332	0.234021	2.24201	19397.1	13053.3	23470.9	19408.6	20753.8	34509.4	42013.9	43360.8	55691.3	39845.6	19216.7	43084.2
Eukaryotic translation initiation factor 5A-1 OS=Mus musculus OX=10090 GN=Eif5a PE=1 SV=2	sp|P63242|IF5A1_MOUSE	0.00193405	0.234021	0.09366	47783.5	23848.1	6348.39	7036.67	4035.96	2258.22	3190.54	227.538	744.286	1920.08	17810.5	1668.13
Neurofascin OS=Mus musculus OX=10090 GN=Nfasc PE=1 SV=1	sp|Q810U3|NFASC_MOUSE	0.0030068	0.285861	0.309378	2761.36	2465.29	7689.24	3814.9	4687.63	581.469	897.035	2091.74	736.835	2319.31	4283.68	1325.28
Histone-binding protein RBBP7 OS=Mus musculus OX=10090 GN=Rbbp7 PE=1 SV=1	sp|Q60973|RBBP7_MOUSE	0.00444663	0.394564	0.28826	160468	83613.4	117145	42814.1	46351.9	14669.3	27883	44382	9528.39	33367.3	90078.4	25966
Prohibitin OS=Mus musculus OX=10090 GN=Phb PE=1 SV=1	sp|P67778|PHB_MOUSE	0.00525255	0.427209	0.329455	8128.44	4327.07	2498.88	2162.42	2509.99	769.645	2158.19	1507.15	1038.79	992.377	3925.36	1293.23
Phosphoglycerate mutase 1 OS=Mus musculus OX=10090 GN=Pgam1 PE=1 SV=3	sp|Q9DBJ1|PGAM1_MOUSE	0.00545647	0.427209	0.220732	137435	60468.3	29172.4	27074.5	16711.9	16618.1	17690.5	7591.42	8544.18	9343.65	54172.5	11957.6
Endoplasmic reticulum chaperone BiP OS=Mus musculus OX=10090 GN=Hspa5 PE=1 SV=3	sp|P20029|BIP_MOUSE	0.00988281	0.657701	2.05209	11513.3	8752.09	20364.8	11323.5	15029	15926.1	34242	28120.7	30597.4	28568.5	13396.5	27491
Breast carcinoma-amplified sequence 1 homolog OS=Mus musculus OX=10090 GN=Bcas1 PE=1 SV=3	sp|Q80YN3|BCAS1_MOUSE	0.0117261	0.743209	0.497611	83909.2	50689.4	87905.7	50729.3	51956	21275.8	22084.6	41674.9	37831.4	38951.1	65037.9	32363.6
Fructose-bisphosphate aldolase C OS=Mus musculus OX=10090 GN=Aldoc PE=1 SV=4	sp|P05063|ALDOC_MOUSE	0.0130941	0.792194	3.51707	233.676	194.487	421.896	136.915	616.017	1154.56	2181.73	625.348	1395.8	280.395	320.598	1127.57
60 kDa heat shock protein, mitochondrial OS=Mus musculus OX=10090 GN=Hspd1 PE=1 SV=1	sp|P63038|CH60_MOUSE	0.0144544	0.836472	0.204218	83650.2	33858.2	8924.17	11660.3	9234.81	6024.5	6908.17	4945.23	9342.98	2866	29465.5	6017.38
Myosin light polypeptide 6 OS=Mus musculus OX=10090 GN=Myl6 PE=1 SV=3	sp|Q60605|MYL6_MOUSE	0.0208974	0.848866	0.499078	76218	51483	114983	45812.3	48028.1	22729.3	28320.3	36750	35036.7	45115.8	67305	33590.4
Kinesin-1 heavy chain OS=Mus musculus OX=10090 GN=Kif5b PE=1 SV=3	sp|Q61768|KINH_MOUSE	0.0226528	0.848866	0.471573	721.72	514.735	410.63	208.054	299.377	147.023	217.63	232.345	194.356	224.657	430.903	203.202
LIM domain and actin-binding protein 1 OS=Mus musculus OX=10090 GN=Lima1 PE=1 SV=3	sp|Q9ERG0|LIMA1_MOUSE	0.0235804	0.848866	0.311793	2575.84	719.547	4797.88	1784.11	1986.4	26.9495	271.854	2086.24	264.795	1049.19	2372.75	739.807
Alpha-synuclein OS=Mus musculus OX=10090 GN=Snca PE=1 SV=2	sp|O55042|SYUA_MOUSE	0.027362	0.848866	9.32553	2727.67	1083.7	2957.7	2617.45	1734.62	23106.9	69674.2	2258.26	5721.98	2949.21	2224.23	20742.1
Alpha-enolase OS=Mus musculus OX=10090 GN=Eno1 PE=1 SV=3	sp|P17182|ENOA_MOUSE	0.0282989	0.848866	2.75527	5614.2	5984.51	8921.09	5748.97	7983.65	14592.2	28899	8089.08	35790.4	7003.97	6850.48	18874.9
28S ribosomal protein S36, mitochondrial OS=Mus musculus OX=10090 GN=Mrps36 PE=1 SV=1	sp|Q9CQX8|RT36_MOUSE	0.0287389	0.848866	0.388633	11965.8	10886.5	43989.8	14093.7	22720.3	2456.58	8039.97	14349.8	2017.49	13420.3	20731.2	8056.84
Guanine nucleotide-binding protein G(I)/G(S)/G(O) subunit gamma-12 OS=Mus musculus OX=10090 GN=Gng12 PE=1 SV=3	sp|Q9DAS9|GBG12_MOUSE	0.0316307	0.848866	0.574985	79088.3	59618.4	89455.4	90751.3	74981.7	25076.7	23955.5	57782.8	80947.4	38721.3	78779	45296.8
Peptidyl-prolyl cis-trans isomerase A OS=Mus musculus OX=10090 GN=Ppia PE=1 SV=2	sp|P17742|PPIA_MOUSE	0.031728	0.848866	4.42782	1654.01	1635.94	1888.73	2176.94	1037.74	5285.07	5932.37	2307.72	22198	1441.06	1678.67	7432.85
Hemoglobin subunit alpha OS=Mus musculus OX=10090 GN=Hba PE=1 SV=2	sp|P01942|HBA_MOUSE	0.0331999	0.848866	3.60128	5762.42	4929.61	4964.72	10373.3	9540.55	15964	20198.9	8038.69	75222.6	8675.35	7114.12	25619.9
cAMP-dependent protein kinase type I-alpha regulatory subunit OS=Mus musculus OX=10090 GN=Prkar1a PE=1 SV=3	sp|Q9DBC7|KAP0_MOUSE	0.0347533	0.848866	0.516547	5389.33	6562.59	10444.4	5506.56	6970.99	936.984	2231.72	4217.23	5769.77	4858.29	6974.78	3602.8
Histidine ammonia-lyase OS=Mus musculus OX=10090 GN=Hal PE=1 SV=1	sp|P35492|HUTH_MOUSE	0.036174	0.848866	2.78788	129.362	120.149	213.499	86.0327	858.332	328.789	1320.47	488.496	1551.81	234.027	281.475	784.719
G protein-regulated inducer of neurite outgrowth 3 OS=Mus musculus OX=10090 GN=Gprin3 PE=1 SV=1	sp|Q8BWS5|GRIN3_MOUSE	0.0364055	0.848866	0.42452	1152.94	283.732	768.312	705.508	913.129	60.5266	73.7136	529.604	441.547	517.813	764.724	324.641
Voltage-dependent anion-selective channel protein 2 OS=Mus musculus OX=10090 GN=Vdac2 PE=1 SV=2	sp|Q60930|VDAC2_MOUSE	0.0404698	0.848866	0.44234	206378	98574.1	137009	60437.9	45725.5	25128.4	41088.4	50258.9	93182.4	32799.2	109625	48491.5
Unconventional myosin-VI OS=Mus musculus OX=10090 GN=Myo6 PE=1 SV=1	sp|Q64331|MYO6_MOUSE	0.0406746	0.848866	0.543455	6679.97	3978.31	10466.2	4747.72	5814.67	2270.33	3161.8	5144.6	1952.16	4691.52	6337.38	3444.08
Dematin OS=Mus musculus OX=10090 GN=Dmtn PE=1 SV=1	sp|Q9WV69|DEMA_MOUSE	0.0423963	0.848866	0.559094	8173.67	5192.95	12126.9	6281.66	5418.15	2343.62	3717.56	4682.19	3733.41	6317.8	7438.67	4158.92
Malate dehydrogenase, mitochondrial OS=Mus musculus OX=10090 GN=Mdh2 PE=1 SV=3	sp|P08249|MDHM_MOUSE	0.0428049	0.848866	5.24289	1504.41	2166.76	4713.33	2441.24	4302.88	24557.3	40458.5	3013.88	8968.15	2319.87	3025.73	15863.5
BTB/POZ domain-containing protein KCTD16 OS=Mus musculus OX=10090 GN=Kctd16 PE=1 SV=2	sp|Q5DTY9|KCD16_MOUSE	0.043679	0.848866	0.545479	3775.15	3315.01	7453.45	3735.23	5856.12	1064.68	2238.77	3645.48	2426.74	3789.45	4826.99	2633.02
MAP/microtubule affinity-regulating kinase 4 OS=Mus musculus OX=10090 GN=Mark4 PE=1 SV=1	sp|Q8CIP4|MARK4_MOUSE	0.0437413	0.848866	1.92294	5422.25	1586.09	2690.23	32128.5	8065.46	14093.1	15383.2	19079.3	37283.6	10101	9978.51	19188
Cleavage stimulation factor subunit 2 OS=Mus musculus OX=10090 GN=Cstf2 PE=1 SV=2	sp|Q8BIQ5|CSTF2_MOUSE	0.0441497	0.848866	0.505141	8539.41	4234.35	8432	3632.15	2885.05	2368.7	3284.68	3855.91	1913.68	2581.04	5544.59	2800.8
Caveolin-1 OS=Mus musculus OX=10090 GN=Cav1 PE=1 SV=1	sp|P49817|CAV1_MOUSE	0.0448507	0.848866	0.326096	5043.5	2609.21	29948.8	5484.61	9154.22	240.663	913.156	8469.9	897.536	6514.11	10448.1	3407.07
Ensconsin OS=Mus musculus OX=10090 GN=Map7 PE=1 SV=1	sp|O88735|MAP7_MOUSE	0.0472173	0.848866	0.529456	762.862	754.377	2000.79	739.442	796.27	316.901	533.154	598.644	793.391	433.648	1010.75	535.148
Myelin-oligodendrocyte glycoprotein OS=Mus musculus OX=10090 GN=Mog PE=1 SV=1	sp|Q61885|MOG_MOUSE	0.0483084	0.848866	0.432868	8581.36	3267.93	13845.9	8625.17	14823.7	910.49	4502.24	5872.33	4497.32	5490.52	9828.82	4254.58
Claudin-11 OS=Mus musculus OX=10090 GN=Cldn11 PE=1 SV=1	sp|Q60771|CLD11_MOUSE	0.0504391	0.848866	0.54204	790700	467261	1.38516e+06	911532	982168	199088	479464	702027	337774	740786	907364	491828
Heat shock protein HSP 90-beta OS=Mus musculus OX=10090 GN=Hsp90ab1 PE=1 SV=3	sp|P11499|HS90B_MOUSE	0.054499	0.848866	0.673369	8745.58	9795.74	8329.42	7262.61	9918.14	5651.92	6676.14	6221.81	5818.36	5294.69	8810.3	5932.58
2-oxoglutarate dehydrogenase, mitochondrial OS=Mus musculus OX=10090 GN=Ogdh PE=1 SV=3	sp|Q60597|ODO1_MOUSE	0.0553452	0.848866	0.509611	13297.1	9559.05	35631.2	17562.1	22286.1	4572.84	8470.2	13507.8	11105.4	12456.6	19667.1	10022.6
Cytochrome b-c1 complex subunit 8 OS=Mus musculus OX=10090 GN=Uqcrq PE=1 SV=3	sp|Q9CQ69|QCR8_MOUSE	0.0603859	0.848866	1.99692	3337.1	1803.13	2724.65	912.499	2933.39	2178.65	7363.17	5839.38	5413.62	2590.71	2342.15	4677.1
Beta-casein OS=Bos taurus GN=CSN2 PE=1 SV=2	sp|P02666|CASB_BOVIN	0.0617351	0.848866	2.86175	5554.67	15162.7	15520.7	5922.24	6006.48	10215.6	61113.4	42186.1	8092.6	16233.5	9633.35	27568.2
Fibrinogen alpha chain OS=Mus musculus OX=10090 GN=Fga PE=1 SV=1	sp|E9PV24|FIBA_MOUSE	0.0617949	0.848866	0.28356	1551.1	1578.31	17632.2	4226.71	3689.42	880.719	1560.67	1447.85	3013.15	1229.47	5735.56	1626.37
Diacylglycerol kinase zeta OS=Mus musculus OX=10090 GN=Dgkz PE=1 SV=2	sp|Q80UP3|DGKZ_MOUSE	0.0674912	0.848866	0.562754	1207.53	1185.64	2890.9	1511.8	2525.26	461.05	731.377	1401.1	912.904	1739.07	1864.23	1049.1
E3 ubiquitin-protein ligase TRIP12 OS=Mus musculus OX=10090 GN=Trip12 PE=1 SV=1	sp|G5E870|TRIPC_MOUSE	0.0677623	0.848866	0.346699	92.7998	77.3082	406.698	85.5342	223.849	24.052	135.865	79.5812	0.776119	66.9671	177.238	61.4482
Kinesin-like protein KIF2A OS=Mus musculus OX=10090 GN=Kif2a PE=1 SV=2	sp|P28740|KIF2A_MOUSE	0.068457	0.848866	0.529459	2192.24	1260.94	4709.62	1707.11	2879.89	661.138	1465.57	2136.7	1282.13	1204.97	2549.96	1350.1
RNA-binding protein 10 OS=Mus musculus OX=10090 GN=Rbm10 PE=1 SV=1	sp|Q99KG3|RBM10_MOUSE	0.0723314	0.848866	0.206886	160.162	50.9036	1303.64	158.985	43.1599	35.225	28.862	3.69753	245.065	42.3428	343.37	71.0384
BTB/POZ domain-containing protein KCTD12 OS=Mus musculus OX=10090 GN=Kctd12 PE=1 SV=1	sp|Q6WVG3|KCD12_MOUSE	0.0742091	0.848866	0.64916	22251.9	12956.9	22521.1	17908.5	25874.9	10521	10053.2	14900.6	14625.6	15798	20302.7	13179.7
Enhancer of mRNA-decapping protein 4 OS=Mus musculus OX=10090 GN=Edc4 PE=1 SV=2	sp|Q3UJB9|EDC4_MOUSE	0.0749756	0.848866	0.498756	1078.42	637.022	2889.82	851.562	1157.92	297.56	585.038	1017.05	723.913	675.576	1322.95	659.828
Alpha-S2-casein OS=Bos taurus GN=CSN1S2 PE=1 SV=2	sp|P02663|CASA2_BOVIN	0.0763975	0.848866	2.36759	771.056	3275.62	1239.46	1474.13	1433.76	1255.32	2616.65	9762.13	2419.07	3346.93	1638.81	3880.02
RNA polymerase-associated protein LEO1 OS=Mus musculus OX=10090 GN=Leo1 PE=1 SV=2	sp|Q5XJE5|LEO1_MOUSE	0.0768786	0.848866	0.417929	288.497	116.196	967.833	229.931	330.248	30.4359	208.885	330.325	30.5134	207.575	386.541	161.547
Dihydrolipoyllysine-residue acetyltransferase component of pyruvate dehydrogenase complex, mitochondrial OS=Mus musculus OX=10090 GN=Dlat PE=1 SV=2	sp|Q8BMF4|ODP2_MOUSE	0.0776108	0.848866	0.590546	17421.7	6269.6	18468.5	11675	13877.4	6477.99	8168.01	9360.9	7539.43	8440.84	13542.4	7997.43
Protein DEK OS=Mus musculus OX=10090 GN=Dek PE=1 SV=1	sp|Q7TNV0|DEK_MOUSE	0.0783401	0.848866	0.605733	1708.36	1487.77	1490.41	1430.92	3017.03	486.525	483.704	1196.64	1619.9	1746.29	1826.9	1106.61
Tubulin alpha-4A chain OS=Mus musculus OX=10090 GN=Tuba4a PE=1 SV=1	sp|P68368|TBA4A_MOUSE	0.0840487	0.848866	0.60925	38681.7	25841.5	73185	31460.9	39133.1	21360.4	23787.9	28819.2	27191.4	25749.2	41660.4	25381.6
WD repeat-containing protein 47 OS=Mus musculus OX=10090 GN=Wdr47 PE=1 SV=2	sp|Q8CGF6|WDR47_MOUSE	0.0846824	0.848866	0.571796	1295.13	1220.04	3532.75	1659.72	2167.64	392.242	724.297	2046.2	1015.21	1468.69	1975.05	1129.33
Liprin-alpha-3 OS=Mus musculus OX=10090 GN=Ppfia3 PE=1 SV=2	sp|P60469|LIPA3_MOUSE	0.0851727	0.848866	0.219924	782.593	867.154	8504.15	713.169	469.595	221.199	411.215	719.029	785.202	356.553	2267.33	498.64
C-terminal-binding protein 1 OS=Mus musculus OX=10090 GN=Ctbp1 PE=1 SV=2	sp|O88712|CTBP1_MOUSE	0.0867244	0.848866	0.517263	2792.63	1950.18	5780.51	2992.47	3308.42	881.17	1196.15	3448.95	45.9354	3130.32	3364.84	1740.51
Fibrinogen beta chain OS=Mus musculus OX=10090 GN=Fgb PE=1 SV=1	sp|Q8K0E8|FIBB_MOUSE	0.0934483	0.848866	0.361942	5131.03	5600.6	45418.6	16468.8	11495	6625.69	7047.97	5327.11	5262.93	6180.67	16822.8	6088.88
Sickle tail protein OS=Mus musculus OX=10090 GN=Skt PE=1 SV=1	sp|A2AQ25|SKT_MOUSE	0.0940606	0.848866	0.646257	769.222	781.011	1561.85	796.469	936.916	357.992	535.057	584.883	774.896	878.59	969.094	626.284
Serine/threonine-protein phosphatase PP1-alpha catalytic subunit OS=Mus musculus OX=10090 GN=Ppp1ca PE=1 SV=1	sp|P62137|PP1A_MOUSE	0.094709	0.848866	0.613818	263816	199491	557902	260345	290639	114037	186944	228189	143463	292407	314439	193008
Zinc finger protein 385B OS=Mus musculus OX=10090 GN=Znf385b PE=2 SV=1	sp|Q8BXJ8|Z385B_MOUSE	0.0951502	0.848866	0.226571	1927.91	51.6172	5177.62	657.122	1640.25	66.6328	146.812	1474.28	415.04	39.356	1890.9	428.424
Paraneoplastic antigen-like protein 8A OS=Mus musculus OX=10090 GN=Pnma8a PE=2 SV=1	sp|Q80VM8|PNM8A_MOUSE	0.0952098	0.848866	0.443968	1853.66	672.488	7518.45	1735.35	2561.79	76.3738	1489.49	2872.63	35.4519	1893.32	2868.35	1273.45
PCI domain-containing protein 2 OS=Mus musculus OX=10090 GN=Pcid2 PE=1 SV=1	sp|Q8BFV2|PCID2_MOUSE	0.0984696	0.848866	0.497731	1573.62	673.768	4721.68	1310.7	1693.83	104.897	1174.62	2087.87	33.5135	1563.27	1994.72	992.835
Tropomodulin-1 OS=Mus musculus OX=10090 GN=Tmod1 PE=1 SV=2	sp|P49813|TMOD1_MOUSE	0.0987418	0.848866	0.585725	11720.6	7900.27	27378.5	13075.1	11707.1	4633.32	6049.35	11156.1	7123.11	13082.4	14356.3	8408.85
Protein XRP2 OS=Mus musculus OX=10090 GN=Rp2 PE=1 SV=3	sp|Q9EPK2|XRP2_MOUSE	0.101073	0.848866	0.608293	1688.94	1631.24	4140.17	2671.92	1814.37	693.562	822.838	2282.65	1598.55	1869.46	2389.33	1453.41
Germinal-center associated nuclear protein OS=Mus musculus OX=10090 GN=Mcm3ap PE=1 SV=2	sp|Q9WUU9|GANP_MOUSE	0.10535	0.848866	0.550937	2618.42	1531.61	6167.66	2156.47	2527.7	423.84	1496.53	3024.06	1419.44	1901.2	3000.37	1653.02
60S ribosomal protein L5 OS=Mus musculus OX=10090 GN=Rpl5 PE=1 SV=3	sp|P47962|RL5_MOUSE	0.105457	0.848866	0.574667	41558.4	23188.8	87205.6	33530.2	51007.7	13149.2	25658.4	36994.2	22748.6	37353.1	47298.2	27180.7
Ras-related protein Rap-2b OS=Mus musculus OX=10090 GN=Rap2b PE=1 SV=1	sp|P61226|RAP2B_MOUSE	0.107974	0.848866	0.544933	2752.61	2105.58	9675.29	3389.75	5841.6	724.491	1928.03	5367.79	225.819	4704.12	4752.97	2590.05
Glypican-5 OS=Mus musculus OX=10090 GN=Gpc5 PE=2 SV=1	sp|Q8CAL5|GPC5_MOUSE	0.108481	0.848866	0.563601	2704.4	2369.41	9230.55	3976.93	5008.73	760.14	1794.19	4168.99	1338.87	5064.09	4658	2625.26
Symplekin OS=Mus musculus OX=10090 GN=Sympk PE=1 SV=2	sp|Q80X82|SYMPK_MOUSE	0.110587	0.848866	0.362903	577.66	76.7707	1907.04	495.66	708.182	81.7733	185.054	741.945	25.9544	331.718	753.062	273.289
Nucleoporin NUP42 OS=Mus musculus OX=10090 GN=Nup42 PE=2 SV=1	sp|Q8CIC2|NUP42_MOUSE	0.111704	0.848866	0.545189	7058.66	2911.88	14434.1	4773.45	5871.39	1505.64	5314.91	7361.79	1253.26	3672.98	7009.9	3821.72
Pyruvate kinase PKM OS=Mus musculus OX=10090 GN=Pkm PE=1 SV=4	sp|P52480|KPYM_MOUSE	0.115811	0.848866	1.78942	3686.57	3692.97	6769.97	3643.65	5219.85	9769.04	15465	7341.14	3829.53	4775.1	4602.6	8235.97
40S ribosomal protein S24 OS=Mus musculus OX=10090 GN=Rps24 PE=1 SV=1	sp|P62849|RS24_MOUSE	0.116015	0.848866	0.615842	29273.1	15971.9	43973.5	15743.6	28475.6	8042.48	14423.2	21234.5	6650.92	31825.5	26687.5	16435.3
Microsomal glutathione S-transferase 3 OS=Mus musculus OX=10090 GN=Mgst3 PE=1 SV=1	sp|Q9CPU4|MGST3_MOUSE	0.116467	0.848866	0.543266	35162.8	13771.3	69512.7	26325.5	40340.3	8594.51	17526.4	23530.2	18580.9	32333.4	37022.5	20113.1
V-type proton ATPase catalytic subunit A OS=Mus musculus OX=10090 GN=Atp6v1a PE=1 SV=2	sp|P50516|VATA_MOUSE	0.116848	0.848866	0.577448	50028.3	15266.4	40925.3	34051.5	62546.1	16249.7	19095.7	23034.9	32884	25852.2	40563.5	23423.3
Formin-like protein 2 OS=Mus musculus OX=10090 GN=Fmnl2 PE=1 SV=2	sp|A2APV2|FMNL2_MOUSE	0.116871	0.848866	0.635444	2072.2	1977.57	4680.69	2128.63	3446.94	865.64	2167.31	1388.29	1471.54	3197.89	2861.2	1818.14
RNA-binding protein FUS OS=Mus musculus OX=10090 GN=Fus PE=1 SV=1	sp|P56959|FUS_MOUSE	0.117045	0.848866	0.425489	1631.95	5353.98	7036.87	838.51	2075.7	767.371	1041.61	2132.02	535.028	2730.47	3387.4	1441.3
Coiled-coil domain-containing protein 9 OS=Mus musculus OX=10090 GN=Ccdc9 PE=1 SV=1	sp|Q8VC31|CCDC9_MOUSE	0.120429	0.848866	0.484523	844.221	309.381	2013.44	388.394	929.064	33.2601	327.607	1055.2	469.034	287.738	896.9	434.569
cAMP-dependent protein kinase catalytic subunit alpha OS=Mus musculus OX=10090 GN=Prkaca PE=1 SV=3	sp|P05132|KAPCA_MOUSE	0.121277	0.848866	0.638391	5882.76	11593.4	14574.5	8530.06	12691.4	2235.85	5158.03	9448.84	6953.74	10212	10654.4	6801.69
Complement component 1 Q subcomponent-binding protein, mitochondrial OS=Mus musculus OX=10090 GN=C1qbp PE=1 SV=1	sp|O35658|C1QBP_MOUSE	0.121609	0.848866	0.534906	7984.1	4010.75	21046.1	8225.79	13808.1	2484.19	5384.33	10349.4	367.802	10874.1	11015	5891.97
Serine protease inhibitor A3K OS=Mus musculus OX=10090 GN=Serpina3k PE=1 SV=2	sp|P07759|SPA3K_MOUSE	0.124233	0.848866	1.59098	1902.1	2402.92	1145.54	2650.98	2605.41	3956.96	2850.06	2403.26	5752.74	2071.48	2141.39	3406.9
Beta-adducin OS=Mus musculus OX=10090 GN=Add2 PE=1 SV=4	sp|Q9QYB8|ADDB_MOUSE	0.125785	0.848866	0.666672	17309.6	13606.8	32239.8	15679.3	19655	8699.54	12455.5	17099.3	13194	14212.5	19698.1	13132.2
Transcription factor 4 OS=Mus musculus OX=10090 GN=Tcf4 PE=1 SV=1	sp|Q60722|ITF2_MOUSE	0.126137	0.848866	0.64897	12637.2	15516.9	26460	10052.8	15943.9	4574.88	8596.17	12637.7	16892.5	9612.71	16122.1	10462.8
Actin-related protein 2/3 complex subunit 5 OS=Mus musculus OX=10090 GN=Arpc5 PE=1 SV=3	sp|Q9CPW4|ARPC5_MOUSE	0.126206	0.848866	0.646526	17423.7	9879.42	13672.6	15565.9	23395.3	2411.19	6677.59	13055.9	14075.8	15460.8	15987.4	10336.3
60S acidic ribosomal protein P1 OS=Mus musculus OX=10090 GN=Rplp1 PE=1 SV=1	sp|P47955|RLA1_MOUSE	0.126341	0.848866	0.673035	157396	71381.2	113982	90516.4	134675	39677.6	42118.6	74385.9	140628	85439.9	113590	76450
AP-2 complex subunit sigma OS=Mus musculus OX=10090 GN=Ap2s1 PE=1 SV=1	sp|P62743|AP2S1_MOUSE	0.127455	0.848866	0.678074	11554	11149.9	17194.5	8539.07	11696.1	2108.24	11752.7	10400.7	2657.09	13856.3	12026.7	8155
Hepatoma-derived growth factor-related protein 3 OS=Mus musculus OX=10090 GN=Hdgfl3 PE=1 SV=2	sp|Q9JMG7|HDGR3_MOUSE	0.128681	0.848866	0.524615	4650.49	5884.21	16241.5	2893.55	5410.26	1462.71	4482.93	5703.07	1811.12	4943.67	7016.01	3680.7
Zinc finger Ran-binding domain-containing protein 2 OS=Mus musculus OX=10090 GN=Zranb2 PE=1 SV=2	sp|Q9R020|ZRAB2_MOUSE	0.130594	0.848866	0.598874	4348.67	2973.72	10327	4459.03	6263.44	1178.71	3491.08	4002.82	3924.4	4394.17	5674.38	3398.24
Protein flightless-1 homolog OS=Mus musculus OX=10090 GN=Flii PE=1 SV=1	sp|Q9JJ28|FLII_MOUSE	0.13535	0.848866	0.617594	747.839	310.323	1132.17	747.255	584.032	256.771	319.852	518.503	438.222	641.586	704.325	434.987
Protein-arginine deiminase type-2 OS=Mus musculus OX=10090 GN=Padi2 PE=1 SV=2	sp|Q08642|PADI2_MOUSE	0.136951	0.848866	0.641448	6904.05	6831.1	16062.8	5978.86	8404.52	2760.12	3757.63	7466.88	6861.27	7494.13	8836.27	5668.01
Serine/arginine-rich splicing factor 9 OS=Mus musculus OX=10090 GN=Srsf9 PE=1 SV=1	sp|Q9D0B0|SRSF9_MOUSE	0.137893	0.848866	0.57473	4642.86	2479.16	9968.23	2812.24	4333.82	1386.84	2825.76	3701.18	1983.88	4031.67	4847.26	2785.87
NACHT and WD repeat domain-containing protein 2 OS=Mus musculus OX=10090 GN=Nwd2 PE=1 SV=2	sp|Q6P5U7|NWD2_MOUSE	0.138333	0.848866	0.600258	519.179	611.259	1793.11	879.834	718.203	174.946	368.358	871.204	677.366	622.239	904.316	542.823
Dapper homolog 3 OS=Mus musculus OX=10090 GN=Dact3 PE=1 SV=1	sp|Q0PHV7|DACT3_MOUSE	0.138427	0.848866	0.539535	1363.79	1516	4841.34	1128.99	1143.62	354.425	944.202	1741.08	654.762	1697.5	1998.75	1078.39
Phosphatidylinositol 4-kinase alpha OS=Mus musculus OX=10090 GN=Pi4ka PE=1 SV=2	sp|E9Q3L2|PI4KA_MOUSE	0.138647	0.848866	0.677822	2836.85	1836.76	4388.58	3206.62	3553.71	1109.52	1360.66	2406.74	3412.6	2435.33	3164.5	2144.97
Aconitate hydratase, mitochondrial OS=Mus musculus OX=10090 GN=Aco2 PE=1 SV=1	sp|Q99KI0|ACON_MOUSE	0.138772	0.848866	1.98235	582.017	862.431	1734.91	703.411	938.676	2241.72	4339.9	864.666	838.923	1272.6	964.289	1911.56
Non-POU domain-containing octamer-binding protein OS=Mus musculus OX=10090 GN=Nono PE=1 SV=3	sp|Q99K48|NONO_MOUSE	0.141074	0.848866	0.374947	868.605	424.716	5728.12	1175.19	1992.21	271.507	935.96	1320.31	513.329	779.172	2037.77	764.056
Cytoplasmic polyadenylation element-binding protein 4 OS=Mus musculus OX=10090 GN=Cpeb4 PE=1 SV=1	sp|Q7TN98|CPEB4_MOUSE	0.141304	0.848866	0.58943	3146.56	2986.7	10031.6	3099.66	3199.34	930.047	3285.32	5243.91	201.202	3580.4	4492.77	2648.18
Programmed cell death protein 6 OS=Mus musculus OX=10090 GN=Pdcd6 PE=1 SV=2	sp|P12815|PDCD6_MOUSE	0.141636	0.848866	0.617491	5248.41	4337.87	13197.8	5052.93	8458.86	2434.8	6378.17	5113.59	1164.33	7321.45	7259.17	4482.47
CD5 antigen-like OS=Mus musculus OX=10090 GN=Cd5l PE=1 SV=3	sp|Q9QWK4|CD5L_MOUSE	0.143068	0.848866	1.41785	8625.42	9533.51	1941.65	7133.6	8578.72	8582.82	11603.2	10384.6	9810.79	10396	7162.58	10155.5
SUMO-conjugating enzyme UBC9 OS=Mus musculus OX=10090 GN=Ube2i PE=1 SV=1	sp|P63280|UBC9_MOUSE	0.146303	0.848866	0.559897	22610.5	10786.1	56397.4	14974	22156.5	3875.05	13549.4	27348.8	6493.94	19797.4	25384.9	14212.9
Actin, aortic smooth muscle OS=Mus musculus OX=10090 GN=Acta2 PE=1 SV=1	sp|P62737|ACTA_MOUSE	0.146899	0.848866	0.576465	724556	452027	1.77388e+06	426940	945581	250951	417093	759847	189313	874847	864598	498410
Enhancer of rudimentary homolog OS=Mus musculus OX=10090 GN=Erh PE=1 SV=1	sp|P84089|ERH_MOUSE	0.148016	0.848866	0.707107	849946	529463	1.01449e+06	716827	880432	280533	574880	818281	546024	602459	798232	564435
Splicing factor U2AF 35 kDa subunit OS=Mus musculus OX=10090 GN=U2af1 PE=1 SV=4	sp|Q9D883|U2AF1_MOUSE	0.150759	0.848866	0.638323	87498.6	61693.1	176876	71023.4	76524	22683.7	62264.5	85527	56001.2	75843.5	94723.1	60464
Dynactin subunit 2 OS=Mus musculus OX=10090 GN=Dctn2 PE=1 SV=3	sp|Q99KJ8|DCTN2_MOUSE	0.151621	0.848866	0.671747	7119.65	3880.66	9740.49	8821.29	9748.82	3762.32	3924.82	5687.75	8566.61	4465.48	7862.18	5281.4
Fructose-bisphosphate aldolase A OS=Mus musculus OX=10090 GN=Aldoa PE=1 SV=2	sp|P05064|ALDOA_MOUSE	0.151944	0.848866	1.57443	26166.8	23295.6	36915.9	22963.2	35798.6	56621.9	76486.5	29520.7	40407	25477.5	29028	45702.7
DNA (cytosine-5)-methyltransferase 3A OS=Mus musculus OX=10090 GN=Dnmt3a PE=1 SV=2	sp|O88508|DNM3A_MOUSE	0.151965	0.848866	0.575599	6047.8	8982.56	24013	6364.87	10114	2897.84	5981.12	9225.19	6366.21	7488.16	11104.4	6391.7
THO complex subunit 1 OS=Mus musculus OX=10090 GN=Thoc1 PE=1 SV=1	sp|Q8R3N6|THOC1_MOUSE	0.151969	0.848866	0.540884	383.561	125.679	955.103	345.81	603.517	32.9111	169.417	540.618	133.083	429.486	482.734	261.103
Microtubule-associated protein 1B OS=Mus musculus OX=10090 GN=Map1b PE=1 SV=2	sp|P14873|MAP1B_MOUSE	0.152102	0.848866	0.672134	29571.1	19406.5	50569.3	23645.9	26885	11367	15593	29415.2	26640	17857.2	30015.5	20174.5
Ras GTPase-activating protein-binding protein 2 OS=Mus musculus OX=10090 GN=G3bp2 PE=1 SV=2	sp|P97379|G3BP2_MOUSE	0.152863	0.848866	0.606985	5933.97	3212.12	12013.7	4033.8	7133.79	1868.28	2475.42	6000.71	4659.75	4618.05	6465.47	3924.44
Protein FAM126B OS=Mus musculus OX=10090 GN=Fam126b PE=1 SV=1	sp|Q8C729|F126B_MOUSE	0.153517	0.848866	0.6046	1191.48	290.357	2449.43	1492.94	1921.6	66.9747	458.517	450.217	2857.83	607.741	1469.16	888.255
Ig heavy chain V region AC38 205.12 OS=Mus musculus OX=10090 PE=1 SV=1	sp|P06330|HVM51_MOUSE	0.153694	0.848866	1.4675	1.0829e+07	1.10178e+07	5.12674e+06	1.23062e+07	1.03151e+07	1.8058e+07	1.19515e+07	9.9643e+06	2.16187e+07	1.11879e+07	9.91895e+06	1.45561e+07
Neurocalcin-delta OS=Mus musculus OX=10090 GN=Ncald PE=1 SV=4	sp|Q91X97|NCALD_MOUSE	0.154162	0.848866	0.595469	8958.9	8628.02	31668.2	14931.7	18413.5	1809.4	5754.61	12661.2	11496.8	17463.9	16520.1	9837.18
Purine-rich element-binding protein gamma OS=Mus musculus OX=10090 GN=Purg PE=1 SV=1	sp|Q8R4E6|PURG_MOUSE	0.156799	0.848866	0.568922	5302.66	2892.96	15369.3	4647	6643.9	1154.99	3430.94	7972.82	2621.56	4649.95	6971.17	3966.05
60S ribosomal protein L27 OS=Mus musculus OX=10090 GN=Rpl27 PE=1 SV=2	sp|P61358|RL27_MOUSE	0.15788	0.848866	0.592619	33213.5	18920	75861.7	20101.9	43318.4	8906.77	23035.5	33278.2	8543.67	39672.2	38283.1	22687.3
Elongation factor 1-gamma OS=Mus musculus OX=10090 GN=Eef1g PE=1 SV=3	sp|Q9D8N0|EF1G_MOUSE	0.160815	0.848866	0.628722	2297.08	3823.18	2629.85	7660.38	4715.79	2011.92	2969.2	1916.52	2223.38	4161.53	4225.25	2656.51
10 kDa heat shock protein, mitochondrial OS=Mus musculus OX=10090 GN=Hspe1 PE=1 SV=2	sp|Q64433|CH10_MOUSE	0.163024	0.848866	0.430928	11488.5	8685.74	1114.29	3007.22	2965.44	3105.75	3063.83	1199.5	3604.51	774.023	5452.23	2349.52
Connector enhancer of kinase suppressor of ras 2 OS=Mus musculus OX=10090 GN=Cnksr2 PE=1 SV=1	sp|Q80YA9|CNKR2_MOUSE	0.163281	0.848866	0.678006	3538.38	3458.09	7762.84	3863.36	4502.8	1088.5	3350.29	4283.76	2738.19	4218.46	4625.09	3135.84
Polyadenylate-binding protein 1 OS=Mus musculus OX=10090 GN=Pabpc1 PE=1 SV=2	sp|P29341|PABP1_MOUSE	0.164444	0.848866	0.547733	4250.65	2293.42	12145.3	2874.49	6024.33	1366.05	2292.31	5108.55	2213.48	4130.6	5517.64	3022.2
Protein shisa-7 OS=Mus musculus OX=10090 GN=Shisa7 PE=1 SV=3	sp|Q8C3Q5|SHSA7_MOUSE	0.164619	0.848866	0.693297	17451.6	18052.4	38630.2	21929.3	19692.4	9516.43	12259.2	18383.8	16149	23944.7	23151.2	16050.6
Tetratricopeptide repeat protein 7B OS=Mus musculus OX=10090 GN=Ttc7b PE=1 SV=1	sp|E9Q6P5|TTC7B_MOUSE	0.164639	0.848866	0.595338	3182.73	997.128	4600.92	3261.87	3497.18	759.921	1290.77	2400.06	2412.81	2387.9	3107.97	1850.29
Barrier-to-autointegration factor OS=Mus musculus OX=10090 GN=Banf1 PE=1 SV=1	sp|O54962|BAF_MOUSE	0.164842	0.848866	0.645346	71063.2	65873.8	68780.6	173768	129022	64540.8	80637.6	55854.4	35672.8	91457.7	101702	65632.7
Regulator of G-protein signaling 17 OS=Mus musculus OX=10090 GN=Rgs17 PE=1 SV=1	sp|Q9QZB0|RGS17_MOUSE	0.165277	0.848866	0.638006	9721.25	5362.3	18867.9	8985.2	11901.6	1855.34	5795.74	9856.66	6587.09	10892.3	10967.7	6997.43
Heat shock 70 kDa protein 12A OS=Mus musculus OX=10090 GN=Hspa12a PE=1 SV=1	sp|Q8K0U4|HS12A_MOUSE	0.166098	0.848866	0.700873	8019.84	10278.6	18037.5	9276.07	9697.91	5185.92	7098.07	10297.3	7909.33	8274.56	11062	7753.03
Signal-induced proliferation-associated 1-like protein 1 OS=Mus musculus OX=10090 GN=Sipa1l1 PE=1 SV=2	sp|Q8C0T5|SI1L1_MOUSE	0.166413	0.848866	0.679728	5517.59	5277.27	11667.4	5480.37	5187.31	1995.12	2895.36	5845.31	5797.51	5986.01	6625.98	4503.86
Myelin-associated oligodendrocyte basic protein OS=Mus musculus OX=10090 GN=Mobp PE=1 SV=1	sp|Q9D2P8|MOBP_MOUSE	0.167749	0.848866	0.662292	84432.4	50592.3	152642	88330.6	95419.3	15391.3	62942.6	94634.2	49990.1	89257.5	94283.3	62443.1
U4/U6 small nuclear ribonucleoprotein Prp31 OS=Mus musculus OX=10090 GN=Prpf31 PE=1 SV=3	sp|Q8CCF0|PRP31_MOUSE	0.168042	0.848866	0.539214	5372.53	4709.66	20334.5	4384.35	5466.78	1055.06	2895.1	6092.63	5925.06	5745.13	8053.57	4342.59
Serrate RNA effector molecule homolog OS=Mus musculus OX=10090 GN=Srrt PE=1 SV=1	sp|Q99MR6|SRRT_MOUSE	0.169118	0.848866	1.68956	15702.7	2458.21	20603.5	60021.4	11526.6	17202.2	28396.2	31593	91224.6	17963.1	22062.5	37275.8
Calmin OS=Mus musculus OX=10090 GN=Clmn PE=1 SV=2	sp|Q8C5W0|CLMN_MOUSE	0.170159	0.848866	0.686587	1022.99	797.615	1926.28	966.772	919.01	357.145	637.293	890.684	1164.81	817.388	1126.53	773.464
THO complex subunit 3 OS=Mus musculus OX=10090 GN=Thoc3 PE=2 SV=1	sp|Q8VE80|THOC3_MOUSE	0.170588	0.848866	0.498406	5789.92	1398.62	13061.9	2646.03	5265.98	376.855	3051.18	5948.44	1354.2	3305.68	5632.49	2807.27
Fibrinogen gamma chain OS=Mus musculus OX=10090 GN=Fgg PE=1 SV=1	sp|Q8VCM7|FIBG_MOUSE	0.170813	0.848866	0.291045	561.655	833.432	12315.6	4097.99	2809.23	634.203	1089.37	877.054	2386.64	1013.48	4123.59	1200.15
Serine/threonine-protein phosphatase 2A catalytic subunit alpha isoform OS=Mus musculus OX=10090 GN=Ppp2ca PE=1 SV=1	sp|P63330|PP2AA_MOUSE	0.172224	0.848866	0.582895	9198.17	7226.18	32447.8	9113.39	12726.2	4640.1	8692.31	14808.8	1708.99	11367.4	14142.3	8243.51
Plasminogen activator inhibitor 1 RNA-binding protein OS=Mus musculus OX=10090 GN=Serbp1 PE=1 SV=2	sp|Q9CY58|PAIRB_MOUSE	0.172564	0.848866	0.655633	27243.9	10835.8	26356.2	11748	20046.9	4776.58	8900.76	18521.8	14886.5	16006.3	19246.2	12618.4
Semaphorin-7A OS=Mus musculus OX=10090 GN=Sema7a PE=1 SV=1	sp|Q9QUR8|SEM7A_MOUSE	0.17364	0.848866	0.595366	7667.96	4618.63	22888.3	9384.68	9935.09	2536.3	4013.93	8226.88	6071.03	11596.2	10898.9	6488.86
A-kinase anchor protein 5 OS=Mus musculus OX=10090 GN=Akap5 PE=1 SV=2	sp|D3YVF0|AKAP5_MOUSE	0.176313	0.848866	0.602869	13360.7	4089.72	17317.5	8434.55	18202	2907.38	5392.65	7449.4	15259.7	6009.64	12280.9	7403.75
Actin-related protein 3 OS=Mus musculus OX=10090 GN=Actr3 PE=1 SV=3	sp|Q99JY9|ARP3_MOUSE	0.177228	0.848866	0.681486	72622.1	31615	85305.2	43738.8	67321.5	20650.1	27932.4	45517.7	74521.3	36234.8	60120.5	40971.2
Glutamate receptor ionotropic, NMDA 2A OS=Mus musculus OX=10090 GN=Grin2a PE=1 SV=2	sp|P35436|NMDE1_MOUSE	0.177386	0.848866	0.714708	24452	28960.6	51589.7	26679.8	32964.4	13741.7	18773	32431.3	18179.4	34548.9	32929.3	23534.9
LanC-like protein 2 OS=Mus musculus OX=10090 GN=Lancl2 PE=1 SV=1	sp|Q9JJK2|LANC2_MOUSE	0.178156	0.848866	0.65518	1650.17	1454.92	3861.34	1530.77	1425.92	944.581	1621.23	1878.84	517.053	1539.73	1984.62	1300.29
2',3'-cyclic-nucleotide 3'-phosphodiesterase OS=Mus musculus OX=10090 GN=Cnp PE=1 SV=3	sp|P16330|CN37_MOUSE	0.178257	0.848866	0.692797	67748.1	66849	133210	118711	138512	46136.7	63406.2	90073.2	59529.3	104593	105006	72747.8
Myotubularin-related protein 5 OS=Mus musculus OX=10090 GN=Sbf1 PE=1 SV=2	sp|Q6ZPE2|MTMR5_MOUSE	0.178762	0.848866	0.61754	205.857	186.24	608.533	208.313	437.158	114.284	251.469	337.323	110.023	203.434	329.22	203.307
Gamma-aminobutyric acid type B receptor subunit 1 OS=Mus musculus OX=10090 GN=Gabbr1 PE=1 SV=1	sp|Q9WV18|GABR1_MOUSE	0.180736	0.848866	0.595531	4969.78	1549.86	8542.61	4284.53	5154.04	863.479	1846.07	4214.86	4720.73	2945.87	4900.16	2918.2
Protein-L-isoaspartate(D-aspartate) O-methyltransferase OS=Mus musculus OX=10090 GN=Pcmt1 PE=1 SV=3	sp|P23506|PIMT_MOUSE	0.183665	0.848866	0.708924	136995	108144	225041	97260.5	133326	71548.4	105334	150092	74348.3	95466.6	140153	99357.9
pre-rRNA 2'-O-ribose RNA methyltransferase FTSJ3 OS=Mus musculus OX=10090 GN=Ftsj3 PE=1 SV=1	sp|Q9DBE9|SPB1_MOUSE	0.18459	0.848866	0.554855	1980.63	890.028	6159.79	2076.96	2942.37	482.473	1667.11	2457.12	766.915	2421.97	2809.96	1559.12
Serine/threonine-protein phosphatase PP1-gamma catalytic subunit OS=Mus musculus OX=10090 GN=Ppp1cc PE=1 SV=1	sp|P63087|PP1G_MOUSE	0.184651	0.848866	0.715097	47005.9	33886.9	73317.4	36986.6	52983.5	21622.1	23152.3	50026.5	45861.4	33950.2	48836	34922.5
Regulator of nonsense transcripts 1 OS=Mus musculus OX=10090 GN=Upf1 PE=1 SV=2	sp|Q9EPU0|RENT1_MOUSE	0.18706	0.848866	0.689082	476.676	279.727	706.119	249.092	543.448	135.763	401.936	630.536	38.1368	347.551	451.012	310.785
40S ribosomal protein S5 OS=Mus musculus OX=10090 GN=Rps5 PE=1 SV=3	sp|P97461|RS5_MOUSE	0.187288	0.848866	0.698801	71439.4	36627.5	94029.5	50618.1	64389.1	26110.2	39575.1	54105.1	58962.6	42839.2	63420.7	44318.5
Actin-related protein 2/3 complex subunit 5-like protein OS=Mus musculus OX=10090 GN=Arpc5l PE=1 SV=1	sp|Q9D898|ARP5L_MOUSE	0.18791	0.848866	0.758718	5482.14	4780.83	7097.78	6057.62	6854.68	3649.78	3984.79	6265.83	2904.98	6163.33	6054.61	4593.74
Ankyrin-3 OS=Mus musculus OX=10090 GN=Ank3 PE=1 SV=1	sp|G5E8K5|ANK3_MOUSE	0.188364	0.848866	0.652404	10068.3	6099.38	21630.4	8870.88	10786.8	5140.53	4780.63	8904.57	10992.7	7666.01	11491.2	7496.88
Protein kinase C alpha type OS=Mus musculus OX=10090 GN=Prkca PE=1 SV=3	sp|P20444|KPCA_MOUSE	0.188597	0.848866	0.680783	62292.7	51302	143395	90701.1	101734	24101.1	42638.1	79759.1	62254.5	97207.6	89884.9	61192.1
Zinc finger matrin-type protein 2 OS=Mus musculus OX=10090 GN=Zmat2 PE=2 SV=1	sp|Q9CPW7|ZMAT2_MOUSE	0.188754	0.848866	0.41589	5808.13	1315.2	24134	4393.18	5723.73	393.713	3622.84	7437.84	1853.34	3899.39	8274.85	3441.42
Metabotropic glutamate receptor 5 OS=Mus musculus OX=10090 GN=Grm5 PE=1 SV=2	sp|Q3UVX5|GRM5_MOUSE	0.189274	0.848866	0.705458	5029.48	1963.71	3163.33	3919.27	4320.44	1779.95	1654.92	2537.73	4544.45	2460.71	3679.24	2595.55
Sideroflexin-3 OS=Mus musculus OX=10090 GN=Sfxn3 PE=1 SV=1	sp|Q91V61|SFXN3_MOUSE	0.18931	0.848866	1.70491	3385.37	2365.75	5083.84	3424.79	3851.49	3991.73	5232.06	5068.75	13705.8	2879.74	3622.25	6175.62
Guanine nucleotide-binding protein G(i) subunit alpha OS=Mus musculus OX=10090 GN=Gnai3 PE=1 SV=3	sp|Q9DC51|GNAI3_MOUSE	0.18949	0.848866	0.657164	7809.32	5282.04	17781.7	7257.1	8301.78	2442.3	3987.04	8806.8	8437.08	6840.18	9286.38	6102.68
V-type proton ATPase 16 kDa proteolipid subunit OS=Mus musculus OX=10090 GN=Atp6v0c PE=1 SV=1	sp|P63082|VATL_MOUSE	0.189828	0.848866	0.553681	167693	107965	573264	130182	233494	56631.5	110980	195261	112451	196070	242520	134279
Alpha-S1-casein OS=Bos taurus GN=CSN1S1 PE=1 SV=2	sp|P02662|CASA1_BOVIN	0.191049	0.848866	2.44704	6527.77	24186.9	17820.5	4253.97	9585.18	6847.31	60467.5	55122.1	7050.65	23145	12474.9	30526.5
Polypyrimidine tract-binding protein 3 OS=Mus musculus OX=10090 GN=Ptbp3 PE=1 SV=1	sp|Q8BHD7|PTBP3_MOUSE	0.191445	0.848866	0.577093	38170	18437.5	107365	33063.8	43943.1	9801.3	22533	44445.4	21040.3	41247.5	48195.9	27813.5
Protein MAL2 OS=Mus musculus OX=10090 GN=Mal2 PE=1 SV=1	sp|Q8BI08|MAL2_MOUSE	0.192453	0.848866	0.718161	268748	133129	297430	206723	260802	120999	159481	178358	201205	177930	233366	167595
Annexin A4 OS=Mus musculus OX=10090 GN=Anxa4 PE=1 SV=4	sp|P97429|ANXA4_MOUSE	0.192794	0.848866	0.65856	3011.27	2233.3	7437.43	4026.81	4709.82	1884.95	3646.23	2845.67	3161.37	2567.23	4283.73	2821.09
Protein arginine N-methyltransferase 8 OS=Mus musculus OX=10090 GN=Prmt8 PE=1 SV=2	sp|Q6PAK3|ANM8_MOUSE	0.193418	0.848866	0.712221	7805.9	4590.96	10752.4	7235.34	10357.5	3928.31	4525.46	4996.86	8994.5	6572.2	8148.41	5803.47
40S ribosomal protein S26 OS=Mus musculus OX=10090 GN=Rps26 PE=1 SV=3	sp|P62855|RS26_MOUSE	0.194329	0.848866	0.696827	67840.6	45018.9	123825	69392.4	91321	34901.7	39620.6	76418.4	49408	76568.9	79479.6	55383.5
DnaJ homolog subfamily B member 6 OS=Mus musculus OX=10090 GN=Dnajb6 PE=1 SV=4	sp|O54946|DNJB6_MOUSE	0.195785	0.848866	0.724675	17658.4	12549	23992.9	12051.2	13994.8	5650.63	9391.8	15397.7	12482	15230.5	16049.3	11630.5
Proline-rich protein 3 OS=Mus musculus OX=10090 GN=Prr3 PE=2 SV=1	sp|Q811B5|PRR3_MOUSE	0.198143	0.848866	0.881778	8921.31	2211.2	12308.2	3098.36	9195.83	451.256	1808.26	19916.2	258.995	9075.48	7146.98	6302.04
Lysine-specific demethylase 5B OS=Mus musculus OX=10090 GN=Kdm5b PE=1 SV=1	sp|Q80Y84|KDM5B_MOUSE	0.199375	0.848866	0.639932	272.184	56.3998	478.192	140.106	301.826	25.2025	118.835	474.637	30.4767	149.937	249.742	159.818
Y-box-binding protein 1 OS=Mus musculus OX=10090 GN=Ybx1 PE=1 SV=3	sp|P62960|YBOX1_MOUSE	0.200923	0.848866	0.586087	36523.6	21402.5	108588	31925.9	36034.7	11786.4	25197.6	44380.8	22795.2	33262.7	46895	27484.5
Engulfment and cell motility protein 2 OS=Mus musculus OX=10090 GN=Elmo2 PE=1 SV=1	sp|Q8BHL5|ELMO2_MOUSE	0.201013	0.848866	0.727162	4911.88	3848.76	7992.46	4301.21	5109.86	1540.03	3133.93	5455.7	4551.59	4344.35	5232.84	3805.12
Constitutive coactivator of PPAR-gamma-like protein 2 OS=Mus musculus OX=10090 GN=Fam120c PE=1 SV=3	sp|Q8C3F2|F120C_MOUSE	0.201715	0.848866	0.540784	1494.43	671.511	4939.33	1100.6	1938.21	407.9	1347.12	2090.96	493.782	1145.98	2028.81	1097.15
Methyl-CpG-binding domain protein 3 OS=Mus musculus OX=10090 GN=Mbd3 PE=1 SV=1	sp|Q9Z2D8|MBD3_MOUSE	0.204942	0.848866	0.504372	1560.08	445.979	5304.77	1302.6	2429.07	325.645	551.85	2262.38	610.459	1819.2	2208.5	1113.91
Glutamine synthetase OS=Mus musculus OX=10090 GN=Glul PE=1 SV=6	sp|P15105|GLNA_MOUSE	0.20589	0.848866	1.47804	645.9	425.725	1289.91	985.716	1521.14	803.624	1504.36	1404.8	2518.45	964.447	973.678	1439.13
Zinc finger CCCH domain-containing protein 11A OS=Mus musculus OX=10090 GN=Zc3h11a PE=1 SV=1	sp|Q6NZF1|ZC11A_MOUSE	0.207452	0.848866	0.566108	12812	3244.25	22830.1	6790.77	10359.5	1826.42	6014.96	11500.9	3900.6	8479.89	11207.3	6344.55
Ig kappa chain V-III region PC 6684 OS=Mus musculus OX=10090 PE=1 SV=1	sp|P01670|KV3AI_MOUSE	0.209671	0.848866	1.81804	2.15618e+06	1.87539e+06	1.60828e+06	2.32318e+06	2.77644e+06	2.49661e+06	2.12026e+06	2.47164e+06	1.0012e+07	2.42433e+06	2.14789e+06	3.90496e+06
60S ribosomal protein L29 OS=Mus musculus OX=10090 GN=Rpl29 PE=1 SV=2	sp|P47915|RL29_MOUSE	0.210469	0.848866	0.680553	32383.8	13231.5	38605.7	31473	40049.1	11240.9	16855.1	28534	26231.3	23130.2	31148.6	21198.3
Guanine nucleotide-binding protein G(i) subunit alpha-2 OS=Mus musculus OX=10090 GN=Gnai2 PE=1 SV=5	sp|P08752|GNAI2_MOUSE	0.21252	0.848866	0.668099	122467	84881.9	296075	140962	141954	49213.1	88966.5	147264	101987	137922	157268	105071
Gap junction alpha-1 protein OS=Mus musculus OX=10090 GN=Gja1 PE=1 SV=2	sp|P23242|CXA1_MOUSE	0.212904	0.848866	0.717625	187421	130658	337612	183128	205360	120046	119040	166527	139687	204029	208836	149866
Keratin, type II cytoskeletal 8 OS=Mus musculus OX=10090 GN=Krt8 PE=1 SV=4	sp|P11679|K2C8_MOUSE	0.213841	0.848866	0.226461	231.342	1388.86	5341.8	173.488	159.003	1008.98	88.3745	125.827	237.141	191.594	1458.9	330.383
Nucleoporin p58/p45 OS=Mus musculus OX=10090 GN=Nup58 PE=1 SV=1	sp|Q8R332|NUP58_MOUSE	0.213844	0.848866	0.561961	7028.73	3109.94	24701	5419	10406.7	1208.5	2108.76	11819.4	5228.13	8107.14	10133.1	5694.39
Protein EFR3 homolog A OS=Mus musculus OX=10090 GN=Efr3a PE=1 SV=1	sp|Q8BG67|EFR3A_MOUSE	0.214159	0.848866	0.659293	3914.06	1730.22	7107.54	3388.42	4406.53	1335.04	1551.75	4382.56	3394.04	2882.95	4109.35	2709.27
H/ACA ribonucleoprotein complex subunit 3 OS=Mus musculus OX=10090 GN=Nop10 PE=3 SV=1	sp|Q9CQS2|NOP10_MOUSE	0.214686	0.848866	0.459819	38268.4	9890.02	142300	28746.5	33017.3	3939.41	28669.2	39425.5	10639.9	33302.5	50444.4	23195.3
Drebrin OS=Mus musculus OX=10090 GN=Dbn1 PE=1 SV=4	sp|Q9QXS6|DREB_MOUSE	0.215075	0.848866	0.708713	409317	196542	528506	275740	362663	143026	168964	303500	374645	266248	354553	251277
Collagen alpha-1(IV) chain OS=Mus musculus OX=10090 GN=Col4a1 PE=1 SV=4	sp|P02463|CO4A1_MOUSE	0.215539	0.848866	0.574805	20811.5	6677.6	29925.5	7943.01	6237.73	3280.01	5347.74	18664.3	7703.76	6157.52	14319.1	8230.67
Rho GTPase-activating protein 32 OS=Mus musculus OX=10090 GN=Arhgap32 PE=1 SV=2	sp|Q811P8|RHG32_MOUSE	0.217965	0.848866	0.726055	823.219	1362.9	1438.93	829.407	678.773	787.273	561.304	596.056	1151.82	630.56	1026.65	745.403
V-type proton ATPase subunit d 1 OS=Mus musculus OX=10090 GN=Atp6v0d1 PE=1 SV=2	sp|P51863|VA0D1_MOUSE	0.218663	0.848866	0.779317	31703.2	53587.4	26048.3	57670.3	36672.9	11145.8	11822.9	16166.9	64507.4	56648.5	41136.4	32058.3
Voltage-dependent P/Q-type calcium channel subunit alpha-1A OS=Mus musculus OX=10090 GN=Cacna1a PE=1 SV=2	sp|P97445|CAC1A_MOUSE	0.218805	0.848866	0.717426	1628.88	1804.6	3605.22	2170.17	1663.63	548.608	1473.61	2181.87	1816.7	1779.43	2174.5	1560.04
Nuclear pore glycoprotein p62 OS=Mus musculus OX=10090 GN=Nup62 PE=1 SV=2	sp|Q63850|NUP62_MOUSE	0.219037	0.848866	0.718183	10852.1	8241.54	19220	13990.3	17119.2	4029.84	10551.2	10303.3	11245.8	13728.3	13884.6	9971.71
60S ribosomal protein L4 OS=Mus musculus OX=10090 GN=Rpl4 PE=1 SV=3	sp|Q9D8E6|RL4_MOUSE	0.220606	0.848866	0.671365	43974.9	24028.5	82491.8	32269.9	52369.2	12626	27498.6	47162.4	29430.5	41143.6	47026.9	31572.2
Kalirin OS=Mus musculus OX=10090 GN=Kalrn PE=1 SV=1	sp|A2CG49|KALRN_MOUSE	0.223483	0.848866	0.729243	2006.82	2875.46	5171.76	3259.87	3048.5	767.937	1702.69	2486.73	4075.63	2899.2	3272.48	2386.44
Complement C1r-A subcomponent OS=Mus musculus OX=10090 GN=C1ra PE=1 SV=1	sp|Q8CG16|C1RA_MOUSE	0.223689	0.848866	2.37178	15289.4	17169.6	11084.9	13360.5	15237.1	16970.3	15952	17178.2	108234	12769.5	14428.3	34220.7
GTP-binding protein Di-Ras2 OS=Mus musculus OX=10090 GN=Diras2 PE=1 SV=1	sp|Q5PR73|DIRA2_MOUSE	0.224264	0.848866	1.81681	1440.93	682.732	2628.02	1108.03	1782.46	1902.7	1453.46	1825.12	7317.66	1385.44	1528.44	2776.88
Brain acid soluble protein 1 OS=Mus musculus OX=10090 GN=Basp1 PE=1 SV=3	sp|Q91XV3|BASP1_MOUSE	0.224627	0.848866	0.669674	1.66874e+06	1.03986e+06	3.74662e+06	1.68504e+06	2.23891e+06	587495	1.19785e+06	1.74162e+06	1.79914e+06	1.62456e+06	2.07584e+06	1.39013e+06
Inter-alpha-trypsin inhibitor heavy chain H5 OS=Mus musculus OX=10090 GN=Itih5 PE=1 SV=1	sp|Q8BJD1|ITIH5_MOUSE	0.224891	0.848866	0.559429	1015.41	572.186	3610.17	801.696	1112.29	426.512	761.35	1284.16	335.191	1171.31	1422.35	795.705
Protein SEC13 homolog OS=Mus musculus OX=10090 GN=Sec13 PE=1 SV=3	sp|Q9D1M0|SEC13_MOUSE	0.224924	0.848866	0.493801	32494.9	7082.46	83603.8	18259.1	25793.2	4189.83	17053.9	28065.5	9133.17	24137.6	33446.7	16516
Menin OS=Mus musculus OX=10090 GN=Men1 PE=1 SV=2	sp|O88559|MEN1_MOUSE	0.226346	0.848866	0.638881	2111.06	1101.68	5126.69	1873.85	2335.75	591.599	2034.8	2521.9	1037.18	1831.87	2509.81	1603.47
WD repeat-containing protein 82 OS=Mus musculus OX=10090 GN=Wdr82 PE=1 SV=1	sp|Q8BFQ4|WDR82_MOUSE	0.22654	0.848866	2.37613	369.607	303.649	841.966	328.044	525.995	359.548	377.612	771.997	3501.71	618.803	473.852	1125.93
Carbonic anhydrase 4 OS=Mus musculus OX=10090 GN=Ca4 PE=1 SV=1	sp|Q64444|CAH4_MOUSE	0.226707	0.848866	0.699762	108101	60375	189241	100537	129636	50200.4	80746.6	114515	58557.3	107364	117578	82276.6
Syntaxin-binding protein 1 OS=Mus musculus OX=10090 GN=Stxbp1 PE=1 SV=2	sp|O08599|STXB1_MOUSE	0.228203	0.848866	1.38956	1983.87	2290.63	3282.69	2427.9	2435.12	3505.06	5665.41	2190.66	3177.9	2719.6	2484.04	3451.73
Unconventional myosin-Id OS=Mus musculus OX=10090 GN=Myo1d PE=1 SV=1	sp|Q5SYD0|MYO1D_MOUSE	0.228334	0.848866	0.726096	2078.43	1199.7	3139.24	2155.65	2466.89	919.689	1018.27	1973.51	2217.85	1886.73	2207.98	1603.21
Importin subunit alpha-3 OS=Mus musculus OX=10090 GN=Kpna4 PE=1 SV=1	sp|O35343|IMA3_MOUSE	0.229435	0.848866	0.662417	15039.2	7341.8	30503.1	18072.3	14881.7	4944.5	11108.1	18072.1	10106.8	12629.2	17167.6	11372.1
Transmembrane protein 209 OS=Mus musculus OX=10090 GN=Tmem209 PE=2 SV=1	sp|Q8BRG8|TM209_MOUSE	0.23007	0.848866	0.644057	16725.7	9299	42270.5	16909.9	16969.9	4962.7	11965.9	22735.8	11288.1	14854	20435	13161.3
Rho guanine nucleotide exchange factor 17 OS=Mus musculus OX=10090 GN=Arhgef17 PE=1 SV=2	sp|Q80U35|ARHGH_MOUSE	0.231473	0.848866	0.629626	181.046	109.584	498.518	270.123	334.088	100.012	138.609	235.043	238.614	165.017	278.672	175.459
Ubiquitin-like modifier-activating enzyme 1 OS=Mus musculus OX=10090 GN=Uba1 PE=1 SV=1	sp|Q02053|UBA1_MOUSE	0.231844	0.848866	1.36783	88.8971	91.8708	94.8449	104.984	115.325	128.601	225.915	110.735	99.7861	113.3	99.1843	135.667
60S ribosomal protein L37a OS=Mus musculus OX=10090 GN=Rpl37a PE=1 SV=2	sp|P61514|RL37A_MOUSE	0.232885	0.848866	0.62956	11762.9	6023.99	26093.9	8081.18	9813.38	3916.17	6565.89	9328.56	8592.27	10488.4	12355.1	7778.25
Alpha-adducin OS=Mus musculus OX=10090 GN=Add1 PE=1 SV=2	sp|Q9QYC0|ADDA_MOUSE	0.233449	0.848866	0.729948	78245	48267.7	124204	73693.2	71689.4	40448.6	52961	68524.3	70864	56334.2	79219.9	57826.4
60S ribosomal protein L36 OS=Mus musculus OX=10090 GN=Rpl36 PE=1 SV=2	sp|P47964|RL36_MOUSE	0.23478	0.848866	0.659716	36131	19934	74828.3	28021	44782.4	20656.6	25619.7	30461.5	33221.8	24422.3	40739.3	26876.4
Histone acetyltransferase KAT7 OS=Mus musculus OX=10090 GN=Kat7 PE=1 SV=1	sp|Q5SVQ0|KAT7_MOUSE	0.235065	0.848866	0.605623	3990	1706.2	10259.3	3126.41	4755.94	641.654	2292.7	4382.45	2728.71	4391.21	4767.56	2887.35
Ig heavy chain V region MOPC 47A OS=Mus musculus OX=10090 PE=1 SV=1	sp|P01786|HVM17_MOUSE	0.236807	0.848866	1.42349	55026	69077	35370.9	48621.9	53484.6	100617	72291.1	44670.1	107944	46834.6	52316.1	74471.5
PAX3- and PAX7-binding protein 1 OS=Mus musculus OX=10090 GN=Paxbp1 PE=1 SV=3	sp|P58501|PAXB1_MOUSE	0.237436	0.848866	0.690186	1389.93	944.682	3509.47	1240.34	1565.96	681.464	1298.51	2047.62	155.346	1787.43	1730.08	1194.07
Gasdermin-A OS=Mus musculus OX=10090 GN=Gsdma PE=2 SV=1	sp|Q9EST1|GSDMA_MOUSE	0.237639	0.848866	1.48044	4737.79	3480.49	6132.37	2664.73	6594.19	5074.76	7481.03	6195.27	12700	3501.51	4721.91	6990.51
ATP-dependent RNA helicase DHX8 OS=Mus musculus OX=10090 GN=Dhx8 PE=2 SV=1	sp|A2A4P0|DHX8_MOUSE	0.237856	0.848866	0.567313	886.047	301.799	2428.24	657.946	812.126	175.546	756.069	1059.46	310.24	584.132	1017.23	577.089
V-type proton ATPase subunit B, brain isoform OS=Mus musculus OX=10090 GN=Atp6v1b2 PE=1 SV=1	sp|P62814|VATB2_MOUSE	0.239093	0.848866	0.667383	99130.8	30047.1	82143.2	60664.9	110620	39502.4	37815.6	48243.8	81105.7	48676.8	76521.1	51068.9
Neuron-specific calcium-binding protein hippocalcin OS=Mus musculus OX=10090 GN=Hpca PE=1 SV=2	sp|P84075|HPCA_MOUSE	0.239119	0.848866	0.770289	248891	199454	318273	282613	342363	87738.9	202221	279226	195446	307295	278319	214386
Splicing factor U2AF 65 kDa subunit OS=Mus musculus OX=10090 GN=U2af2 PE=1 SV=3	sp|P26369|U2AF2_MOUSE	0.23921	0.848866	0.659323	103295	85018.9	292102	94330.1	119845	35872.9	79594.7	130508	89121.2	122863	138918	91591.9
Paralemmin-1 OS=Mus musculus OX=10090 GN=Palm PE=1 SV=1	sp|Q9Z0P4|PALM_MOUSE	0.239261	0.848866	0.705047	141838	66876.8	232709	115571	150741	44877.4	48076.2	118244	173058	114731	141547	99797.4
RNA binding protein fox-1 homolog 3 OS=Mus musculus OX=10090 GN=Rbfox3 PE=1 SV=2	sp|Q8BIF2|RFOX3_MOUSE	0.240559	0.848866	0.491899	14147.3	4110.17	54120.5	14854.6	14651.5	3331.03	9798.31	17847.3	4652.02	14488.1	20376.8	10023.3
Protein kinase C beta type OS=Mus musculus OX=10090 GN=Prkcb PE=1 SV=4	sp|P68404|KPCB_MOUSE	0.243356	0.848866	0.66998	19206.1	15297.7	52564	35000.2	35757.3	15406.7	13593.6	24230.2	22535.5	29973.8	31565.1	21148
Adhesion G protein-coupled receptor A1 OS=Mus musculus OX=10090 GN=Adgra1 PE=2 SV=1	sp|Q8C4G9|AGRA1_MOUSE	0.24338	0.848866	0.467702	899.567	568.761	5938.27	60.0157	272.685	2.3397	2.3397	927.688	1669.21	1018.11	1547.86	723.936
U6 snRNA-associated Sm-like protein LSm4 OS=Mus musculus OX=10090 GN=Lsm4 PE=1 SV=1	sp|Q9QXA5|LSM4_MOUSE	0.243383	0.848866	0.581423	7721.53	5857.54	24204.4	2569.52	8550.55	867.468	7910	8892.29	1613.25	9150.66	9780.72	5686.73
Synaptotagmin-5 OS=Mus musculus OX=10090 GN=Syt5 PE=1 SV=1	sp|Q9R0N5|SYT5_MOUSE	0.243635	0.848866	1.3062	530.956	906.671	3167.78	943.864	1277.21	954.548	1803.75	1714.28	2727.68	1716.51	1365.3	1783.35
U1 small nuclear ribonucleoprotein C OS=Mus musculus OX=10090 GN=Snrpc PE=1 SV=1	sp|Q62241|RU1C_MOUSE	0.246219	0.848866	0.671282	84925.5	39954.6	175717	96695.8	101386	33156	55418.9	106100	44942.9	95136.4	99735.9	66950.9
Leucine-rich repeat transmembrane neuronal protein 1 OS=Mus musculus OX=10090 GN=Lrrtm1 PE=2 SV=1	sp|Q8K377|LRRT1_MOUSE	0.246278	0.848866	1.54885	987.683	841.586	954.482	498.22	566.494	591.489	1600.13	1513.71	556.117	1699.25	769.693	1192.14
Casein kinase II subunit beta OS=Mus musculus OX=10090 GN=Csnk2b PE=1 SV=1	sp|P67871|CSK2B_MOUSE	0.246502	0.848866	0.688868	39222.6	22025.6	78178.2	38090.2	55185.4	12956.7	24518.1	34040.6	44001.9	44783.7	46540.4	32060.2
Voltage-dependent anion-selective channel protein 3 OS=Mus musculus OX=10090 GN=Vdac3 PE=1 SV=1	sp|Q60931|VDAC3_MOUSE	0.246541	0.848866	0.677802	13152.9	6499.46	24154.2	11824.9	16525.6	8413.25	12684.4	9828.17	8600.55	9381.88	14431.4	9781.66
Alpha-internexin OS=Mus musculus OX=10090 GN=Ina PE=1 SV=3	sp|P46660|AINX_MOUSE	0.246789	0.848866	0.725724	772007	895547	1.81287e+06	834387	777577	431232	526820	1.08003e+06	731070	926511	1.01848e+06	739133
cAMP-dependent protein kinase type II-beta regulatory subunit OS=Mus musculus OX=10090 GN=Prkar2b PE=1 SV=3	sp|P31324|KAP3_MOUSE	0.248711	0.848866	0.67114	6888.38	4326.69	18544.2	8183.26	8746.09	2748.28	3373.39	10747.1	6241.98	8223.84	9337.72	6266.92
Annexin A1 OS=Mus musculus OX=10090 GN=Anxa1 PE=1 SV=2	sp|P10107|ANXA1_MOUSE	0.24993	0.848866	2.24479	1423.42	1495.22	2730.54	1678.24	4428.79	3721.54	2935.99	3082.65	15542.3	1107.7	2351.24	5278.05
60S ribosomal protein L38 OS=Mus musculus OX=10090 GN=Rpl38 PE=1 SV=3	sp|Q9JJI8|RL38_MOUSE	0.250729	0.848866	0.680557	36419.7	20764.3	56415	18044	43088.5	11384.5	23532	31610.3	23229.2	29158.8	34946.3	23783
Pleiotropic regulator 1 OS=Mus musculus OX=10090 GN=Plrg1 PE=1 SV=1	sp|Q922V4|PLRG1_MOUSE	0.251718	0.848866	0.603715	60968.6	31616.1	164449	38728.2	63527.7	20071.4	48524.3	70180.2	30289.9	47842.6	71857.9	43381.7
60S acidic ribosomal protein P2 OS=Mus musculus OX=10090 GN=Rplp2 PE=1 SV=3	sp|P99027|RLA2_MOUSE	0.252787	0.848866	0.767574	391526	252799	495246	322869	498952	168200	183210	341633	530899	281571	392278	301103
Metabotropic glutamate receptor 7 OS=Mus musculus OX=10090 GN=Grm7 PE=1 SV=1	sp|Q68ED2|GRM7_MOUSE	0.253009	0.848866	0.720521	501.573	749.346	1462.08	881.037	706.785	157.042	541.809	718.735	788.392	892.855	860.165	619.767
Actin-related protein 2/3 complex subunit 1A OS=Mus musculus OX=10090 GN=Arpc1a PE=1 SV=1	sp|Q9R0Q6|ARC1A_MOUSE	0.253961	0.848866	0.724543	21455.3	8456.11	23669.3	13889.5	23532.8	5123.17	8505.14	14288.8	25434.5	12583.9	18200.6	13187.1
pre-mRNA 3' end processing protein WDR33 OS=Mus musculus OX=10090 GN=Wdr33 PE=1 SV=1	sp|Q8K4P0|WDR33_MOUSE	0.254075	0.848866	0.645996	6420.75	2009.55	10463.2	3269.5	5208.39	1100.4	3591.52	7056.19	2062.05	3871.67	5474.29	3536.37
Annexin A11 OS=Mus musculus OX=10090 GN=Anxa11 PE=1 SV=2	sp|P97384|ANX11_MOUSE	0.25412	0.848866	0.704301	28068.1	18638.3	60842.4	32559.1	37684.5	9698.2	21949.8	28255.6	33240	32075.8	35558.5	25043.9
Ig kappa chain V-VI region XRPC 44 OS=Mus musculus OX=10090 PE=1 SV=1	sp|P01675|KV6A1_MOUSE	0.254251	0.848866	1.25169	852415	770156	418069	788243	939332	1.05683e+06	922330	808862	1.00943e+06	919176	753643	943324
Protein-glutamine gamma-glutamyltransferase K OS=Mus musculus OX=10090 GN=Tgm1 PE=1 SV=2	sp|Q9JLF6|TGM1_MOUSE	0.255053	0.848866	1.69045	117.669	263.619	63.6807	46.7727	425.394	452.206	440.613	259.645	350.078	47.8297	183.427	310.074
U3 small nucleolar RNA-associated protein 15 homolog OS=Mus musculus OX=10090 GN=Utp15 PE=1 SV=1	sp|Q8C7V3|UTP15_MOUSE	0.255432	0.848866	0.574819	6915.24	2521.91	20829.2	5237.08	9093.27	1789.92	5791.84	8374.07	1886.35	7792.86	8919.35	5127.01
40S ribosomal protein S4, X isoform OS=Mus musculus OX=10090 GN=Rps4x PE=1 SV=2	sp|P62702|RS4X_MOUSE	0.256128	0.848866	0.731574	59266.2	31892.8	87265	49144.4	65251.8	23764.4	37375.7	62319.2	41271.4	49489	58564	42843.9
Actin, cytoplasmic 1 OS=Mus musculus OX=10090 GN=Actb PE=1 SV=1	sp|P60710|ACTB_MOUSE	0.256455	0.848866	0.745244	1.854e+07	9.91703e+06	2.47673e+07	1.57592e+07	1.78097e+07	7.19144e+06	1.10279e+07	1.39923e+07	1.45936e+07	1.7877e+07	1.73587e+07	1.29364e+07
60S ribosomal protein L3 OS=Mus musculus OX=10090 GN=Rpl3 PE=1 SV=3	sp|P27659|RL3_MOUSE	0.257563	0.848866	0.723786	47111.5	25777.7	73005	37335.7	53744.5	23372.9	30523.6	46792	28212.4	42617.9	47394.9	34303.8
60S ribosomal protein L28 OS=Mus musculus OX=10090 GN=Rpl28 PE=1 SV=2	sp|P41105|RL28_MOUSE	0.259196	0.848866	0.703877	47554.4	20798.5	67909.8	33203.2	44796.1	15540.3	26612.3	36757	33040.7	38863.8	42852.4	30162.8
Copine-4 OS=Mus musculus OX=10090 GN=Cpne4 PE=1 SV=1	sp|Q8BLR2|CPNE4_MOUSE	0.260594	0.848866	0.745473	67602.2	52830.1	129376	74713.4	82993.9	30437.7	59539.1	81887.9	54299.8	77627.3	81503.1	60758.4
Zinc finger MYND domain-containing protein 11 OS=Mus musculus OX=10090 GN=Zmynd11 PE=1 SV=2	sp|Q8R5C8|ZMY11_MOUSE	0.260806	0.848866	0.59073	4134.64	1675.55	12807.1	4558	6217.85	728.16	3199.75	5717.53	2993.97	4724.01	5878.63	3472.68
Transducin beta-like protein 3 OS=Mus musculus OX=10090 GN=Tbl3 PE=2 SV=1	sp|Q8C4J7|TBL3_MOUSE	0.262164	0.848866	0.687474	4636.72	3945.19	11774.7	3826.22	6482.07	1501.65	4247.01	5991.36	4398.02	4943.24	6132.97	4216.26
A-kinase anchor protein 8 OS=Mus musculus OX=10090 GN=Akap8 PE=1 SV=1	sp|Q9DBR0|AKAP8_MOUSE	0.26276	0.848866	0.53652	4191.32	1779.28	18577.5	4531.91	5367.32	342.067	3041.94	4244.6	6377.57	4475.49	6889.46	3696.33
Nucleophosmin OS=Mus musculus OX=10090 GN=Npm1 PE=1 SV=1	sp|Q61937|NPM_MOUSE	0.262951	0.848866	0.680422	74996.3	28013.9	109992	55355	74815.7	23660	49692.9	60900.8	41163.2	58085.2	68634.5	46700.4
Phosphatidylinositol 5-phosphate 4-kinase type-2 beta OS=Mus musculus OX=10090 GN=Pip4k2b PE=1 SV=1	sp|Q80XI4|PI42B_MOUSE	0.263787	0.848866	0.752147	5225.81	2454.68	7304.05	5152.98	5075.56	1346.9	2020.06	4699.75	7154.95	3742.3	5042.62	3792.79
F-box only protein 41 OS=Mus musculus OX=10090 GN=Fbxo41 PE=1 SV=3	sp|Q6NS60|FBX41_MOUSE	0.264022	0.848866	0.699716	18070.8	11609.4	40411.3	18341.4	21991.5	7248.53	11789	20616.4	17213.7	20398	22084.9	15453.2
Solute carrier family 2, facilitated glucose transporter member 1 OS=Mus musculus OX=10090 GN=Slc2a1 PE=1 SV=4	sp|P17809|GTR1_MOUSE	0.26515	0.848866	0.836488	3160.26	723.015	3407.25	1953.22	3575.41	423.429	2155	4826.91	30.4471	3287.29	2563.83	2144.61
40S ribosomal protein S12 OS=Mus musculus OX=10090 GN=Rps12 PE=1 SV=2	sp|P63323|RS12_MOUSE	0.265576	0.848866	0.73213	47695.8	32550.6	90422.9	55457.4	66450.9	23132	33379	58714.6	48324.3	50654.8	58515.5	42840.9
Ras-related C3 botulinum toxin substrate 1 OS=Mus musculus OX=10090 GN=Rac1 PE=1 SV=1	sp|P63001|RAC1_MOUSE	0.267604	0.848866	0.742679	35896.3	28781.9	71157.4	43124.6	49752.6	17031.3	35997.5	38624.6	36244.2	41962.8	45742.6	33972.1
60S ribosomal protein L27a OS=Mus musculus OX=10090 GN=Rpl27a PE=1 SV=5	sp|P14115|RL27A_MOUSE	0.268795	0.848866	0.737948	36277.8	19686.4	55697	34156.4	44559.8	11407.6	22402.1	39663.4	40303.3	26712.2	38075.5	28097.7
U2 small nuclear ribonucleoprotein auxiliary factor 35 kDa subunit-related protein 1 OS=Mus musculus OX=10090 GN=Zrsr1 PE=1 SV=1	sp|Q64707|U2AFL_MOUSE	0.270704	0.848866	0.510432	5525.3	777.058	9502.88	2240.79	4249	334.127	2202.29	2548.79	2839.41	3455.48	4459.01	2276.02
Guanine nucleotide-binding protein G(s) subunit alpha isoforms short OS=Mus musculus OX=10090 GN=Gnas PE=1 SV=1	sp|P63094|GNAS2_MOUSE	0.270794	0.848866	0.697846	4199.69	2447.94	10561.1	4936.75	5431.34	1209.06	2229.61	4236.08	7369.63	4200.02	5515.37	3848.88
WD repeat-containing protein 46 OS=Mus musculus OX=10090 GN=Wdr46 PE=2 SV=1	sp|Q9Z0H1|WDR46_MOUSE	0.270947	0.848866	0.556912	3137.18	1262.32	10337.2	3530.1	4768.64	1957.86	2437.79	3689.41	1754.68	2989	4607.1	2565.75
Dihydrolipoyllysine-residue succinyltransferase component of 2-oxoglutarate dehydrogenase complex, mitochondrial OS=Mus musculus OX=10090 GN=Dlst PE=1 SV=1	sp|Q9D2G2|ODO2_MOUSE	0.271425	0.848866	0.738366	17385.9	9877.81	31280.7	22225.1	27807.7	3307.77	11142.3	19470.2	30616	15633.3	21715.4	16033.9
Gephyrin OS=Mus musculus OX=10090 GN=Gphn PE=1 SV=2	sp|Q8BUV3|GEPH_MOUSE	0.272313	0.848866	0.774966	14905.7	12733.2	18982.7	9942.17	10416.4	6178.18	8746.43	15276.6	12622.8	9083.27	13396	10381.5
Nucleoporin GLE1 OS=Mus musculus OX=10090 GN=Gle1 PE=1 SV=2	sp|Q8R322|GLE1_MOUSE	0.272869	0.848866	5.1617	248.015	163.554	905.811	307.969	587.437	240.952	415.199	579.895	9766.65	419.035	442.557	2284.35
Creatine kinase B-type OS=Mus musculus OX=10090 GN=Ckb PE=1 SV=1	sp|Q04447|KCRB_MOUSE	0.272968	0.848866	0.706549	47121.5	40268.2	40820.9	19843.5	17943.3	26811.4	32308.1	21235.6	18875	18055.1	33199.5	23457.1
THO complex subunit 5 homolog OS=Mus musculus OX=10090 GN=Thoc5 PE=1 SV=2	sp|Q8BKT7|THOC5_MOUSE	0.273584	0.848866	0.603175	1477.77	224.165	2983.8	751.588	1519.79	99.8998	806.555	1986.56	187.981	1115.37	1391.42	839.272
Pumilio homolog 3 OS=Mus musculus OX=10090 GN=Pum3 PE=1 SV=2	sp|Q8BKS9|PUM3_MOUSE	0.273683	0.848866	0.577332	108.563	78.1015	875.632	193.528	347.601	11.1557	76.6039	395.271	95.2458	347.433	320.685	185.142
Tropomyosin alpha-3 chain OS=Mus musculus OX=10090 GN=Tpm3 PE=1 SV=3	sp|P21107|TPM3_MOUSE	0.274444	0.848866	0.726439	29425.2	15147.5	45534.6	23006.5	26410	12632.3	18200.1	24703	19083	26737.1	27904.8	20271.1
Glutamate receptor 1 OS=Mus musculus OX=10090 GN=Gria1 PE=1 SV=1	sp|P23818|GRIA1_MOUSE	0.275156	0.848866	0.760268	12460.5	11919.4	23731.5	11180.4	15064.8	4816.03	9571.75	14558.5	12377.8	15206.9	14871.3	11306.2
Nuclear envelope pore membrane protein POM 121 OS=Mus musculus OX=10090 GN=Pom121 PE=1 SV=2	sp|Q8K3Z9|PO121_MOUSE	0.275814	0.848866	0.538361	18592.9	4996.42	51579.9	12331.4	15970.8	3088.67	9589.24	19542.7	9925.35	13559	20694.3	11141
SRSF protein kinase 2 OS=Mus musculus OX=10090 GN=Srpk2 PE=1 SV=2	sp|O54781|SRPK2_MOUSE	0.27625	0.848866	0.734533	13659.2	6274.24	16519.1	9178.64	14226.5	4243.8	7127.86	11629.1	10381.9	10584.9	11971.5	8793.49
Putative RNA-binding protein Luc7-like 2 OS=Mus musculus OX=10090 GN=Luc7l2 PE=1 SV=1	sp|Q7TNC4|LC7L2_MOUSE	0.276891	0.848866	0.787573	14027.9	15148.4	19009.7	10114.7	12190.8	7285.82	8749.3	12681.5	17243	9557.48	14098.3	11103.4
Zinc finger protein 687 OS=Mus musculus OX=10090 GN=Znf687 PE=1 SV=1	sp|Q9D2D7|ZN687_MOUSE	0.277213	0.848866	0.557964	1524.01	506.42	4841.87	1670.34	1783.88	426.883	968.174	2002.08	995.901	1368.78	2065.3	1152.36
Coronin-1C OS=Mus musculus OX=10090 GN=Coro1c PE=1 SV=2	sp|Q9WUM4|COR1C_MOUSE	0.278524	0.848866	0.730271	17855.5	6541.83	19402.1	12120.8	13294.4	4373.5	6841.5	12771.9	15298.6	11260	13842.9	10109.1
UPF0606 protein KIAA1549 OS=Mus musculus OX=10090 GN=Kiaa1549 PE=1 SV=3	sp|Q68FD9|K1549_MOUSE	0.278757	0.848866	0.689259	7290.04	2741.84	11572	6182.3	7390.31	2320.52	3352.44	6848.23	6689.11	5035.46	7035.3	4849.15
Serine/arginine-rich splicing factor 10 OS=Mus musculus OX=10090 GN=Srsf10 PE=1 SV=2	sp|Q9R0U0|SRS10_MOUSE	0.279501	0.848866	0.648164	119287	55086.4	290618	80420.7	127814	30683.3	85070.9	152807	50448.6	117351	134645	87272.1
Tropomodulin-2 OS=Mus musculus OX=10090 GN=Tmod2 PE=1 SV=2	sp|Q9JKK7|TMOD2_MOUSE	0.280217	0.848866	0.758649	91621.8	77096.5	177838	85311.1	94554.4	35920.7	51211.8	99033.3	117717	95486.9	105284	79873.9
Voltage-dependent L-type calcium channel subunit beta-2 OS=Mus musculus OX=10090 GN=Cacnb2 PE=1 SV=1	sp|Q8CC27|CACB2_MOUSE	0.280359	0.848866	0.775832	1939.74	2156.25	3619.16	2014.36	2112.73	830.743	1765.99	2446.8	2072.72	2071.34	2368.45	1837.52
Rabphilin-3A OS=Mus musculus OX=10090 GN=Rph3a PE=1 SV=2	sp|P47708|RP3A_MOUSE	0.280772	0.848866	0.777683	1108.64	682.786	1426.35	1219.3	1036.38	433.881	878.591	1148.31	658.5	1137.33	1094.69	851.322
Coiled-coil domain-containing protein 12 OS=Mus musculus OX=10090 GN=Ccdc12 PE=1 SV=2	sp|Q8R344|CCD12_MOUSE	0.282365	0.848866	0.258242	182.564	133.404	6778.53	536.843	652.869	4.96224	377.636	264.243	477.543	1014.94	1656.84	427.866
T-complex protein 1 subunit zeta OS=Mus musculus OX=10090 GN=Cct6a PE=1 SV=3	sp|P80317|TCPZ_MOUSE	0.283515	0.848866	0.807827	1015.58	1020.71	1347.18	1136.31	1318.08	1040.31	1266.76	1297.31	112.995	998.602	1167.57	943.196
cGMP-dependent 3',5'-cyclic phosphodiesterase OS=Mus musculus OX=10090 GN=Pde2a PE=1 SV=4	sp|Q922S4|PDE2A_MOUSE	0.283557	0.848866	0.728761	10428	4762.09	14790.9	7418.58	9646.05	3426.27	4863.4	8544.78	9781.48	7669.12	9409.13	6857.01
PC4 and SFRS1-interacting protein OS=Mus musculus OX=10090 GN=Psip1 PE=1 SV=1	sp|Q99JF8|PSIP1_MOUSE	0.285488	0.848866	0.578946	7476.51	3564.32	20355	4283.6	5407.06	2311.86	5021.51	6201.3	5280.06	4972.08	8217.29	4757.36
Serine/arginine-rich splicing factor 3 OS=Mus musculus OX=10090 GN=Srsf3 PE=1 SV=1	sp|P84104|SRSF3_MOUSE	0.285775	0.848866	0.661497	485789	301306	1.40773e+06	440767	473796	113116	469329	610245	264053	600103	621877	411369
Tubulin beta-4A chain OS=Mus musculus OX=10090 GN=Tubb4a PE=1 SV=3	sp|Q9D6F9|TBB4A_MOUSE	0.285915	0.848866	0.767363	43034.1	38309.3	81779.6	44704	53800.7	22081.4	37883.8	51233.4	37258	52307	52325.6	40152.7
14-3-3 protein epsilon OS=Mus musculus OX=10090 GN=Ywhae PE=1 SV=1	sp|P62259|1433E_MOUSE	0.289019	0.848866	0.782943	90115.8	60238.4	121816	79277.7	97841.2	45010	59492.5	67635.2	84248.4	95381.7	89857.8	70353.5
Probable ATP-dependent RNA helicase DDX41 OS=Mus musculus OX=10090 GN=Ddx41 PE=1 SV=2	sp|Q91VN6|DDX41_MOUSE	0.289107	0.848866	0.655418	1255.04	469.72	2390.85	834.169	1068.09	526.67	613.5	1401.29	646.987	755.773	1203.57	788.844
Histone deacetylase 1 OS=Mus musculus OX=10090 GN=Hdac1 PE=1 SV=1	sp|O09106|HDAC1_MOUSE	0.289241	0.848866	0.533688	2931.55	1546.04	15648.7	3530.95	4705.16	594.719	2500.63	5661.69	2783.43	3596.19	5672.47	3027.33
Ig kappa chain V-III region PC 2880/PC 1229 OS=Mus musculus OX=10090 PE=1 SV=1	sp|P01654|KV3A1_MOUSE	0.289271	0.848866	1.31256	642554	724359	822532	727183	770858	740189	714722	805624	1.48092e+06	1.09858e+06	737497	968006
Myelin basic protein OS=Mus musculus OX=10090 GN=Mbp PE=1 SV=2	sp|P04370|MBP_MOUSE	0.289911	0.848866	0.771529	1.75262e+06	1.73398e+06	3.31564e+06	1.68883e+06	1.78827e+06	1.0214e+06	1.55874e+06	2.19646e+06	1.24563e+06	1.90858e+06	2.05587e+06	1.58616e+06
Copine-3 OS=Mus musculus OX=10090 GN=Cpne3 PE=1 SV=2	sp|Q8BT60|CPNE3_MOUSE	0.289961	0.848866	0.737713	3174.91	2575.58	6307.64	2433.46	3839.33	1585.61	2236.57	3460.1	2563.78	3676.89	3666.18	2704.59
Hepatoma-derived growth factor-related protein 2 OS=Mus musculus OX=10090 GN=Hdgfl2 PE=1 SV=1	sp|Q3UMU9|HDGR2_MOUSE	0.289994	0.848866	0.729628	8232.69	3672.23	12494	6822.79	7781.41	2355.02	4859.58	8727.35	4820.26	7695.58	7800.63	5691.56
Heat shock protein 105 kDa OS=Mus musculus OX=10090 GN=Hsph1 PE=1 SV=2	sp|Q61699|HS105_MOUSE	0.290653	0.848866	0.801942	459.589	355.127	594.399	486.346	713.06	293.656	696.776	491.664	74.8621	534.923	521.704	418.376
Aladin OS=Mus musculus OX=10090 GN=Aaas PE=1 SV=1	sp|P58742|AAAS_MOUSE	0.292046	0.848866	0.722383	14915.4	5687.59	22090	12254.1	14288.2	2658.51	10720.1	15507.6	6925.3	14202.8	13847.1	10002.9
Zinc finger protein 800 OS=Mus musculus OX=10090 GN=Znf800 PE=1 SV=1	sp|Q0VEE6|ZN800_MOUSE	0.292273	0.848866	0.729596	3491.68	1999	7129.47	4412.26	4919.95	1679.32	4555.14	4774.93	1216.27	3790.69	4390.47	3203.27
Importin subunit alpha-7 OS=Mus musculus OX=10090 GN=Kpna6 PE=1 SV=2	sp|O35345|IMA7_MOUSE	0.292488	0.848866	0.611318	9517.59	4211	29086.7	8731.78	10275.4	1994.43	5590.82	10077.1	10862.2	9268.63	12364.5	7558.63
THO complex subunit 2 OS=Mus musculus OX=10090 GN=Thoc2 PE=1 SV=1	sp|B1AZI6|THOC2_MOUSE	0.293459	0.848866	0.596469	2435.03	877.809	7078.87	1596.59	2182.67	483.387	1816.41	3302.2	820.139	2030.41	2834.19	1690.51
V-type proton ATPase 116 kDa subunit a isoform 1 OS=Mus musculus OX=10090 GN=Atp6v0a1 PE=1 SV=3	sp|Q9Z1G4|VPP1_MOUSE	0.293626	0.848866	0.738456	135135	65278.4	179980	84867.6	135696	48901.8	69046.5	93252	135922	96658.8	120192	88756.2
Protein mago nashi homolog OS=Mus musculus OX=10090 GN=Magoh PE=2 SV=1	sp|P61327|MGN_MOUSE	0.293712	0.848866	0.634015	292570	115392	666132	206762	297909	83271.5	234423	296986	153377	232904	315753	200192
Cleavage stimulation factor subunit 1 OS=Mus musculus OX=10090 GN=Cstf1 PE=1 SV=1	sp|Q99LC2|CSTF1_MOUSE	0.29474	0.848866	0.620164	2004.35	948.758	6571.23	2536.65	2554.94	953.135	1331.96	3593.11	1317.41	1868.65	2923.18	1812.85
Unconventional myosin-Va OS=Mus musculus OX=10090 GN=Myo5a PE=1 SV=2	sp|Q99104|MYO5A_MOUSE	0.29574	0.848866	0.730243	34445.1	20410	63092.7	29339.5	31518.7	15039	19732.6	32159.7	32578.3	31062.3	35761.2	26114.4
60S ribosomal protein L17 OS=Mus musculus OX=10090 GN=Rpl17 PE=1 SV=3	sp|Q9CPR4|RL17_MOUSE	0.296037	0.848866	0.757489	30908.9	16463.3	38644.4	23990.6	35885.2	16862.1	18478.8	28866.5	21867.2	24437.4	29178.5	22102.4
Major prion protein OS=Mus musculus OX=10090 GN=Prnp PE=1 SV=2	sp|P04925|PRIO_MOUSE	0.2968	0.848866	0.71562	424516	236001	891152	507523	527184	155245	247978	494043	484309	469287	517275	370172
Protein shisa-6 OS=Mus musculus OX=10090 GN=Shisa6 PE=1 SV=1	sp|Q3UH99|SHSA6_MOUSE	0.297111	0.848866	0.74266	20976	19467.4	52619.4	25768.2	24325.9	9587.58	16196.2	28753.5	18494.6	33285	28631.4	21263.4
THO complex subunit 4 OS=Mus musculus OX=10090 GN=Alyref PE=1 SV=3	sp|O08583|THOC4_MOUSE	0.297338	0.848866	0.573595	184977	82600.4	567610	102900	142413	33365.9	132537	216989	97937.5	138941	216100	123954
Heterogeneous nuclear ribonucleoprotein M OS=Mus musculus OX=10090 GN=Hnrnpm PE=1 SV=3	sp|Q9D0E1|HNRPM_MOUSE	0.297776	0.848866	0.671196	571309	269071	1.28661e+06	420526	554114	141011	401044	655090	333275	551378	620325	416360
Actin-binding LIM protein 2 OS=Mus musculus OX=10090 GN=Ablim2 PE=1 SV=1	sp|Q8BL65|ABLM2_MOUSE	0.298112	0.848866	0.730597	50523.4	39561.5	112435	44511.2	52092.3	21671.6	32894.1	59997.1	44924.9	59050.6	59824.6	43707.7
Neuronal migration protein doublecortin OS=Mus musculus OX=10090 GN=Dcx PE=1 SV=1	sp|O88809|DCX_MOUSE	0.298132	0.848866	3.38413	237.435	562.825	1803.27	85.4402	21.5531	51.1217	820.598	1806.92	6324.83	169.295	542.105	1834.55
Actin-related protein 2/3 complex subunit 2 OS=Mus musculus OX=10090 GN=Arpc2 PE=1 SV=3	sp|Q9CVB6|ARPC2_MOUSE	0.298562	0.848866	0.781683	17178.7	9293.61	10405.8	13547.8	18214.5	4895.42	7791.76	11062	14240.9	15665	13728.1	10731
Aminopeptidase N OS=Mus musculus OX=10090 GN=Anpep PE=1 SV=4	sp|P97449|AMPN_MOUSE	0.298825	0.848866	0.601912	6890.58	5004.52	31865.2	8933.72	10835.8	2387.17	4511.51	11024.5	11060	9256.12	12706	7647.87
Neuronal growth regulator 1 OS=Mus musculus OX=10090 GN=Negr1 PE=1 SV=1	sp|Q80Z24|NEGR1_MOUSE	0.300429	0.848866	0.723704	397096	241178	768119	323554	325332	167426	226073	390565	267300	436052	411056	297483
Bromodomain-containing protein 7 OS=Mus musculus OX=10090 GN=Brd7 PE=1 SV=1	sp|O88665|BRD7_MOUSE	0.304506	0.848866	0.606901	1947.26	397.99	4031.58	1183.09	2348.63	110.885	1349.11	2398.24	951.528	1203.75	1981.71	1202.7
Guanine nucleotide-binding protein G(z) subunit alpha OS=Mus musculus OX=10090 GN=Gnaz PE=1 SV=4	sp|O70443|GNAZ_MOUSE	0.304648	0.848866	0.750336	142881	85284.3	248345	146255	167863	64398.7	92588.3	163009	122938	150303	158126	118647
MICOS complex subunit Mic60 OS=Mus musculus OX=10090 GN=Immt PE=1 SV=1	sp|Q8CAQ8|MIC60_MOUSE	0.305308	0.848866	0.736745	8767.47	3268.07	9429.67	7463.64	8096.72	3474.33	4794.05	5616.47	7975.99	5417.58	7405.11	5455.68
Protein PML OS=Mus musculus OX=10090 GN=Pml PE=1 SV=3	sp|Q60953|PML_MOUSE	0.305862	0.848866	0.353121	242.123	83.435	2083.85	339.808	249.298	106.682	201.953	419.126	180.984	150.095	599.704	211.768
60S acidic ribosomal protein P0 OS=Mus musculus OX=10090 GN=Rplp0 PE=1 SV=3	sp|P14869|RLA0_MOUSE	0.306802	0.848866	0.783051	143100	90028.8	194736	118289	152002	59791.9	83763.8	133491	141889	127756	139631	109338
Nucleolar protein 6 OS=Mus musculus OX=10090 GN=Nol6 PE=2 SV=2	sp|Q8R5K4|NOL6_MOUSE	0.307123	0.848866	0.648085	2098.16	720.044	4504.65	1665.09	2774.96	727.352	1794.16	2486.11	648.159	1967.58	2352.58	1524.67
WD repeat-containing protein 3 OS=Mus musculus OX=10090 GN=Wdr3 PE=1 SV=1	sp|Q8BHB4|WDR3_MOUSE	0.307127	0.848866	0.690558	880.839	493.172	1979.53	788.882	1267.1	344.774	824.777	1021.32	679.511	865.206	1081.9	747.117
RNA binding protein fox-1 homolog 1 OS=Mus musculus OX=10090 GN=Rbfox1 PE=1 SV=3	sp|Q9JJ43|RFOX1_MOUSE	0.307215	0.848866	0.650761	84830.2	30755.3	188216	59198.2	80238.8	15237.3	62344.3	95788.9	41874.6	73197.1	88647.7	57688.4
G protein-regulated inducer of neurite outgrowth 1 OS=Mus musculus OX=10090 GN=Gprin1 PE=1 SV=2	sp|Q3UNH4|GRIN1_MOUSE	0.30816	0.848866	0.719673	277333	103709	381332	231113	230068	98976.3	117372	218051	245273	200887	244711	176112
Chromobox protein homolog 1 OS=Mus musculus OX=10090 GN=Cbx1 PE=1 SV=1	sp|P83917|CBX1_MOUSE	0.308333	0.848866	0.567751	52332.7	16475.4	165505	50567.8	68269.1	13743.8	36140.4	67554.2	30314.6	52748	70629.9	40100.2
Elongation factor Tu, mitochondrial OS=Mus musculus OX=10090 GN=Tufm PE=1 SV=1	sp|Q8BFR5|EFTU_MOUSE	0.308941	0.848866	0.800116	2527.13	1912.58	2857.44	1387.97	2208.54	1780.66	1807.52	2803.91	329.5	1994.61	2178.73	1743.24
Protein ELYS OS=Mus musculus OX=10090 GN=Ahctf1 PE=1 SV=1	sp|Q8CJF7|ELYS_MOUSE	0.309887	0.848866	0.717845	13017	7750.1	27307.9	11993.2	14578.1	5081.48	10024.3	13655.9	11826.9	12996	14929.3	10716.9
Synaptopodin OS=Mus musculus OX=10090 GN=Synpo PE=1 SV=2	sp|Q8CC35|SYNPO_MOUSE	0.310081	0.848866	0.775263	122304	108860	219680	104969	107895	60367.2	69314.4	108746	131500	144622	132742	102910
Arf-GAP with GTPase, ANK repeat and PH domain-containing protein 2 OS=Mus musculus OX=10090 GN=Agap2 PE=1 SV=1	sp|Q3UHD9|AGAP2_MOUSE	0.31068	0.848866	0.753599	6248.55	5496.24	13344	6959.31	6071.1	3359.43	5087.57	7133.9	6676.6	6469.08	7623.83	5745.32
Heterogeneous nuclear ribonucleoproteins A2/B1 OS=Mus musculus OX=10090 GN=Hnrnpa2b1 PE=1 SV=2	sp|O88569|ROA2_MOUSE	0.311271	0.848866	0.610296	3.76568e+06	1.16375e+06	9.20608e+06	2.93422e+06	3.1814e+06	609912	2.86594e+06	3.68557e+06	1.95158e+06	3.24618e+06	4.05023e+06	2.47184e+06
Ras-related protein Rab-3A OS=Mus musculus OX=10090 GN=Rab3a PE=1 SV=1	sp|P63011|RAB3A_MOUSE	0.311699	0.848866	2.03446	662.877	1329.66	3541.9	882.314	1046.22	5567.28	6486.79	1230.16	642.314	1256.61	1492.59	3036.63
Neurofilament medium polypeptide OS=Mus musculus OX=10090 GN=Nefm PE=1 SV=4	sp|P08553|NFM_MOUSE	0.312801	0.848866	0.725812	615251	860947	1.89753e+06	753266	777747	452181	460662	1.06371e+06	749624	833737	980948	711983
Double-stranded RNA-specific editase 1 OS=Mus musculus OX=10090 GN=Adarb1 PE=1 SV=1	sp|Q91ZS8|RED1_MOUSE	0.313211	0.848866	0.577545	1853.22	640.717	6124.36	1062.31	2095.71	382.996	1514.3	2948.69	619.816	1335.56	2355.26	1360.27
Serine/arginine-rich splicing factor 7 OS=Mus musculus OX=10090 GN=Srsf7 PE=1 SV=1	sp|Q8BL97|SRSF7_MOUSE	0.313733	0.848866	0.697886	382157	187415	866046	319903	391451	106036	328545	463431	176823	423508	429394	299669
60S ribosomal protein L15 OS=Mus musculus OX=10090 GN=Rpl15 PE=1 SV=4	sp|Q9CZM2|RL15_MOUSE	0.314127	0.848866	0.679098	14688.7	11629.4	50287.6	19981.8	22567.4	5400.86	22079.4	23471.1	15114.1	14852.5	23831	16183.6
Alpha-centractin OS=Mus musculus OX=10090 GN=Actr1a PE=1 SV=1	sp|P61164|ACTZ_MOUSE	0.314156	0.848866	0.721898	7156.42	4552.84	15253.5	6744.75	11984.8	4341.32	4679.39	6349.8	11873.5	5741.13	9138.45	6597.03
Versican core protein OS=Mus musculus OX=10090 GN=Vcan PE=1 SV=2	sp|Q62059|CSPG2_MOUSE	0.314267	0.848866	0.718653	2581.96	1461.69	5462.62	2980.27	2640.73	1109.08	1555.38	2669.03	2774.93	2762.85	3025.45	2174.25
AT-rich interactive domain-containing protein 2 OS=Mus musculus OX=10090 GN=Arid2 PE=1 SV=1	sp|E9Q7E2|ARID2_MOUSE	0.315025	0.848866	0.594487	1076.59	317.279	2722.03	691.455	1040.81	210.757	685.539	1300.23	566.42	713.72	1169.63	695.333
Neurabin-2 OS=Mus musculus OX=10090 GN=Ppp1r9b PE=1 SV=1	sp|Q6R891|NEB2_MOUSE	0.315057	0.848866	0.79235	181034	113797	250974	141062	161458	62750.4	83208.2	150348	201056	174807	169665	134434
Protein arginine N-methyltransferase 1 OS=Mus musculus OX=10090 GN=Prmt1 PE=1 SV=1	sp|Q9JIF0|ANM1_MOUSE	0.315329	0.848866	0.672942	11760.7	4510.07	26822	9783.94	12435.6	2164.62	9822.48	16394.6	7583.7	7985.94	13062.5	8790.27
Exosome RNA helicase MTR4 OS=Mus musculus OX=10090 GN=Mtrex PE=1 SV=1	sp|Q9CZU3|MTREX_MOUSE	0.315936	0.848866	0.489903	952.439	269.836	3526.02	491.595	1012.32	224.513	349.459	1123.46	722.511	643.04	1250.44	612.596
Band 4.1-like protein 3 OS=Mus musculus OX=10090 GN=Epb41l3 PE=1 SV=1	sp|Q9WV92|E41L3_MOUSE	0.317237	0.848866	0.738858	20241.9	13924	47101.1	21245.9	23895.2	7059.23	12589.6	29560.8	23841.1	20347	25281.6	18679.5
Junctional protein associated with coronary artery disease OS=Mus musculus OX=10090 GN=Jcad PE=1 SV=2	sp|Q5DTX6|JCAD_MOUSE	0.31771	0.848866	0.713418	7670.71	4048.02	16499.6	6873.4	6999.4	2597.01	5719.29	10590.3	4554.12	6567.87	8418.23	6005.72
Cadherin-2 OS=Mus musculus OX=10090 GN=Cdh2 PE=1 SV=2	sp|P15116|CADH2_MOUSE	0.317929	0.848866	0.753951	21223.9	20965.9	50492	20924	24540.8	11727.1	14176	20872.9	25311.7	32067.9	27629.3	20831.1
Prickle-like protein 2 OS=Mus musculus OX=10090 GN=Prickle2 PE=1 SV=3	sp|Q80Y24|PRIC2_MOUSE	0.318221	0.848866	0.787283	11676	10516	21877.2	12795.4	13644.2	5942	8502.26	13792	13659.4	13614.8	14101.8	11102.1
Spectrin beta chain, erythrocytic OS=Mus musculus OX=10090 GN=Sptb PE=1 SV=4	sp|P15508|SPTB1_MOUSE	0.319055	0.848866	0.723598	9729.33	5142.27	18652.7	10043.3	8701.6	4928.74	4999.78	9272.63	10582.7	8037.96	10453.8	7564.37
Neuronal-specific septin-3 OS=Mus musculus OX=10090 GN=Septin3 PE=1 SV=2	sp|Q9Z1S5|SEPT3_MOUSE	0.319185	0.848866	0.797796	2140.03	1297.8	1768.2	1928.19	2616.81	1585.5	2299.21	1583.85	878.531	1432.23	1950.21	1555.86
60S ribosomal protein L13 OS=Mus musculus OX=10090 GN=Rpl13 PE=1 SV=3	sp|P47963|RL13_MOUSE	0.320713	0.848866	0.740243	49787.5	27573.3	82130.1	40316.2	63859.3	22721.5	34330.6	52702.4	41393.5	44029.1	52733.3	39035.4
Microtubule-actin cross-linking factor 1 OS=Mus musculus OX=10090 GN=Macf1 PE=1 SV=2	sp|Q9QXZ0|MACF1_MOUSE	0.321428	0.848866	0.767049	1457.53	1397.68	2974.58	1238	1328.41	621.343	903.935	1639.69	1966.58	1308.75	1679.24	1288.06
Gamma-aminobutyric acid type B receptor subunit 2 OS=Mus musculus OX=10090 GN=Gabbr2 PE=1 SV=2	sp|Q80T41|GABR2_MOUSE	0.321596	0.848866	0.799802	5254.93	3215.78	9147.09	4250.49	6561.25	1585.65	2564.12	4249.12	10132.1	4206.99	5685.91	4547.6
Rho guanine nucleotide exchange factor 2 OS=Mus musculus OX=10090 GN=Arhgef2 PE=1 SV=4	sp|Q60875|ARHG2_MOUSE	0.321678	0.848866	0.718989	1158.41	580.153	1757.52	913.282	1853.11	616.977	972.348	1229.24	577.469	1106.63	1252.5	900.531
Guanine nucleotide-binding protein G(q) subunit alpha OS=Mus musculus OX=10090 GN=Gnaq PE=1 SV=4	sp|P21279|GNAQ_MOUSE	0.322546	0.848866	0.752103	7395.67	4266.78	13940.5	7992.07	10180.7	2319.3	4256.72	9104.94	8606.94	8635.98	8755.15	6584.78
Dedicator of cytokinesis protein 3 OS=Mus musculus OX=10090 GN=Dock3 PE=1 SV=1	sp|Q8CIQ7|DOCK3_MOUSE	0.322942	0.848866	0.786913	333.541	306.947	684.017	447.727	443.381	146.707	308.036	539.316	307.07	442.365	443.123	348.699
Glypican-4 OS=Mus musculus OX=10090 GN=Gpc4 PE=1 SV=2	sp|P51655|GPC4_MOUSE	0.323005	0.848866	0.715586	34781.3	24509.3	90608.8	39920.2	42937.1	14099.1	29134.7	38277.9	35159.5	49886.3	46551.3	33311.5
Murinoglobulin-1 OS=Mus musculus OX=10090 GN=Mug1 PE=1 SV=3	sp|P28665|MUG1_MOUSE	0.323956	0.848866	1.21735	1044.33	1131.2	252.465	864.617	1008.87	1153.78	991.598	846.012	1292.13	952.878	860.295	1047.28
Contactin-associated protein 1 OS=Mus musculus OX=10090 GN=Cntnap1 PE=1 SV=2	sp|O54991|CNTP1_MOUSE	0.324295	0.848866	0.726783	67787.5	42651.8	152588	65741	69871.2	24158.5	44855.5	60984.3	78927.5	80798.7	79727.9	57944.9
Excitatory amino acid transporter 2 OS=Mus musculus OX=10090 GN=Slc1a2 PE=1 SV=1	sp|P43006|EAA2_MOUSE	0.32434	0.848866	0.814937	2006.42	965.405	3294.35	2026.23	3033.67	1778.52	4562.91	676.717	544.35	1667.54	2265.21	1846.01
Transcription and mRNA export factor ENY2 OS=Mus musculus OX=10090 GN=Eny2 PE=1 SV=1	sp|Q9JIX0|ENY2_MOUSE	0.324664	0.848866	0.678876	26647.5	7780.89	41568	27530.8	39249.4	6928.03	20383	36755.3	12034.1	20827.1	28555.3	19385.5
Splicing factor, arginine/serine-rich 19 OS=Mus musculus OX=10090 GN=Scaf1 PE=1 SV=1	sp|Q5U4C3|SFR19_MOUSE	0.325204	0.848866	0.626573	4921.42	1888.27	12029	2883.42	4193.94	1042.55	3218.58	5170.45	2513.88	4292.85	5183.21	3247.66
60S ribosomal protein L23a OS=Mus musculus OX=10090 GN=Rpl23a PE=1 SV=1	sp|P62751|RL23A_MOUSE	0.325347	0.848866	0.78747	101769	58428.9	125132	73745.9	102965	36040	59361.5	84725	96334.8	87382.1	92408.2	72768.7
Actin-binding LIM protein 1 OS=Mus musculus OX=10090 GN=Ablim1 PE=1 SV=1	sp|Q8K4G5|ABLM1_MOUSE	0.32643	0.848866	0.799613	14109.5	10097.2	17526.4	9261.51	11425.8	5484.96	9208.17	13370.3	8766.71	13082.1	12484.1	9982.44
Neuritin OS=Mus musculus OX=10090 GN=Nrn1 PE=1 SV=1	sp|Q8CFV4|NRN1_MOUSE	0.327429	0.848866	0.72571	153222	100892	372863	200941	202315	74657.7	126501	184585	126379	235527	206046	149530
DNA topoisomerase 1 OS=Mus musculus OX=10090 GN=Top1 PE=1 SV=2	sp|Q04750|TOP1_MOUSE	0.327508	0.848866	0.788791	12930.8	8384.37	16645.6	12088.4	16650.5	9132.28	11626	11114.1	10939.4	9800.36	13339.9	10522.4
ATP synthase subunit alpha, mitochondrial OS=Mus musculus OX=10090 GN=Atp5f1a PE=1 SV=1	sp|Q03265|ATPA_MOUSE	0.329231	0.848866	1.28618	18879.4	13487.7	28502.1	19456.5	18462.8	22690.4	29300.1	21041.3	37899.6	16128.8	19757.7	25412
Peripheral plasma membrane protein CASK OS=Mus musculus OX=10090 GN=Cask PE=1 SV=2	sp|O70589|CSKP_MOUSE	0.329262	0.848866	0.800912	2626.23	2514.36	4724.78	2357.26	3573.32	1204.02	1860.88	4096.79	2141.84	3347.64	3159.19	2530.23
60S ribosomal protein L24 OS=Mus musculus OX=10090 GN=Rpl24 PE=1 SV=2	sp|Q8BP67|RL24_MOUSE	0.330742	0.848866	0.767812	42175.8	29287.4	64105.3	32228.1	59780.9	22916.9	28851.8	44088.3	41701.6	37178.2	45515.5	34947.4
40S ribosomal protein S18 OS=Mus musculus OX=10090 GN=Rps18 PE=1 SV=3	sp|P62270|RS18_MOUSE	0.330791	0.848866	0.693491	92500.2	46336.5	185186	62762.9	98092.9	40177.5	58992	82196.3	78351.7	76541.5	96975.8	67251.8
Neurofilament light polypeptide OS=Mus musculus OX=10090 GN=Nefl PE=1 SV=5	sp|P08551|NFL_MOUSE	0.331469	0.848866	0.7576	731101	1.03846e+06	2.07136e+06	1.07629e+06	908518	495871	587271	1.3091e+06	947060	1.07427e+06	1.16514e+06	882713
Ig kappa chain V-III region ABPC 22/PC 9245 OS=Mus musculus OX=10090 PE=1 SV=1	sp|P01662|KV3AA_MOUSE	0.331593	0.848866	1.24033	853009	909202	884334	832380	973335	974036	887377	989293	1.56224e+06	1.10931e+06	890452	1.10445e+06
Heterogeneous nuclear ribonucleoprotein F OS=Mus musculus OX=10090 GN=Hnrnpf PE=1 SV=3	sp|Q9Z2X1|HNRPF_MOUSE	0.332027	0.848866	0.65751	177394	81118.9	473178	168373	218377	52981.7	141047	214994	138086	188277	223688	147077
Regulating synaptic membrane exocytosis protein 2 OS=Mus musculus OX=10090 GN=Rims2 PE=1 SV=1	sp|Q9EQZ7|RIMS2_MOUSE	0.332335	0.848866	0.748247	243.724	218.86	656.974	306.111	281.067	52.2165	289.563	275.431	300.949	358.899	341.347	255.412
Lymphocyte antigen 6H OS=Mus musculus OX=10090 GN=Ly6h PE=1 SV=2	sp|Q9WUC3|LY6H_MOUSE	0.332382	0.848866	0.774149	1.39799e+06	765984	2.07661e+06	1.18635e+06	1.07445e+06	438282	684679	1.34484e+06	1.24051e+06	1.32472e+06	1.30028e+06	1.00661e+06
Polymerase delta-interacting protein 3 OS=Mus musculus OX=10090 GN=Poldip3 PE=1 SV=1	sp|Q8BG81|PDIP3_MOUSE	0.332521	0.848866	0.664632	7536.51	3223.12	18891.1	5125.72	4755.61	2089.85	7484.78	9581.23	1662.76	5455.68	7906.42	5254.86
Membrane-associated guanylate kinase, WW and PDZ domain-containing protein 2 OS=Mus musculus OX=10090 GN=Magi2 PE=1 SV=2	sp|Q9WVQ1|MAGI2_MOUSE	0.33356	0.848866	0.733315	1275.6	1479.55	3110.17	1087.51	1028.02	520.804	877.876	1482.89	1690.14	1280.77	1596.17	1170.5
RuvB-like 1 OS=Mus musculus OX=10090 GN=Ruvbl1 PE=1 SV=1	sp|P60122|RUVB1_MOUSE	0.333706	0.848866	0.728633	32987.6	21831.4	70894.9	27741.8	35491.6	14481	31345.6	34194.3	28903	28749.5	37789.5	27534.7
cAMP-dependent protein kinase type II-alpha regulatory subunit OS=Mus musculus OX=10090 GN=Prkar2a PE=1 SV=2	sp|P12367|KAP2_MOUSE	0.335079	0.848866	0.643963	513	515.701	2837.78	1226.97	1356.83	194.441	610.775	1322.02	673.108	1353.39	1290.06	830.749
Actin-related protein 2 OS=Mus musculus OX=10090 GN=Actr2 PE=1 SV=1	sp|P61161|ARP2_MOUSE	0.335526	0.848866	0.80349	68358.9	41489.4	52415.2	40324.9	67645.7	20590	45259.2	43953.6	57250.1	50077.4	54046.8	43426
Keratin, type II cuticular Hb4 OS=Mus musculus OX=10090 GN=Krt84 PE=2 SV=2	sp|Q99M73|KRT84_MOUSE	0.336564	0.848866	53.1022	1.09186	1.09186	5.34786	1.09186	13.6475	5.51282	4.14508	1170.8	1.09186	1.09186	4.45419	236.528
60S ribosomal protein L7a OS=Mus musculus OX=10090 GN=Rpl7a PE=1 SV=2	sp|P12970|RL7A_MOUSE	0.337297	0.848866	0.779622	105176	61749.6	158641	85654.2	122551	30007	70400.7	113600	105996	96136.1	106754	83227.9
Clathrin heavy chain 1 OS=Mus musculus OX=10090 GN=Cltc PE=1 SV=3	sp|Q68FD5|CLH1_MOUSE	0.338063	0.848866	0.740194	125168	53478.9	173185	105442	122578	67546.6	75804.1	95200.3	91973.7	98679.3	115971	85840.8
Brevican core protein OS=Mus musculus OX=10090 GN=Bcan PE=1 SV=2	sp|Q61361|PGCB_MOUSE	0.33901	0.848866	0.699993	45027.2	27955.9	116576	45223	58650.8	20720.5	35547.9	55127	41204.8	52801.1	58686.7	41080.3
Polypyrimidine tract-binding protein 1 OS=Mus musculus OX=10090 GN=Ptbp1 PE=1 SV=2	sp|P17225|PTBP1_MOUSE	0.33947	0.848866	0.647941	113247	64180.2	346765	99458.6	147492	47919.5	90439.5	134373	90918.6	136004	154229	99931
AT-hook DNA-binding motif-containing protein 1 OS=Mus musculus OX=10090 GN=Ahdc1 PE=1 SV=1	sp|Q6PAL7|AHDC1_MOUSE	0.34047	0.848866	0.568918	1514.31	428.671	4414.3	1120.81	1210.43	252.471	1114	1568.35	910.858	1097.38	1737.7	988.611
Crooked neck-like protein 1 OS=Mus musculus OX=10090 GN=Crnkl1 PE=1 SV=1	sp|P63154|CRNL1_MOUSE	0.341586	0.848866	0.83644	7366.01	8142.99	10027	7424.32	9438.25	3798.61	7378.29	4953.22	9680.69	9653.03	8479.71	7092.77
Poly [ADP-ribose] polymerase 1 OS=Mus musculus OX=10090 GN=Parp1 PE=1 SV=3	sp|P11103|PARP1_MOUSE	0.344765	0.848866	0.721831	306.203	413.561	1635	389.288	890.852	185.758	562.957	1095.71	69.2287	710.141	726.982	524.758
Serine/threonine-protein phosphatase 2B catalytic subunit alpha isoform OS=Mus musculus OX=10090 GN=Ppp3ca PE=1 SV=1	sp|P63328|PP2BA_MOUSE	0.34497	0.848866	0.789493	52854.7	51431	106746	56420.9	64702.1	39519.7	54286.6	61601.6	36540.8	70285.1	66430.9	52446.7
Sodium/potassium-transporting ATPase subunit beta-1 OS=Mus musculus OX=10090 GN=Atp1b1 PE=1 SV=1	sp|P14094|AT1B1_MOUSE	0.345397	0.848866	1.31497	21576.9	14192	36654.5	16975.5	19469.8	37016.4	43924.6	17441.9	26510.2	18265.6	21773.7	28631.7
60S ribosomal protein L7 OS=Mus musculus OX=10090 GN=Rpl7 PE=1 SV=2	sp|P14148|RL7_MOUSE	0.346282	0.848866	0.729989	43164.7	16979.3	61340.9	26833.7	36430.5	11610.3	27055.3	36177.4	25703.3	34318.7	36949.8	26973
DNA-directed RNA polymerase II subunit RPB2 OS=Mus musculus OX=10090 GN=Polr2b PE=1 SV=2	sp|Q8CFI7|RPB2_MOUSE	0.347016	0.848866	0.67802	16846.8	6979.39	40598.8	13868.1	15192	4364.17	13444.4	20964.8	7992.72	16618.7	18697	12677
Serine/arginine-rich splicing factor 5 OS=Mus musculus OX=10090 GN=Srsf5 PE=1 SV=2	sp|O35326|SRSF5_MOUSE	0.347862	0.848866	0.704938	44991.8	16424.5	72274.5	28305.8	34903.9	14677	25828.7	45800.5	22575.1	29921.2	39380.1	27760.5
Nesprin-1 OS=Mus musculus OX=10090 GN=Syne1 PE=1 SV=2	sp|Q6ZWR6|SYNE1_MOUSE	0.348133	0.848866	0.715479	1917.72	1372.46	4745.53	1573.06	1876.85	878.961	1374.62	2467.6	1598.21	1898.35	2297.13	1643.55
A-kinase anchor protein 2 OS=Mus musculus OX=10090 GN=Akap2 PE=1 SV=3	sp|O54931|AKAP2_MOUSE	0.349211	0.848866	0.751858	6210.05	2916.66	9719.02	5952.38	5512.6	2960.81	3221.08	4809.55	6548.31	5249.61	6062.14	4557.87
40S ribosomal protein S19 OS=Mus musculus OX=10090 GN=Rps19 PE=1 SV=3	sp|Q9CZX8|RS19_MOUSE	0.349819	0.848866	0.796442	64115.4	34320.1	71916.3	47766.4	67079.6	25114.5	36684.4	57849.9	57973.7	49521	57039.6	45428.7
Heterogeneous nuclear ribonucleoprotein A1 OS=Mus musculus OX=10090 GN=Hnrnpa1 PE=1 SV=2	sp|P49312|ROA1_MOUSE	0.349891	0.848866	0.64852	914017	258993	1.92688e+06	588746	729894	128406	612923	962041	444589	717545	883707	573101
Heterogeneous nuclear ribonucleoprotein A3 OS=Mus musculus OX=10090 GN=Hnrnpa3 PE=1 SV=1	sp|Q8BG05|ROA3_MOUSE	0.350513	0.848866	0.631892	3.24452e+06	984729	7.30089e+06	2.20908e+06	2.85005e+06	666917	2.20134e+06	3.19327e+06	1.80322e+06	2.61788e+06	3.31785e+06	2.09652e+06
Synaptotagmin-7 OS=Mus musculus OX=10090 GN=Syt7 PE=1 SV=1	sp|Q9R0N7|SYT7_MOUSE	0.350663	0.848866	0.794591	113263	86252.7	194774	120871	121582	63451.2	85527.1	115766	116545	124661	127348	101190
Nuclear pore complex protein Nup107 OS=Mus musculus OX=10090 GN=Nup107 PE=1 SV=1	sp|Q8BH74|NU107_MOUSE	0.351984	0.848866	0.714715	19844.1	8826.6	38719.5	16339.1	19257.3	5448.37	14659	20615.9	15207.9	17675	20597.3	14721.2
Pre-mRNA-splicing factor ATP-dependent RNA helicase DHX15 OS=Mus musculus OX=10090 GN=Dhx15 PE=1 SV=2	sp|O35286|DHX15_MOUSE	0.353123	0.848866	0.67956	88363.1	42367.7	224776	74305.1	102215	27364.1	69571.3	113249	64947.5	86412.2	106405	72308.8
Ribosomal RNA small subunit methyltransferase NEP1 OS=Mus musculus OX=10090 GN=Emg1 PE=1 SV=1	sp|O35130|NEP1_MOUSE	0.354021	0.848866	1.63525	1894.44	2691.89	5371.04	4883.17	2994.94	2073.34	3942.14	7213.44	12993	2943.58	3567.1	5833.09
Immunoglobulin kappa constant OS=Mus musculus OX=10090 GN=Igkc PE=1 SV=2	sp|P01837|IGKC_MOUSE	0.354076	0.848866	1.22461	9.52291e+07	8.36914e+07	7.40605e+07	9.42135e+07	1.0411e+08	1.14661e+08	9.23087e+07	8.35047e+07	1.44433e+08	1.17766e+08	9.02608e+07	1.10535e+08
Histone deacetylase 2 OS=Mus musculus OX=10090 GN=Hdac2 PE=1 SV=1	sp|P70288|HDAC2_MOUSE	0.35432	0.848866	0.618439	20279.2	10729	81754.4	19703	30805.7	7507.4	26026.3	34521.5	9447.1	23471	32654.3	20194.7
Glypican-1 OS=Mus musculus OX=10090 GN=Gpc1 PE=1 SV=1	sp|Q9QZF2|GPC1_MOUSE	0.354659	0.848866	0.768617	56881.8	38155.9	110255	74058.4	76041.4	27601.5	44735.4	71781.9	61351.9	67690.1	71078.5	54632.2
U1 small nuclear ribonucleoprotein 70 kDa OS=Mus musculus OX=10090 GN=Snrnp70 PE=1 SV=2	sp|Q62376|RU17_MOUSE	0.354868	0.848866	0.718286	91751.8	43305.1	190523	73466.9	84973.2	23757.8	66458.4	105762	61319.5	90367.4	96804.1	69533
Protein virilizer homolog OS=Mus musculus OX=10090 GN=Virma PE=1 SV=1	sp|A2AIV2|VIR_MOUSE	0.356805	0.848866	0.723656	760.45	181.582	1230.98	434.606	709.512	55.3529	995.915	531.465	542.469	275.253	663.425	480.091
Transcriptional repressor p66-beta OS=Mus musculus OX=10090 GN=Gatad2b PE=1 SV=1	sp|Q8VHR5|P66B_MOUSE	0.357436	0.848866	0.667524	16348.8	6353.61	40745.2	13011	17723.4	3062.2	13983.3	19937.3	11731.6	14154.3	18836.4	12573.7
RNA-binding protein EWS OS=Mus musculus OX=10090 GN=Ewsr1 PE=1 SV=2	sp|Q61545|EWS_MOUSE	0.357882	0.848866	0.392237	1410.85	14866.3	7407.58	790.662	3609.69	1948.18	1796.46	3279.74	1582.55	2409.09	5617.02	2203.2
CUGBP Elav-like family member 2 OS=Mus musculus OX=10090 GN=Celf2 PE=1 SV=1	sp|Q9Z0H4|CELF2_MOUSE	0.357919	0.848866	0.620824	22467.9	8450.47	74640.6	17669.4	25015.9	3467.01	20412	29218.3	12096.5	26839.6	29648.8	18406.7
U5 small nuclear ribonucleoprotein 40 kDa protein OS=Mus musculus OX=10090 GN=Snrnp40 PE=1 SV=1	sp|Q6PE01|SNR40_MOUSE	0.358413	0.848866	0.627504	173890	73140.1	512641	129889	180374	52158.4	140595	211573	98049.6	169012	213987	134278
F-actin-capping protein subunit beta OS=Mus musculus OX=10090 GN=Capzb PE=1 SV=3	sp|P47757|CAPZB_MOUSE	0.358673	0.848866	0.785322	152278	85828.9	227368	127284	159933	59147.2	90627.3	141813	158521	140997	150538	118221
AP-2 complex subunit beta OS=Mus musculus OX=10090 GN=Ap2b1 PE=1 SV=1	sp|Q9DBG3|AP2B1_MOUSE	0.359242	0.848866	0.734997	27056.8	13983.8	51217.9	24981.1	33914.1	12007.9	19280.5	27503.2	26600.2	25705.8	30230.7	22219.5
FACT complex subunit SPT16 OS=Mus musculus OX=10090 GN=Supt16h PE=1 SV=2	sp|Q920B9|SP16H_MOUSE	0.360447	0.848866	0.651171	4112.44	1847.88	12390.5	4983.08	6539.05	1357.19	4718.73	5322.82	2976.26	5077.39	5974.59	3890.48
Annexin A3 OS=Mus musculus OX=10090 GN=Anxa3 PE=1 SV=4	sp|O35639|ANXA3_MOUSE	0.360454	0.848866	0.804579	18734.6	15845	31507.4	20637.6	25479.6	13006.6	16556.9	20102.7	19808	20803	22440.8	18055.4
Annexin A6 OS=Mus musculus OX=10090 GN=Anxa6 PE=1 SV=3	sp|P14824|ANXA6_MOUSE	0.36059	0.848866	0.77771	202861	120339	327358	202983	249625	101602	142134	189142	213330	211735	220633	171589
Guanine nucleotide-binding protein G(i) subunit alpha-1 OS=Mus musculus OX=10090 GN=Gnai1 PE=1 SV=1	sp|B2RSH2|GNAI1_MOUSE	0.3609	0.848866	0.739014	98192.8	52910.5	201769	94720.9	96088	38441.2	58585.2	110752	107219	86790	108736	80357.6
Plectin OS=Mus musculus OX=10090 GN=Plec PE=1 SV=3	sp|Q9QXS1|PLEC_MOUSE	0.361043	0.848866	0.76385	66991.4	63070.4	156777	70266	66193.5	36579.1	49718.1	81663.3	73934.3	81441.5	84659.7	64667.3
40S ribosomal protein S16 OS=Mus musculus OX=10090 GN=Rps16 PE=1 SV=4	sp|P14131|RS16_MOUSE	0.361542	0.848866	0.772753	73990.7	39604.9	100502	45897.5	78908.4	26331.8	55842	71457.6	44206	64051.6	67780.7	52377.8
Tyrosine-protein kinase Fyn OS=Mus musculus OX=10090 GN=Fyn PE=1 SV=4	sp|P39688|FYN_MOUSE	0.361676	0.848866	0.760545	10163.6	5848.47	19590.9	11076.3	11496.8	4644.77	6037.49	12124.5	11759.5	9679.22	11635.2	8849.09
Voltage-dependent calcium channel subunit alpha-2/delta-1 OS=Mus musculus OX=10090 GN=Cacna2d1 PE=1 SV=1	sp|O08532|CA2D1_MOUSE	0.361909	0.848866	0.743217	38880.3	28631.2	92968.1	46923.1	40314.7	21850	28872.8	47041.7	41518.4	44825	49543.5	36821.6
TP53-binding protein 1 OS=Mus musculus OX=10090 GN=Tp53bp1 PE=1 SV=3	sp|P70399|TP53B_MOUSE	0.362423	0.848866	0.816076	245630	218434	367703	206493	242210	149589	205205	244312	232759	213096	256094	208992
L-lactate dehydrogenase A chain OS=Mus musculus OX=10090 GN=Ldha PE=1 SV=3	sp|P06151|LDHA_MOUSE	0.362735	0.848866	2.29388	352.464	382.643	357.46	342.157	485.25	931.24	2269.81	761.03	129.133	312.98	383.995	880.838
Probable ATP-dependent RNA helicase DDX27 OS=Mus musculus OX=10090 GN=Ddx27 PE=1 SV=3	sp|Q921N6|DDX27_MOUSE	0.362822	0.848866	0.73419	1277.01	585.644	2511.19	1204.84	1605.97	390.811	1226.65	1763.41	853.064	1040.97	1436.93	1054.98
Cullin-4A OS=Mus musculus OX=10090 GN=Cul4a PE=1 SV=1	sp|Q3TCH7|CUL4A_MOUSE	0.36363	0.848866	0.770095	577.236	406.33	1337.36	683.038	810.585	159.201	513.604	869.145	590.096	805.516	762.91	587.513
Small nuclear ribonucleoprotein G OS=Mus musculus OX=10090 GN=Snrpg PE=1 SV=1	sp|P62309|RUXG_MOUSE	0.364722	0.848866	0.856189	183868	85661.4	188001	161222	195289	62737	170754	211811	28303.6	223369	162809	139395
RNA helicase aquarius OS=Mus musculus OX=10090 GN=Aqr PE=1 SV=2	sp|Q8CFQ3|AQR_MOUSE	0.364781	0.848866	0.586221	146.695	62.2771	615.311	204.204	263.838	55.0485	148.573	239.399	102.34	212.228	258.465	151.518
Importin subunit beta-1 OS=Mus musculus OX=10090 GN=Kpnb1 PE=1 SV=2	sp|P70168|IMB1_MOUSE	0.364955	0.848866	0.686321	93108	38698.9	217961	76621.8	96221.2	19865.3	71431.1	102458	80631.4	84293.4	104522	71735.8
Methyl-CpG-binding protein 2 OS=Mus musculus OX=10090 GN=Mecp2 PE=1 SV=1	sp|Q9Z2D6|MECP2_MOUSE	0.365714	0.848866	0.672681	557576	201311	1.21379e+06	415543	513397	137574	408675	555679	324551	525380	580323	390372
Poly(U)-binding-splicing factor PUF60 OS=Mus musculus OX=10090 GN=Puf60 PE=1 SV=2	sp|Q3UEB3|PUF60_MOUSE	0.366863	0.848866	0.812181	50284.9	39447.6	75361.3	45023.6	66505	26546.8	39456.3	49353.2	64662.3	44648.8	55324.5	44933.5
L-lactate dehydrogenase B chain OS=Mus musculus OX=10090 GN=Ldhb PE=1 SV=2	sp|P16125|LDHB_MOUSE	0.367418	0.848866	1.39219	8094.11	6053.75	5296.48	5357.05	4919.13	9587.06	14691.5	4441.56	7895.32	4760.99	5944.1	8275.29
60S ribosomal protein L30 OS=Mus musculus OX=10090 GN=Rpl30 PE=1 SV=2	sp|P62889|RL30_MOUSE	0.367743	0.848866	0.771491	163107	102533	276656	140902	233578	70085.2	123509	188627	153006	172059	183356	141457
60S ribosomal protein L36a OS=Mus musculus OX=10090 GN=Rpl36a PE=3 SV=2	sp|P83882|RL36A_MOUSE	0.368227	0.848866	0.80366	50312.7	29719.8	54561.7	30663.7	44204.5	25375.1	31979.4	37793.9	38402.3	34786	41892.5	33667.3
AP-2 complex subunit alpha-2 OS=Mus musculus OX=10090 GN=Ap2a2 PE=1 SV=2	sp|P17427|AP2A2_MOUSE	0.368294	0.848866	0.773542	4469.25	2123.57	5802.3	3538.37	5153.02	1923.41	2593.96	3885.52	4416.58	3491.84	4217.3	3262.26
Calcium/calmodulin-dependent protein kinase type II subunit beta OS=Mus musculus OX=10090 GN=Camk2b PE=1 SV=2	sp|P28652|KCC2B_MOUSE	0.369341	0.848866	0.793039	1.32811e+06	1.31416e+06	2.71324e+06	1.4964e+06	1.28991e+06	829753	1.1303e+06	1.74391e+06	1.19223e+06	1.56058e+06	1.62836e+06	1.29135e+06
Cohesin subunit SA-1 OS=Mus musculus OX=10090 GN=Stag1 PE=1 SV=3	sp|Q9D3E6|STAG1_MOUSE	0.369453	0.848866	0.64096	2781.9	969.506	6937.77	2412.53	2606.5	813.904	2134.21	2945.35	1853.29	2321.57	3141.64	2013.66
Nuclear pore complex protein Nup88 OS=Mus musculus OX=10090 GN=Nup88 PE=1 SV=1	sp|Q8CEC0|NUP88_MOUSE	0.369531	0.848866	0.666925	25850.3	10414.2	65005.4	23229.5	28587.9	7261.13	17871.7	26297.5	27280.1	23387.4	30617.5	20419.6
Heterogeneous nuclear ribonucleoprotein H OS=Mus musculus OX=10090 GN=Hnrnph1 PE=1 SV=3	sp|O35737|HNRH1_MOUSE	0.369618	0.848866	0.697291	173106	81199.1	449906	177609	192298	35118	146205	191288	186839	189524	214823	149795
Protein phosphatase 1E OS=Mus musculus OX=10090 GN=Ppm1e PE=1 SV=2	sp|Q80TL0|PPM1E_MOUSE	0.369802	0.848866	0.654635	10914.6	10510.3	44159.6	9512.37	13841.5	6340.36	11296.8	16628.6	6488.17	17468.1	17787.7	11644.4
Retinoic acid-induced protein 1 OS=Mus musculus OX=10090 GN=Rai1 PE=1 SV=3	sp|Q61818|RAI1_MOUSE	0.370273	0.848866	0.662677	2224.14	752.05	5227.71	1779.16	2242.71	438.149	1589.93	2574.25	1738.51	1760.89	2445.15	1620.35
Glial fibrillary acidic protein OS=Mus musculus OX=10090 GN=Gfap PE=1 SV=4	sp|P03995|GFAP_MOUSE	0.370781	0.848866	0.760231	1.70758e+06	1.3942e+06	3.94319e+06	1.80736e+06	1.48327e+06	866234	1.31304e+06	2.5342e+06	1.35945e+06	1.78452e+06	2.06712e+06	1.57149e+06
Visinin-like protein 1 OS=Mus musculus OX=10090 GN=Vsnl1 PE=1 SV=2	sp|P62761|VISL1_MOUSE	0.370945	0.848866	0.780237	27359.3	21037.1	55939.1	35432.2	36755	15707.1	29050.8	34641.4	24200.1	34130.2	35304.6	27545.9
Myosin regulatory light chain 12B OS=Mus musculus OX=10090 GN=Myl12b PE=1 SV=2	sp|Q3THE2|ML12B_MOUSE	0.372318	0.848866	0.760106	248703	148597	472732	227698	299840	114580	184663	243721	236610	282727	279514	212460
Serine/arginine-rich splicing factor 1 OS=Mus musculus OX=10090 GN=Srsf1 PE=1 SV=3	sp|Q6PDM2|SRSF1_MOUSE	0.372432	0.848866	0.66604	607560	256559	1.54817e+06	474259	551344	150417	455861	677513	439790	566197	687579	457956
YTH domain-containing protein 1 OS=Mus musculus OX=10090 GN=Ythdc1 PE=1 SV=2	sp|E9Q5K9|YTDC1_MOUSE	0.372458	0.848866	0.633593	7052.78	1829.19	17109.6	5002.37	6363.6	1008.61	5624.73	8362.56	3396.02	5277.56	7471.51	4733.9
Heterogeneous nuclear ribonucleoprotein L OS=Mus musculus OX=10090 GN=Hnrnpl PE=1 SV=2	sp|Q8R081|HNRPL_MOUSE	0.372525	0.848866	0.668799	2.60442e+06	986444	5.9699e+06	1.73177e+06	2.28729e+06	567040	1.74268e+06	2.59125e+06	1.64497e+06	2.53624e+06	2.71597e+06	1.81643e+06
Cleavage and polyadenylation specificity factor subunit 3 OS=Mus musculus OX=10090 GN=Cpsf3 PE=1 SV=2	sp|Q9QXK7|CPSF3_MOUSE	0.372529	0.848866	0.713329	1554.35	599.654	3297.4	1226.79	1711.32	260.445	1068.32	1577.61	1907.66	1170.44	1677.9	1196.89
UDP-N-acetylglucosamine--peptide N-acetylglucosaminyltransferase 110 kDa subunit OS=Mus musculus OX=10090 GN=Ogt PE=1 SV=2	sp|Q8CGY8|OGT1_MOUSE	0.373327	0.848866	0.616835	4536.12	4063.92	21061.9	5739.61	5004.83	2456.69	4495.12	5790.95	6508.51	5672.81	8081.28	4984.82
NF-kappa-B-repressing factor OS=Mus musculus OX=10090 GN=Nkrf PE=2 SV=3	sp|Q8BY02|NKRF_MOUSE	0.373731	0.848866	0.593556	833.31	200.297	2292.04	788.246	1126.78	215.372	532.178	1162.78	742.596	457.713	1048.14	622.128
Peptidyl-prolyl cis-trans isomerase G OS=Mus musculus OX=10090 GN=Ppig PE=1 SV=1	sp|A2AR02|PPIG_MOUSE	0.373762	0.848866	0.73885	49606.5	24549.8	94652.1	35588.7	38651.3	11552.5	34916	54805.7	34986.2	43315.9	48609.7	35915.3
Pre-mRNA 3'-end-processing factor FIP1 OS=Mus musculus OX=10090 GN=Fip1l1 PE=1 SV=1	sp|Q9D824|FIP1_MOUSE	0.374147	0.848866	0.719875	10146.5	4541.85	21986.9	7989.93	9175.28	2670.6	7693.36	9808.65	13049.4	5536.44	10768.1	7751.69
Zinc finger MYM-type protein 3 OS=Mus musculus OX=10090 GN=Zmym3 PE=1 SV=1	sp|Q9JLM4|ZMYM3_MOUSE	0.375006	0.848866	0.535627	254.243	68.6157	895.067	157.893	192.006	39.2436	172.151	311.619	170.765	145.991	313.565	167.954
40S ribosomal protein S7 OS=Mus musculus OX=10090 GN=Rps7 PE=2 SV=1	sp|P62082|RS7_MOUSE	0.375391	0.848866	0.78863	44201.2	26995.6	64480.9	30842.4	50006.5	22206.3	27088.9	42928.1	47997.5	30538.7	43305.3	34151.9
AP-2 complex subunit alpha-1 OS=Mus musculus OX=10090 GN=Ap2a1 PE=1 SV=1	sp|P17426|AP2A1_MOUSE	0.375648	0.848866	0.757743	14362.8	8063.6	25738.5	11900.4	17320.1	6283.54	10315.9	14767.6	13440.1	13831.2	15477.1	11727.7
H/ACA ribonucleoprotein complex subunit 2 OS=Mus musculus OX=10090 GN=Nhp2 PE=1 SV=1	sp|Q9CRB2|NHP2_MOUSE	0.376781	0.848866	0.626415	198120	76061	620387	185507	244464	55523.4	138262	256655	165059	214211	264908	165942
Triosephosphate isomerase OS=Mus musculus OX=10090 GN=Tpi1 PE=1 SV=4	sp|P17751|TPIS_MOUSE	0.377221	0.848866	1.28284	23910.5	20671.9	36123.3	20253.4	24563.2	25551	56815	27531.4	27276.8	23850.7	25104.5	32205
G patch domain-containing protein 8 OS=Mus musculus OX=10090 GN=Gpatch8 PE=1 SV=1	sp|A2A6A1|GPTC8_MOUSE	0.377614	0.848866	0.65568	1632.19	311.943	3321.87	832.158	1126.32	118.278	587.088	2117.82	996.545	917.219	1444.9	947.391
Dihydropyrimidinase-related protein 1 OS=Mus musculus OX=10090 GN=Crmp1 PE=1 SV=1	sp|P97427|DPYL1_MOUSE	0.37778	0.848866	1.31545	1288.62	1446.81	1702.54	1499.15	1647.24	1847.33	2335.8	1530.37	3172.86	1090.45	1516.87	1995.36
14-3-3 protein theta OS=Mus musculus OX=10090 GN=Ywhaq PE=1 SV=1	sp|P68254|1433T_MOUSE	0.378906	0.848866	0.783003	66084.3	45812.8	123922	67346.9	72796.8	35393.5	51720.1	72803.8	68994.5	65467.5	75192.5	58875.9
Guanine nucleotide-binding protein G(I)/G(S)/G(T) subunit beta-2 OS=Mus musculus OX=10090 GN=Gnb2 PE=1 SV=3	sp|P62880|GBB2_MOUSE	0.379296	0.848866	0.73796	266019	184427	722921	327520	303507	114200	171103	314959	378534	352774	360879	266314
Sorcin OS=Mus musculus OX=10090 GN=Sri PE=1 SV=1	sp|Q6P069|SORCN_MOUSE	0.379577	0.848866	0.628555	6411.6	1987.72	15869.4	4035.87	7033.32	1388.68	3450.61	4801.04	6093.18	6478.32	7067.59	4442.36
AP-3 complex subunit delta-1 OS=Mus musculus OX=10090 GN=Ap3d1 PE=1 SV=1	sp|O54774|AP3D1_MOUSE	0.380421	0.848866	0.778069	4622.5	4811.71	11958.2	4934.43	6311.71	2222.02	3605.77	7276.26	6317.13	5973.88	6527.71	5079.01
Apoptotic chromatin condensation inducer in the nucleus OS=Mus musculus OX=10090 GN=Acin1 PE=1 SV=3	sp|Q9JIX8|ACINU_MOUSE	0.38076	0.848866	0.708282	156709	63105.9	316724	106978	140138	40163.8	122257	172697	81684.1	138246	156731	111010
Neuromodulin OS=Mus musculus OX=10090 GN=Gap43 PE=1 SV=1	sp|P06837|NEUM_MOUSE	0.381049	0.848866	0.754641	1.04175e+06	597353	2.27664e+06	1.19995e+06	1.01345e+06	403665	580528	1.10081e+06	1.39777e+06	1.14252e+06	1.22583e+06	925059
Disks large-associated protein 4 OS=Mus musculus OX=10090 GN=Dlgap4 PE=1 SV=1	sp|B1AZP2|DLGP4_MOUSE	0.381285	0.848866	0.792586	21143.4	23961.7	42154.2	18890.9	21148.8	15180.8	17991.3	22631.3	20223.2	24868.9	25459.8	20179.1
Protein phosphatase 1 regulatory subunit 29 OS=Mus musculus OX=10090 GN=Elfn2 PE=1 SV=1	sp|Q68FM6|PPR29_MOUSE	0.381304	0.848866	0.8044	7622.5	9528.19	15988.2	7970.3	7863.11	4920.57	6424.07	9098.52	7036.2	11914	9794.46	7878.67
Spectrin beta chain, non-erythrocytic 1 OS=Mus musculus OX=10090 GN=Sptbn1 PE=1 SV=2	sp|Q62261|SPTB2_MOUSE	0.381772	0.848866	0.764323	339367	226516	688191	315393	310368	156046	245194	393505	303168	338889	375967	287360
Metastasis-associated protein MTA1 OS=Mus musculus OX=10090 GN=Mta1 PE=1 SV=1	sp|Q8K4B0|MTA1_MOUSE	0.382459	0.848866	0.705575	17867.7	7275.05	38836.7	18279.6	20881.4	5440.97	14619.9	21620.8	13405.6	17686.1	20628.1	14554.7
Glyceraldehyde-3-phosphate dehydrogenase OS=Mus musculus OX=10090 GN=Gapdh PE=1 SV=2	sp|P16858|G3P_MOUSE	0.383077	0.848866	1.19755	156181	164824	199320	168233	161138	188910	265893	165194	195701	201854	169939	203510
U4/U6.U5 tri-snRNP-associated protein 2 OS=Mus musculus OX=10090 GN=Usp39 PE=1 SV=2	sp|Q3TIX9|SNUT2_MOUSE	0.383125	0.848866	0.610173	5396.02	1767.95	20895.4	5558.82	6974.99	1088.93	5061.51	9311.04	2398.72	6908.67	8118.63	4953.77
Tight junction protein ZO-1 OS=Mus musculus OX=10090 GN=Tjp1 PE=1 SV=2	sp|P39447|ZO1_MOUSE	0.383576	0.848866	0.718821	16979.7	11316.6	43118.1	15192.4	18304.6	10056.5	11920.4	20842.5	16129.5	16463.5	20982.3	15082.5
Ankyrin-2 OS=Mus musculus OX=10090 GN=Ank2 PE=1 SV=2	sp|Q8C8R3|ANK2_MOUSE	0.383897	0.848866	0.771319	20570.3	12556.3	37268.6	17924.2	16917.8	9120.34	12822.7	21651.1	20950.4	16626.9	21047.4	16234.3
Desmin OS=Mus musculus OX=10090 GN=Des PE=1 SV=3	sp|P31001|DESM_MOUSE	0.384478	0.848866	0.671475	4430.52	2135.02	12286.4	4210.94	4885.51	1772.83	3102.57	5071	4457.33	4362.93	5589.68	3753.33
RNA-binding protein 8A OS=Mus musculus OX=10090 GN=Rbm8a PE=1 SV=4	sp|Q9CWZ3|RBM8A_MOUSE	0.38537	0.848866	0.674361	254665	83365.2	617613	200614	328019	69624.6	205347	336997	96486.8	292483	296855	200188
U4/U6 small nuclear ribonucleoprotein Prp4 OS=Mus musculus OX=10090 GN=Prpf4 PE=1 SV=1	sp|Q9DAW6|PRP4_MOUSE	0.386243	0.848866	0.729328	9280.12	4213.57	22113	7684.77	9742.46	2336.5	7178.56	13836.1	4768.66	10559.4	10606.8	7735.84
Actin-like protein 6B OS=Mus musculus OX=10090 GN=Actl6b PE=1 SV=1	sp|Q99MR0|ACL6B_MOUSE	0.386272	0.848866	0.734834	7271.3	3092.75	19303.6	4441.66	7530.42	2275.28	7893.45	10383.2	896.285	9150.1	8327.94	6119.65
60S ribosomal protein L19 OS=Mus musculus OX=10090 GN=Rpl19 PE=1 SV=1	sp|P84099|RL19_MOUSE	0.386741	0.848866	0.749094	41301	18407.8	65840.5	27922.9	41959.3	14687.7	22725.1	38519.1	37718.3	32746.3	39086.3	29279.3
High mobility group protein HMG-I/HMG-Y OS=Mus musculus OX=10090 GN=Hmga1 PE=1 SV=4	sp|P17095|HMGA1_MOUSE	0.388719	0.848866	0.516377	51543.2	21952.6	344248	53265.5	51990.7	10914	65260.1	119483	21331.9	53076.5	104600	54013
Bcl-2-associated transcription factor 1 OS=Mus musculus OX=10090 GN=Bclaf1 PE=1 SV=2	sp|Q8K019|BCLF1_MOUSE	0.389103	0.848866	0.705783	124312	44065.9	254190	84853.6	101668	24943.8	86111.1	150891	63824.1	104114	121818	85977
Heterogeneous nuclear ribonucleoprotein D-like OS=Mus musculus OX=10090 GN=Hnrnpdl PE=1 SV=1	sp|Q9Z130|HNRDL_MOUSE	0.389263	0.848866	0.676153	373007	145341	930766	301145	367736	84128.5	280275	406087	273128	388471	423599	286418
Voltage-dependent calcium channel subunit alpha-2/delta-3 OS=Mus musculus OX=10090 GN=Cacna2d3 PE=1 SV=1	sp|Q9Z1L5|CA2D3_MOUSE	0.390887	0.848866	0.691457	11538.9	7009.95	38126.7	15740.7	16248.3	5739.95	9158.15	18172.3	9961.6	18275.8	17732.9	12261.5
V-type proton ATPase subunit G 2 OS=Mus musculus OX=10090 GN=Atp6v1g2 PE=1 SV=1	sp|Q9WTT4|VATG2_MOUSE	0.391723	0.848866	0.717008	54552.2	11065.1	23859.2	26099.1	45441.7	15251.7	15397	16084.5	47977.8	20739.7	32203.5	23090.1
Actin-related protein 2/3 complex subunit 3 OS=Mus musculus OX=10090 GN=Arpc3 PE=1 SV=3	sp|Q9JM76|ARPC3_MOUSE	0.391774	0.848866	0.870565	23945.6	17852	32206.6	20176.9	25315	11359.5	11169.1	18099.8	42727.3	20673.4	23899.2	20805.8
Flotillin-1 OS=Mus musculus OX=10090 GN=Flot1 PE=1 SV=1	sp|O08917|FLOT1_MOUSE	0.392654	0.848866	0.79964	47358.4	21979.1	67021.2	35487.6	52240	15836.1	25373.1	38459	67924.6	31595.5	44817.3	35837.7
Alpha-actinin-4 OS=Mus musculus OX=10090 GN=Actn4 PE=1 SV=1	sp|P57780|ACTN4_MOUSE	0.392764	0.848866	0.811935	41819.9	34760	80818.2	35875.3	41060.3	14760.4	26252.6	45534.8	59891	43824.9	46866.8	38052.7
Dedicator of cytokinesis protein 4 OS=Mus musculus OX=10090 GN=Dock4 PE=1 SV=1	sp|P59764|DOCK4_MOUSE	0.393401	0.848866	0.821793	1144.05	1073.16	2244.1	1359.06	1229.48	470.074	972.865	1219.5	1708.62	1422.46	1409.97	1158.7
DNA-directed RNA polymerase II subunit RPB7 OS=Mus musculus OX=10090 GN=Polr2g PE=1 SV=1	sp|P62488|RPB7_MOUSE	0.393914	0.848866	0.623048	12835.5	4435.04	43681.4	12945.2	15559.5	2736.61	10957.7	15770.8	8310.55	17960.2	17891.3	11147.2
Zinc finger protein 638 OS=Mus musculus OX=10090 GN=Znf638 PE=1 SV=2	sp|Q61464|ZN638_MOUSE	0.394382	0.848866	0.709167	21134.3	7500.98	42091.3	17014.8	18323.8	5306.14	13592.7	25985.6	15358	14975.4	21213	15043.6
Pre-mRNA-processing factor 17 OS=Mus musculus OX=10090 GN=Cdc40 PE=2 SV=1	sp|Q9DC48|PRP17_MOUSE	0.394608	0.848866	0.6271	17053.1	8065.91	55482.4	13166	18961.8	11248.7	14099.4	20828.1	6949.01	17567.2	22545.8	14138.5
Synaptosomal-associated protein 25 OS=Mus musculus OX=10090 GN=Snap25 PE=1 SV=1	sp|P60879|SNP25_MOUSE	0.39508	0.848866	0.720004	47065.5	30954.8	140589	58612.3	57644.6	19060.8	34271.2	58434.4	63978	65360.5	66973.2	48221
Sorbin and SH3 domain-containing protein 2 OS=Mus musculus OX=10090 GN=Sorbs2 PE=1 SV=2	sp|Q3UTJ2|SRBS2_MOUSE	0.395537	0.848866	0.802582	13839.6	17604.5	30899	12941.4	14850	7164.22	9816.58	16647.2	16961.3	21751	18026.9	14468.1
Disks large-associated protein 2 OS=Mus musculus OX=10090 GN=Dlgap2 PE=1 SV=2	sp|Q8BJ42|DLGP2_MOUSE	0.395773	0.848866	0.812477	16879.5	21344.9	37518.7	20039.6	21078.9	10349.9	15137.1	22188.9	20926.7	26344.8	23372.3	18989.5
Serine/threonine-protein phosphatase PGAM5, mitochondrial OS=Mus musculus OX=10090 GN=Pgam5 PE=1 SV=1	sp|Q8BX10|PGAM5_MOUSE	0.396305	0.848866	0.800189	115519	89123.3	203663	99947.4	132852	78882.1	78941.7	130788	110780	113613	128221	102601
Dystonin OS=Mus musculus OX=10090 GN=Dst PE=1 SV=2	sp|Q91ZU6|DYST_MOUSE	0.397124	0.848866	0.943488	219.693	174.17	427.419	211.114	229.262	53.9621	117.62	206.433	649.917	162.428	252.332	238.072
Serine/threonine-protein phosphatase 2A 65 kDa regulatory subunit A alpha isoform OS=Mus musculus OX=10090 GN=Ppp2r1a PE=1 SV=3	sp|Q76MZ3|2AAA_MOUSE	0.397265	0.848866	0.761001	30650.3	20846.6	63384.4	24503.7	32784.2	16265.1	26066.9	36767.7	27596.5	24324.5	34433.8	26204.2
Coronin-2B OS=Mus musculus OX=10090 GN=Coro2b PE=1 SV=2	sp|Q8BH44|COR2B_MOUSE	0.397465	0.848866	0.790229	17192.1	9720.76	25614.2	11498.5	13034.9	5512.54	10746.2	16667.4	12353.7	15615.5	15412.1	12179.1
WW domain-binding protein 11 OS=Mus musculus OX=10090 GN=Wbp11 PE=1 SV=2	sp|Q923D5|WBP11_MOUSE	0.397932	0.848866	0.63126	19710.2	6807.51	51360	10354	15216.7	3797.06	13631.6	22032.5	9408.1	16433.5	20689.7	13060.6
Noelin OS=Mus musculus OX=10090 GN=Olfm1 PE=1 SV=1	sp|O88998|NOE1_MOUSE	0.398051	0.848866	0.827316	34322	22347.3	51968	35043.4	31085.9	11814.2	20434.2	34065.8	39439.7	38833.2	34953.3	28917.4
Spectrin alpha chain, non-erythrocytic 1 OS=Mus musculus OX=10090 GN=Sptan1 PE=1 SV=4	sp|P16546|SPTN1_MOUSE	0.399434	0.848866	0.788612	561349	391558	1.05151e+06	553791	509577	284417	399806	629595	555280	550194	613557	483859
Chromobox protein homolog 3 OS=Mus musculus OX=10090 GN=Cbx3 PE=1 SV=2	sp|P23198|CBX3_MOUSE	0.401934	0.848866	0.665727	362432	124070	907836	257164	383354	70359.2	301799	446962	257194	278344	406971	270932
Ly-6/neurotoxin-like protein 1 OS=Mus musculus OX=10090 GN=Lynx1 PE=1 SV=1	sp|P0DP60|LYNX1_MOUSE	0.402312	0.848866	0.71715	169701	107877	548156	213187	235532	51695.4	135295	225580	240546	260857	254890	182795
Guanine nucleotide-binding protein G(o) subunit alpha OS=Mus musculus OX=10090 GN=Gnao1 PE=1 SV=3	sp|P18872|GNAO_MOUSE	0.40283	0.848866	0.778462	1.39133e+06	892950	3.02828e+06	1.34312e+06	1.48075e+06	542164	763045	1.64901e+06	1.71752e+06	1.66216e+06	1.62729e+06	1.26678e+06
116 kDa U5 small nuclear ribonucleoprotein component OS=Mus musculus OX=10090 GN=Eftud2 PE=1 SV=1	sp|O08810|U5S1_MOUSE	0.403058	0.848866	0.701904	155005	64177.7	346565	115906	158105	42949	113409	171384	112886	148802	167952	117886
H/ACA ribonucleoprotein complex subunit DKC1 OS=Mus musculus OX=10090 GN=Dkc1 PE=1 SV=4	sp|Q9ESX5|DKC1_MOUSE	0.403893	0.848866	0.717176	66711.6	28180.5	150779	57153.8	83542.5	18528.5	51900	86765.8	46617.2	73282.1	77273.6	55418.7
40S ribosomal protein S2 OS=Mus musculus OX=10090 GN=Rps2 PE=1 SV=3	sp|P25444|RS2_MOUSE	0.404231	0.848866	0.804068	53124.9	30690.5	71258.4	40302	61565.5	25037.3	35031.6	53892.5	48194.1	44442.8	51388.3	41319.7
ATP-dependent RNA helicase DHX30 OS=Mus musculus OX=10090 GN=Dhx30 PE=1 SV=1	sp|Q99PU8|DHX30_MOUSE	0.404841	0.848866	0.662278	1058.32	454.373	3251.73	1037.65	1357.91	332.33	808.158	1162.87	882.433	1556.1	1432	948.379
Small nuclear ribonucleoprotein F OS=Mus musculus OX=10090 GN=Snrpf PE=1 SV=1	sp|P62307|RUXF_MOUSE	0.405368	0.848866	0.683833	410025	158362	937911	297783	334556	102511	276925	436618	321601	324814	427727	292494
Nucleoporin Nup37 OS=Mus musculus OX=10090 GN=Nup37 PE=1 SV=2	sp|Q9CWU9|NUP37_MOUSE	0.405377	0.848866	0.651254	33868.7	11948.9	94322.6	26756.1	30842.6	8085.74	26307.9	41028.5	18127.8	35228.4	39547.8	25755.7
RNA-binding protein with serine-rich domain 1 OS=Mus musculus OX=10090 GN=Rnps1 PE=1 SV=1	sp|Q99M28|RNPS1_MOUSE	0.405444	0.848866	0.657232	94040.5	50185.7	328421	65847.2	96824.7	17437.8	60235	129665	99433.5	110781	127064	83510.4
Integrator complex subunit 2 OS=Mus musculus OX=10090 GN=Ints2 PE=1 SV=2	sp|Q80UK8|INT2_MOUSE	0.405863	0.848866	0.617262	363.357	117.375	1095.81	204.461	370.626	54.2213	297.598	430.084	196.306	349.911	430.326	265.624
Small subunit processome component 20 homolog OS=Mus musculus OX=10090 GN=Utp20 PE=1 SV=2	sp|Q5XG71|UTP20_MOUSE	0.406117	0.848866	1.61968	126.16	16.5923	550.343	79.9845	180.295	84.2247	75.6534	461.491	812.597	110.195	190.675	308.832
Nuclear pore complex protein Nup155 OS=Mus musculus OX=10090 GN=Nup155 PE=1 SV=1	sp|Q99P88|NU155_MOUSE	0.407253	0.848866	0.679897	18443.1	6756.75	46435.1	16251.5	21238.2	4561.75	13080.2	22693.4	14941.4	18916.8	21825	14838.7
40S ribosomal protein S6 OS=Mus musculus OX=10090 GN=Rps6 PE=1 SV=1	sp|P62754|RS6_MOUSE	0.407573	0.848866	0.76775	33722.9	17770.8	56386	24323.5	30709.2	14259.5	24013.1	32044.8	29021.5	25737.2	32582.5	25015.2
Transcription intermediary factor 1-beta OS=Mus musculus OX=10090 GN=Trim28 PE=1 SV=3	sp|Q62318|TIF1B_MOUSE	0.407821	0.848866	0.652846	168134	64543.2	420686	105922	132112	51117.9	114211	194774	98948.9	122893	178279	116389
Myosin-14 OS=Mus musculus OX=10090 GN=Myh14 PE=1 SV=1	sp|Q6URW6|MYH14_MOUSE	0.407955	0.848866	0.789361	394.903	389.127	1024.91	331.013	397.555	259.169	224.223	340.28	851.436	327.901	507.501	400.602
Splicing factor 3B subunit 3 OS=Mus musculus OX=10090 GN=Sf3b3 PE=1 SV=1	sp|Q921M3|SF3B3_MOUSE	0.408442	0.848866	0.719546	141765	62650.4	319269	117427	144130	43014.5	121138	170211	88229.9	142424	157048	113003
Coiled-coil domain-containing protein 177 OS=Mus musculus OX=10090 GN=Ccdc177 PE=1 SV=1	sp|Q3UHB8|CC177_MOUSE	0.409169	0.848866	0.812266	12392.9	12721.2	25377.7	13725.9	12513.4	7068.49	10254.4	14411.3	16505	14087	15346.2	12465.2
Myelin expression factor 2 OS=Mus musculus OX=10090 GN=Myef2 PE=1 SV=1	sp|Q8C854|MYEF2_MOUSE	0.409521	0.848866	0.71088	413406	149355	877972	303529	358875	89122.6	299861	467697	224918	413479	420627	299016
Myosin-10 OS=Mus musculus OX=10090 GN=Myh10 PE=1 SV=2	sp|Q61879|MYH10_MOUSE	0.409601	0.848866	0.777151	42952.3	25564.6	85850.6	42169.7	49276.2	19565.1	26568.9	46782.1	44953.9	53164.1	49162.7	38206.8
60S ribosomal protein L13a OS=Mus musculus OX=10090 GN=Rpl13a PE=1 SV=4	sp|P19253|RL13A_MOUSE	0.411026	0.848866	0.834755	9495.86	6267.85	12779.1	8688.11	11014.8	5145.59	5151.23	9596.59	11816	8563.98	9649.15	8054.67
Elongation factor 1-alpha 1 OS=Mus musculus OX=10090 GN=Eef1a1 PE=1 SV=3	sp|P10126|EF1A1_MOUSE	0.411091	0.848866	1.21921	34517.8	43802	58121.1	36355.4	43510.7	37372.5	62937.6	56709.1	68316.2	38388.6	43261.4	52744.8
Ig kappa chain V-V region HP 93G7 OS=Mus musculus OX=10090 PE=1 SV=1	sp|P01645|KV5AC_MOUSE	0.411429	0.848866	1.19942	3.04141e+06	3.21922e+06	2.35453e+06	3.04269e+06	3.01792e+06	3.10341e+06	3.03257e+06	3.08244e+06	5.03135e+06	3.3526e+06	2.93516e+06	3.52047e+06
Sentrin-specific protease 7 OS=Mus musculus OX=10090 GN=Senp7 PE=1 SV=1	sp|Q8BUH8|SENP7_MOUSE	0.411969	0.848866	0.701413	17998.1	5916.49	40181.5	14200.4	19353.9	2684.66	13516	20375.9	15320.2	16596.5	19530.1	13698.6
RNA-binding protein 15 OS=Mus musculus OX=10090 GN=Rbm15 PE=1 SV=1	sp|Q0VBL3|RBM15_MOUSE	0.413	0.848866	0.614721	4169.64	1141.76	12106.8	3228.07	3126.78	648.7	2968.14	5020.17	2421.68	3555.07	4754.6	2922.75
Arginine and glutamate-rich protein 1 OS=Mus musculus OX=10090 GN=Arglu1 PE=1 SV=2	sp|Q3UL36|ARGL1_MOUSE	0.413697	0.848866	0.787144	37841.2	22706	65423.5	56649.7	31358.7	15092.3	29372.9	51997.2	29310.4	42659.4	42795.8	33686.4
Small nuclear ribonucleoprotein Sm D3 OS=Mus musculus OX=10090 GN=Snrpd3 PE=1 SV=1	sp|P62320|SMD3_MOUSE	0.414834	0.848866	0.652052	372462	162763	1.10799e+06	263885	357160	124002	320475	472961	191430	367546	452852	295283
U2 snRNP-associated SURP motif-containing protein OS=Mus musculus OX=10090 GN=U2surp PE=1 SV=3	sp|Q6NV83|SR140_MOUSE	0.415172	0.848866	0.686459	21779.4	9579.82	56069.1	16514.3	20355.1	8952.81	18090.3	27743.4	10017.4	20521.3	24859.5	17065
Leucine-rich repeat-containing protein 7 OS=Mus musculus OX=10090 GN=Lrrc7 PE=1 SV=2	sp|Q80TE7|LRRC7_MOUSE	0.416386	0.848866	0.807034	77140.6	88632.3	172293	86485.3	84387.8	57477.4	67351.3	98214.5	73158.9	114529	101788	82146.2
KH domain-containing, RNA-binding, signal transduction-associated protein 2 OS=Mus musculus OX=10090 GN=Khdrbs2 PE=1 SV=1	sp|Q9WU01|KHDR2_MOUSE	0.41664	0.848866	0.655223	3394.59	1019.3	7968.4	2197.69	4259.43	824.082	2732.67	4345.12	2469.55	1972.59	3767.88	2468.8
Protein kinase C gamma type OS=Mus musculus OX=10090 GN=Prkcg PE=1 SV=1	sp|P63318|KPCG_MOUSE	0.416771	0.848866	0.768918	605645	405162	1.40704e+06	603497	817410	247118	481602	661397	836613	724956	767751	590337
Band 4.1-like protein 2 OS=Mus musculus OX=10090 GN=Epb41l2 PE=1 SV=2	sp|O70318|E41L2_MOUSE	0.417003	0.848866	0.80199	2283.54	1627.99	3969.1	2108.4	1910.96	1138.66	1903.54	2179.81	2446.62	1875.04	2380	1908.74
Neurogranin OS=Mus musculus OX=10090 GN=Nrgn PE=1 SV=1	sp|P60761|NEUG_MOUSE	0.418091	0.848866	1.6632	171883	71904.4	79593.3	73819.9	33536.7	40369.3	161281	158055	311085	45610.8	86147.5	143280
Protein bassoon OS=Mus musculus OX=10090 GN=Bsn PE=1 SV=4	sp|O88737|BSN_MOUSE	0.419024	0.848866	0.812003	187739	176177	373780	185321	170687	95291.3	131942	224794	234724	201339	218741	177618
Zinc finger protein 592 OS=Mus musculus OX=10090 GN=Znf592 PE=1 SV=3	sp|Q8BHZ4|ZN592_MOUSE	0.4199	0.848866	0.676109	2044.87	715.999	5990.28	1836.51	1937.56	373.181	1818.25	3015.23	1110.3	2151.44	2505.04	1693.68
Casein kinase II subunit alpha OS=Mus musculus OX=10090 GN=Csnk2a1 PE=1 SV=2	sp|Q60737|CSK21_MOUSE	0.420048	0.848866	0.751828	30529.5	29538.3	83088.4	26375.5	40877.2	18456.4	32427.2	39273.5	26362.7	41671.6	42081.8	31638.3
RNA-binding protein 14 OS=Mus musculus OX=10090 GN=Rbm14 PE=1 SV=1	sp|Q8C2Q3|RBM14_MOUSE	0.421744	0.848866	0.697436	50372.8	18181.4	115841	41104.9	45442.3	10997.1	45813.3	54564.4	33296.1	44293.8	54188.4	37792.9
Brain-specific angiogenesis inhibitor 1-associated protein 2 OS=Mus musculus OX=10090 GN=Baiap2 PE=1 SV=2	sp|Q8BKX1|BAIP2_MOUSE	0.421839	0.848866	0.817235	174890	190417	363679	157038	189903	91933.4	128533	229549	177219	252050	215185	175857
SAP domain-containing ribonucleoprotein OS=Mus musculus OX=10090 GN=Sarnp PE=1 SV=3	sp|Q9D1J3|SARNP_MOUSE	0.422033	0.848866	0.63538	135488	38759.8	289470	64881.6	93375.1	33061	74753.6	137897	72438.6	77040.3	124395	79038
SUN domain-containing protein 1 OS=Mus musculus OX=10090 GN=Sun1 PE=1 SV=2	sp|Q9D666|SUN1_MOUSE	0.423495	0.848866	0.674212	12979.4	4792.03	32610.1	10026.3	10830.5	3108.86	9371.37	14629.9	9239.7	11680	14247.7	9605.96
DnaJ homolog subfamily A member 3, mitochondrial OS=Mus musculus OX=10090 GN=Dnaja3 PE=1 SV=1	sp|Q99M87|DNJA3_MOUSE	0.423639	0.848866	0.792304	3339.09	3051.88	8305.28	3219.75	3095.75	1401.3	1989.88	3688.79	5476.4	4091.32	4202.35	3329.54
Nuclear pore complex protein Nup133 OS=Mus musculus OX=10090 GN=Nup133 PE=1 SV=2	sp|Q8R0G9|NU133_MOUSE	0.423674	0.848866	0.683831	28459.1	9887.99	73241.6	24256.5	33098.9	5915.19	20864.6	37458.1	23626.7	27664.5	33788.8	23105.8
Cell division cycle 5-like protein OS=Mus musculus OX=10090 GN=Cdc5l PE=1 SV=2	sp|Q6A068|CDC5L_MOUSE	0.42448	0.848866	0.706848	63897.2	23521.6	132213	44373.1	55142.1	16065.2	49687.2	68831.9	41518.1	49486.2	63829.4	45117.7
Alpha-actinin-1 OS=Mus musculus OX=10090 GN=Actn1 PE=1 SV=1	sp|Q7TPR4|ACTN1_MOUSE	0.425569	0.848866	0.83829	142923	142559	280830	138320	164671	68788.4	97799.4	144431	221995	195716	173861	145746
Periodic tryptophan protein 2 homolog OS=Mus musculus OX=10090 GN=Pwp2 PE=1 SV=1	sp|Q8BU03|PWP2_MOUSE	0.425972	0.848866	0.678835	1829.63	1074.61	6847.66	2586.45	3155.64	813.849	2406.73	2901.62	1417.65	2978	3098.8	2103.57
Survival of motor neuron-related-splicing factor 30 OS=Mus musculus OX=10090 GN=Smndc1 PE=1 SV=1	sp|Q8BGT7|SPF30_MOUSE	0.426397	0.848866	0.683066	38177.8	26999.8	130432	35116.8	49198.4	17748.9	40032.1	47460.2	39690.9	46275.4	55985.1	38241.5
Ankyrin repeat and sterile alpha motif domain-containing protein 1B OS=Mus musculus OX=10090 GN=Anks1b PE=1 SV=3	sp|Q8BIZ1|ANS1B_MOUSE	0.426474	0.848866	0.814434	130636	145417	271628	125847	136736	93723.8	111881	155241	107390	191670	162053	131981
Paralemmin-2 OS=Mus musculus OX=10090 GN=Palm2 PE=1 SV=1	sp|Q8BR92|PALM2_MOUSE	0.42712	0.848866	0.79226	18184.7	10242.3	34663.2	20323.4	19458.1	6876.14	12534.9	19487.7	24186.8	18415.6	20574.3	16300.2
Histone H4 OS=Mus musculus OX=10090 GN=H4c1 PE=1 SV=2	sp|P62806|H4_MOUSE	0.427227	0.848866	0.7399	1.68435e+08	8.21983e+07	3.7749e+08	1.65383e+08	1.97644e+08	5.9373e+07	1.46348e+08	2.06651e+08	1.46452e+08	1.74529e+08	1.9823e+08	1.4667e+08
Receptor of activated protein C kinase 1 OS=Mus musculus OX=10090 GN=Rack1 PE=1 SV=3	sp|P68040|RACK1_MOUSE	0.427457	0.848866	0.786672	49653.5	30101.4	89452.9	41447.5	62245.5	22861.4	36378.7	54150.9	53539.3	47753.2	54580.2	42936.7
IQ motif and SEC7 domain-containing protein 2 OS=Mus musculus OX=10090 GN=Iqsec2 PE=1 SV=3	sp|Q5DU25|IQEC2_MOUSE	0.427791	0.848866	0.818695	72436.4	86222.4	159836	78861	89447.4	53466.2	63337.6	88842.3	74465.5	118432	97360.6	79708.6
Sorbin and SH3 domain-containing protein 1 OS=Mus musculus OX=10090 GN=Sorbs1 PE=1 SV=2	sp|Q62417|SRBS1_MOUSE	0.42838	0.848866	0.813127	10867.5	8642.64	21223.4	10036.1	9991.15	4614.16	7093.98	12605.3	13531.5	11561.3	12152.2	9881.26
40S ribosomal protein S8 OS=Mus musculus OX=10090 GN=Rps8 PE=1 SV=2	sp|P62242|RS8_MOUSE	0.428546	0.848866	0.760092	83011.9	47370.1	171382	58506.2	97303.2	29034.2	54725	87832.2	97146.3	79060.5	91514.7	69559.6
Nuclear pore complex protein Nup93 OS=Mus musculus OX=10090 GN=Nup93 PE=1 SV=1	sp|Q8BJ71|NUP93_MOUSE	0.428695	0.848866	0.738991	72861.8	32793.7	157874	68175.1	74494.7	21809.3	58052.5	86634.5	62541.7	71139.4	81239.9	60035.5
Parafibromin OS=Mus musculus OX=10090 GN=Cdc73 PE=1 SV=1	sp|Q8JZM7|CDC73_MOUSE	0.428913	0.848866	0.782917	750.225	326.796	1261.55	484.435	744.846	234.003	659.34	998.547	309.158	592.287	713.571	558.667
Limbic system-associated membrane protein OS=Mus musculus OX=10090 GN=Lsamp PE=1 SV=1	sp|Q8BLK3|LSAMP_MOUSE	0.42963	0.848866	0.802417	794493	492642	1.5199e+06	913393	886474	306917	580736	964601	894823	949581	921380	739331
Bleomycin hydrolase OS=Mus musculus OX=10090 GN=Blmh PE=1 SV=1	sp|Q8R016|BLMH_MOUSE	0.432157	0.848866	0.932391	1192.32	1952.06	2896.83	359.569	9281.6	3056.26	4763.48	2204.21	2685.9	1912.25	3136.48	2924.42
Matrin-3 OS=Mus musculus OX=10090 GN=Matr3 PE=1 SV=1	sp|Q8K310|MATR3_MOUSE	0.432378	0.848866	0.738041	1.6345e+06	626031	3.25151e+06	1.25397e+06	1.54084e+06	391042	1.10207e+06	1.87612e+06	1.13974e+06	1.62181e+06	1.66137e+06	1.22616e+06
High mobility group protein 20A OS=Mus musculus OX=10090 GN=Hmg20a PE=1 SV=1	sp|Q9DC33|HM20A_MOUSE	0.433813	0.848866	0.746818	7347.97	5509.54	26099.6	8828.61	13201.8	3281.63	7870.54	14822.5	4702.04	14869.9	12197.5	9109.33
Immunoglobulin superfamily member 21 OS=Mus musculus OX=10090 GN=Igsf21 PE=1 SV=1	sp|Q7TNR6|IGS21_MOUSE	0.434906	0.848866	0.734078	14897.9	9076.94	35230.7	12159.4	16647.3	8818.88	11376.2	15790.7	14696.2	13926	17602.5	12921.6
Protein SCAI OS=Mus musculus OX=10090 GN=Scai PE=1 SV=2	sp|Q8C8N2|SCAI_MOUSE	0.435769	0.848866	0.772454	23832.4	14637.4	49827.4	18362.7	21186.4	8262.58	18579.3	30475.2	19462.7	21975.5	25569.2	19751.1
Ig kappa chain V region Mem5 (Fragment) OS=Mus musculus OX=10090 PE=1 SV=1	sp|P84750|KVM5_MOUSE	0.436841	0.848866	1.16415	77872.8	88407.2	35174.4	73893.4	88774.1	100473	97044.4	68306.4	88934.4	69135.4	72824.4	84778.8
Zinc finger and BTB domain-containing protein 20 OS=Mus musculus OX=10090 GN=Zbtb20 PE=1 SV=1	sp|Q8K0L9|ZBT20_MOUSE	0.438906	0.848866	0.690316	15983.5	7320.94	44277.7	28859	30720.9	6032.77	17235.2	22731.8	21539	20243.3	25432.4	17556.4
Brain-enriched guanylate kinase-associated protein OS=Mus musculus OX=10090 GN=Begain PE=1 SV=2	sp|Q68EF6|BEGIN_MOUSE	0.438985	0.848866	0.836107	25153.9	28562.6	48850.5	28139.4	26301.9	17528.9	21197.8	27356.2	26003.7	39189.2	31401.7	26255.2
Protein Red OS=Mus musculus OX=10090 GN=Ik PE=1 SV=2	sp|Q9Z1M8|RED_MOUSE	0.439195	0.848866	0.38126	42845.6	17403.8	371397	33651.9	40455.4	13787.2	34423.6	56439.7	35251	52922	101151	38564.7
Nucleoporin NUP188 homolog OS=Mus musculus OX=10090 GN=Nup188 PE=1 SV=2	sp|Q6ZQH8|NU188_MOUSE	0.440083	0.848866	0.669021	2228.44	960.067	6974.19	2163.57	2586.88	679.626	1663.86	2870.27	2343.53	2419.93	2982.63	1995.44
U4/U6.U5 tri-snRNP-associated protein 1 OS=Mus musculus OX=10090 GN=Sart1 PE=1 SV=1	sp|Q9Z315|SNUT1_MOUSE	0.440164	0.848866	0.704928	17262.6	5795.22	40121.5	15450.5	14824.7	3266.29	13946.6	20321.4	12123.6	16220.9	18690.9	13175.8
Pre-mRNA-processing-splicing factor 8 OS=Mus musculus OX=10090 GN=Prpf8 PE=1 SV=2	sp|Q99PV0|PRP8_MOUSE	0.440184	0.848866	0.715069	80964.3	31938.8	196153	67092.4	82062	19223	64049.2	104454	58164.6	81761	91642	65530.3
Guanine nucleotide-binding protein G(I)/G(S)/G(T) subunit beta-1 OS=Mus musculus OX=10090 GN=Gnb1 PE=1 SV=3	sp|P62874|GBB1_MOUSE	0.440263	0.848866	0.767793	682433	438645	1.73616e+06	795628	793216	297477	442245	869399	882316	922236	889217	682735
Heterogeneous nuclear ribonucleoprotein A/B OS=Mus musculus OX=10090 GN=Hnrnpab PE=1 SV=1	sp|Q99020|ROAA_MOUSE	0.440447	0.848866	0.733733	170310	72407.7	398745	132968	181741	37782.8	132656	231878	159573	139685	191234	140315
RNA 3'-terminal phosphate cyclase-like protein OS=Mus musculus OX=10090 GN=Rcl1 PE=2 SV=1	sp|Q9JJT0|RCL1_MOUSE	0.440575	0.848866	0.848333	1436.02	660.011	1637.15	1857.76	1726.47	393.821	1361.32	2488.99	950.477	1012.99	1463.48	1241.52
Protein EFR3 homolog B OS=Mus musculus OX=10090 GN=Efr3b PE=1 SV=2	sp|Q6ZQ18|EFR3B_MOUSE	0.44071	0.848866	0.851772	4154.14	4555.05	6780.65	4504.58	5114.3	4596.55	3636.17	4456.9	3219.55	5477.75	5021.75	4277.39
SRC kinase signaling inhibitor 1 OS=Mus musculus OX=10090 GN=Srcin1 PE=1 SV=2	sp|Q9QWI6|SRCN1_MOUSE	0.442557	0.848866	0.821352	33809.7	31077.6	72003.3	35174.6	37651.2	17807.4	26574.6	38003.8	52290.2	37574.8	41943.3	34450.2
RNA-binding protein 39 OS=Mus musculus OX=10090 GN=Rbm39 PE=1 SV=2	sp|Q8VH51|RBM39_MOUSE	0.443685	0.848866	0.824485	92312.4	71484.9	161878	85903.7	83612.5	39548.8	80304.9	93830.9	101491	93102.6	99038.3	81655.6
Rootletin OS=Mus musculus OX=10090 GN=Crocc PE=1 SV=2	sp|Q8CJ40|CROCC_MOUSE	0.444358	0.848866	0.819779	2892.47	3344.64	7235.34	3373.73	2784.33	1221.81	2054.29	3652.21	4503.63	4660.74	3926.1	3218.54
Pyruvate dehydrogenase E1 component subunit alpha, somatic form, mitochondrial OS=Mus musculus OX=10090 GN=Pdha1 PE=1 SV=1	sp|P35486|ODPA_MOUSE	0.444658	0.848866	0.800654	1118.15	462.974	1281.58	760.172	1308.03	587.252	911.324	1317.17	436.621	695.586	986.182	789.59
Protein spire homolog 1 OS=Mus musculus OX=10090 GN=Spire1 PE=1 SV=1	sp|Q52KF3|SPIR1_MOUSE	0.444947	0.848866	0.655587	15256.8	5954.84	45323	12684.7	16906.3	5371.9	11540.4	20354.9	11802.5	13949	19225.1	12603.8
Ig kappa chain V-III region PC 7043 OS=Mus musculus OX=10090 PE=1 SV=1	sp|P01665|KV3AD_MOUSE	0.449376	0.848866	0.873692	824337	1.103e+06	893414	927401	1.04783e+06	965771	874210	982223	401972	966036	959196	838042
Splicing factor 3A subunit 2 OS=Mus musculus OX=10090 GN=Sf3a2 PE=1 SV=2	sp|Q62203|SF3A2_MOUSE	0.450082	0.848866	0.725032	170482	54183.4	320332	110347	94428.2	27158.2	100072	176754	84663.8	154960	149954	108722
Annexin A7 OS=Mus musculus OX=10090 GN=Anxa7 PE=1 SV=2	sp|Q07076|ANXA7_MOUSE	0.45046	0.848866	0.822259	145236	75952.3	196218	132148	128234	63749.3	92070.1	123039	152766	125692	135558	111463
ATP-dependent RNA helicase A OS=Mus musculus OX=10090 GN=Dhx9 PE=1 SV=2	sp|O70133|DHX9_MOUSE	0.451237	0.848866	0.708428	858831	341827	1.98662e+06	606591	876203	249449	658625	970059	574589	855689	934015	661682
U4/U6 small nuclear ribonucleoprotein Prp3 OS=Mus musculus OX=10090 GN=Prpf3 PE=1 SV=1	sp|Q922U1|PRPF3_MOUSE	0.451347	0.848866	0.618232	7054.52	2558.16	25954.9	5839.85	6486.23	1291.68	6551.78	9352.51	5771.26	6642.17	9578.73	5921.88
Voltage-gated potassium channel subunit beta-2 OS=Mus musculus OX=10090 GN=Kcnab2 PE=1 SV=1	sp|P62482|KCAB2_MOUSE	0.451542	0.848866	0.330774	114.909	20.518	1698.22	819.54	555.213	54.0208	107.927	184.005	540.26	175.042	641.679	212.251
Small ubiquitin-related modifier 1 OS=Mus musculus OX=10090 GN=Sumo1 PE=1 SV=1	sp|P63166|SUMO1_MOUSE	0.451922	0.848866	0.760702	174920	65755.2	303713	150437	158576	51603	131232	202013	112586	151751	170680	129837
Ribosome biogenesis protein BRX1 homolog OS=Mus musculus OX=10090 GN=Brix1 PE=1 SV=3	sp|Q9DCA5|BRX1_MOUSE	0.453293	0.848866	0.872885	847.908	621.793	2337.08	1056.91	1579.04	290.337	1427.88	1946.54	264.986	1694.01	1288.55	1124.75
Nuclear pore complex protein Nup98-Nup96 OS=Mus musculus OX=10090 GN=Nup98 PE=1 SV=2	sp|Q6PFD9|NUP98_MOUSE	0.454296	0.848866	0.726753	45718.6	21254.3	110064	36311.4	52228.7	14490.6	33575.7	53592.1	42628.2	48722.3	53115.4	38601.8
Regulating synaptic membrane exocytosis protein 1 OS=Mus musculus OX=10090 GN=Rims1 PE=1 SV=2	sp|Q99NE5|RIMS1_MOUSE	0.454833	0.848866	0.827635	25834.8	26629.5	57397	30551.1	28838.6	13257.2	22606	34415.7	36682.8	33116.3	33850.2	28015.6
PH-interacting protein OS=Mus musculus OX=10090 GN=Phip PE=1 SV=2	sp|Q8VDD9|PHIP_MOUSE	0.454895	0.848866	0.67507	3588.71	1415.43	10360.6	2757.39	4351.44	855.381	2944.75	4178.03	3337.82	3855.22	4494.71	3034.24
Nuclear pore complex protein Nup214 OS=Mus musculus OX=10090 GN=Nup214 PE=1 SV=2	sp|Q80U93|NU214_MOUSE	0.455319	0.848866	0.72727	24161.8	8745.35	49325.2	16958.6	21252.7	5244.75	16206.3	24115.4	21800.1	20228.6	24088.7	17519
Ig kappa chain V-VI region NQ2-6.1 OS=Mus musculus OX=10090 PE=2 SV=1	sp|P04945|KV6AB_MOUSE	0.455449	0.848866	0.901869	385187	471023	293470	445533	470711	457777	491907	432263	68075.9	413172	413185	372639
SWI/SNF-related matrix-associated actin-dependent regulator of chromatin subfamily D member 1 OS=Mus musculus OX=10090 GN=Smarcd1 PE=1 SV=3	sp|Q61466|SMRD1_MOUSE	0.45576	0.848866	0.685768	6227.55	2223.49	15873.5	4712.96	6613.71	2063.63	5013.38	8748.84	3811.97	4810.65	7130.24	4889.69
Splicing factor 3B subunit 4 OS=Mus musculus OX=10090 GN=Sf3b4 PE=1 SV=1	sp|Q8QZY9|SF3B4_MOUSE	0.456018	0.848866	0.695192	93110.1	29572.8	194961	72052.6	92362.3	27944.3	71766.1	98600.2	69798.5	67014.1	96411.7	67024.6
Modulator of apoptosis 1 OS=Mus musculus OX=10090 GN=Moap1 PE=1 SV=1	sp|Q9ERH6|MOAP1_MOUSE	0.456354	0.848866	0.702517	671.272	207.2	2178.86	715.092	1424.07	52.1558	684.264	910.341	1262.2	741.665	1039.3	730.124
RasGAP-activating-like protein 1 OS=Mus musculus OX=10090 GN=Rasal1 PE=1 SV=2	sp|Q9Z268|RASL1_MOUSE	0.456442	0.848866	0.758235	11689	7736.05	29572.3	12300.5	15839.9	6206.63	10659.3	15486.5	12363.7	13772.3	15427.5	11697.7
Transmembrane protein 121B OS=Mus musculus OX=10090 GN=Tmem121b PE=1 SV=1	sp|Q99MX7|T121B_MOUSE	0.45669	0.848866	0.819488	22345	14714.4	42408.2	19427.3	22703.4	9337.02	13689.3	19710.4	29824.1	27087.5	24319.7	19929.7
Interleukin enhancer-binding factor 2 OS=Mus musculus OX=10090 GN=Ilf2 PE=1 SV=1	sp|Q9CXY6|ILF2_MOUSE	0.456725	0.848866	0.746393	989940	382605	2.01139e+06	821771	1.04646e+06	263575	773452	1.24941e+06	738408	895327	1.05043e+06	784035
Synapsin-2 OS=Mus musculus OX=10090 GN=Syn2 PE=1 SV=2	sp|Q64332|SYN2_MOUSE	0.457417	0.848866	0.773656	14730.2	9504.39	28129.9	7810.45	11337.7	5847.51	7042.83	15099.6	17428.7	9907.58	14302.5	11065.2
Small nuclear ribonucleoprotein Sm D2 OS=Mus musculus OX=10090 GN=Snrpd2 PE=1 SV=1	sp|P62317|SMD2_MOUSE	0.457758	0.848866	0.724385	839107	309901	1.69433e+06	614047	830717	254522	599378	913735	589923	748677	857620	621247
PHD finger protein 14 OS=Mus musculus OX=10090 GN=Phf14 PE=1 SV=1	sp|Q9D4H9|PHF14_MOUSE	0.458697	0.848866	0.718477	22830.7	10212.7	62268.5	19841.2	28425.3	5438.92	18618.4	28990.6	26296.4	23813.4	28715.7	20631.5
Lupus La protein homolog OS=Mus musculus OX=10090 GN=Ssb PE=1 SV=1	sp|P32067|LA_MOUSE	0.459429	0.848866	0.731134	177844	55407.8	334955	119978	171043	38446.6	122411	206516	102787	158050	171845	125642
Pre-mRNA-splicing regulator WTAP OS=Mus musculus OX=10090 GN=Wtap PE=1 SV=3	sp|Q9ER69|FL2D_MOUSE	0.459656	0.848866	0.680543	16738.9	4046.5	35696.5	10699.6	11497.6	1950.6	12242.4	16901	10735.8	11714.6	15735.8	10708.9
A-kinase anchor protein 8-like OS=Mus musculus OX=10090 GN=Akap8l PE=1 SV=1	sp|Q9R0L7|AKP8L_MOUSE	0.4603	0.848866	0.67525	15589.5	4463.62	37599.8	11514.5	14240.3	3179.27	11791	18572.6	10116.9	12661.4	16681.5	11264.2
40S ribosomal protein S15a OS=Mus musculus OX=10090 GN=Rps15a PE=1 SV=2	sp|P62245|RS15A_MOUSE	0.460801	0.848866	1.18367	1658.8	1946.54	2222.15	2898.93	3016.41	1893.62	2990.29	3365.9	3412.98	2236.9	2348.57	2779.94
Neurofilament heavy polypeptide OS=Mus musculus OX=10090 GN=Nefh PE=1 SV=3	sp|P19246|NFH_MOUSE	0.46217	0.848866	0.833477	45905.7	52701.7	98327.5	49549.1	44676.6	26692.2	34303.1	73155.9	51599.4	56925.3	58232.1	48535.2
RNA-binding Raly-like protein OS=Mus musculus OX=10090 GN=Ralyl PE=2 SV=1	sp|Q8BTF8|RALYL_MOUSE	0.462209	0.848866	0.751468	108931	44199.9	224910	82904.1	101559	23842.2	80427.2	118313	95588.7	104533	112501	84540.8
Collagen alpha-2(IV) chain OS=Mus musculus OX=10090 GN=Col4a2 PE=1 SV=4	sp|P08122|CO4A2_MOUSE	0.462653	0.848866	0.777621	15647.9	7334.05	21191.1	5650.03	5471.36	2561.11	6464.08	19339.2	7697.14	6936.64	11058.9	8599.64
60S ribosomal protein L21 OS=Mus musculus OX=10090 GN=Rpl21 PE=1 SV=3	sp|O09167|RL21_MOUSE	0.46365	0.848866	0.793231	20538.9	8847.86	29962.1	15408.6	27206	7351.91	14247.1	25327.2	12316	21638.5	20392.7	16176.1
Catenin alpha-1 OS=Mus musculus OX=10090 GN=Ctnna1 PE=1 SV=1	sp|P26231|CTNA1_MOUSE	0.46411	0.848866	0.824486	5992	4615.8	11620.9	6753.57	7531.33	3327.95	5518.68	8397.52	6643.89	6216.9	7302.72	6020.99
Microtubule-associated protein 1A OS=Mus musculus OX=10090 GN=Map1a PE=1 SV=2	sp|Q9QYR6|MAP1A_MOUSE	0.464268	0.848866	0.803413	13990.9	7500.57	25618.2	12576.3	16158.6	7015.41	8858.16	14685.4	20424.6	9950.93	15168.9	12186.9
Pescadillo homolog OS=Mus musculus OX=10090 GN=Pes1 PE=1 SV=1	sp|Q9EQ61|PESC_MOUSE	0.464657	0.848866	1.51567	1598.51	564.99	2151.27	1161.34	1175.23	523.534	1538.99	1521.18	4462.93	2034.58	1330.27	2016.24
60S ribosomal protein L14 OS=Mus musculus OX=10090 GN=Rpl14 PE=1 SV=3	sp|Q9CR57|RL14_MOUSE	0.465316	0.848866	0.816846	28561.1	16208.7	44109	26545.6	32560.5	14736.5	20004.2	29336.4	26626.9	30176.9	29597	24176.2
RNA binding motif protein, X-linked-like-1 OS=Mus musculus OX=10090 GN=Rbmxl1 PE=2 SV=1	sp|Q91VM5|RMXL1_MOUSE	0.465551	0.848866	0.730731	928679	307651	1.89996e+06	664051	800250	186577	725167	1.07682e+06	574480	798745	920118	672358
Nesprin-2 OS=Mus musculus OX=10090 GN=Syne2 PE=1 SV=2	sp|Q6ZWQ0|SYNE2_MOUSE	0.465741	0.848866	0.731021	487.612	221.757	1090.96	388.418	489.371	290.95	226.661	542.893	389.826	507.428	535.623	391.552
Tenascin OS=Mus musculus OX=10090 GN=Tnc PE=1 SV=1	sp|Q80YX1|TENA_MOUSE	0.468248	0.848866	0.751938	5015.93	3383.55	13002.5	5247.7	4322.57	2422	3715.83	6403.41	5229.59	5518.34	6194.44	4657.84
Band 4.1-like protein 1 OS=Mus musculus OX=10090 GN=Epb41l1 PE=1 SV=2	sp|Q9Z2H5|E41L1_MOUSE	0.469589	0.848866	0.860413	3913.63	2768.3	5730.77	5027.92	3856.01	2076.64	2421.69	4139.86	5948.18	3737.53	4259.33	3664.78
Ig kappa chain V-VI region NQ2-17.4.1 OS=Mus musculus OX=10090 PE=2 SV=1	sp|P04940|KV6A6_MOUSE	0.470134	0.848866	0.943206	154716	167435	162506	120714	200453	161003	206938	190831	17142.9	184143	161165	152012
60S ribosomal protein L18a OS=Mus musculus OX=10090 GN=Rpl18a PE=1 SV=1	sp|P62717|RL18A_MOUSE	0.471041	0.848866	0.807668	35044.1	22206.5	67518.8	29190.5	45056.8	15025.9	22922.1	39567.7	42936.2	40287.5	39803.3	32147.9
Peptidyl-prolyl cis-trans isomerase H OS=Mus musculus OX=10090 GN=Ppih PE=1 SV=1	sp|Q9D868|PPIH_MOUSE	0.471211	0.848866	0.68097	4669.36	1803.46	12928.3	5640.15	5194.89	2577.19	4191.09	6649.15	3069.35	4103.12	6047.23	4117.98
RNA-binding protein 4B OS=Mus musculus OX=10090 GN=Rbm4b PE=1 SV=1	sp|Q8VE92|RBM4B_MOUSE	0.471228	0.848866	0.725461	3296.15	1185.25	8318.86	3397.78	3483.37	757.045	2398.54	4635.05	2668.89	3818.55	3936.28	2855.62
Poly(rC)-binding protein 1 OS=Mus musculus OX=10090 GN=Pcbp1 PE=1 SV=1	sp|P60335|PCBP1_MOUSE	0.47179	0.848866	0.764138	232859	118586	492508	204926	244495	90624	184418	235694	244527	233054	258675	197663
U2 small nuclear ribonucleoprotein A' OS=Mus musculus OX=10090 GN=Snrpa1 PE=1 SV=2	sp|P57784|RU2A_MOUSE	0.47224	0.848866	0.744667	176422	76065	355312	141252	189235	70715.9	142737	188701	132705	163852	187657	139742
Nuclear pore complex protein Nup54 OS=Mus musculus OX=10090 GN=Nup54 PE=1 SV=1	sp|Q8BTS4|NUP54_MOUSE	0.472902	0.848866	0.713473	8418.55	2863.19	20430.2	6205.61	8399.5	1563.22	5530.38	9908.18	8568.62	7475.59	9263.42	6609.2
Flotillin-2 OS=Mus musculus OX=10090 GN=Flot2 PE=1 SV=2	sp|Q60634|FLOT2_MOUSE	0.473011	0.848866	0.833013	35958.7	13588.4	33711.8	29829.9	39580.2	14586.8	15825.7	26660.9	47910.6	22191.3	30533.8	25435.1
Contactin-1 OS=Mus musculus OX=10090 GN=Cntn1 PE=1 SV=1	sp|P12960|CNTN1_MOUSE	0.474207	0.848866	0.808888	566989	325081	1.1252e+06	611273	607949	239981	344532	620241	736891	676315	647299	523592
GTP-binding nuclear protein Ran OS=Mus musculus OX=10090 GN=Ran PE=1 SV=3	sp|P62827|RAN_MOUSE	0.474308	0.848866	0.775462	143956	77249.8	280990	102300	130087	49449	115563	150005	134154	120470	146917	113928
U1 small nuclear ribonucleoprotein A OS=Mus musculus OX=10090 GN=Snrpa PE=1 SV=3	sp|Q62189|SNRPA_MOUSE	0.477257	0.848866	0.750544	100313	45891.3	245582	82120.4	76777.5	17435.1	76974.2	101071	114346	103486	110137	82662.5
PHD finger-like domain-containing protein 5A OS=Mus musculus OX=10090 GN=Phf5a PE=1 SV=1	sp|P83870|PHF5A_MOUSE	0.47766	0.848866	0.708132	200948	77290.3	471479	140188	207904	57541	157599	226255	167289	168710	219562	155479
DNA-directed RNA polymerase II subunit RPB1 OS=Mus musculus OX=10090 GN=Polr2a PE=1 SV=3	sp|P08775|RPB1_MOUSE	0.477705	0.848866	0.700371	11837.5	5212.61	33504.4	10625.9	12305.5	3655.06	9829.64	14219.4	11414.5	12348.8	14697.2	10293.5
40S ribosomal protein S10 OS=Mus musculus OX=10090 GN=Rps10 PE=1 SV=1	sp|P63325|RS10_MOUSE	0.477785	0.848866	0.788766	8385.01	4925.92	14737.5	3916.65	12854.2	1608.47	6149.5	11700.8	8887.22	7006.01	8963.86	7070.39
D-beta-hydroxybutyrate dehydrogenase, mitochondrial OS=Mus musculus OX=10090 GN=Bdh1 PE=1 SV=2	sp|Q80XN0|BDH_MOUSE	0.477842	0.848866	0.915125	2252.14	2010.93	3344.42	1568.02	1730.41	2967.66	2466.64	2144.36	258.054	2143.55	2181.18	1996.05
SEC14 domain and spectrin repeat-containing protein 1 OS=Mus musculus OX=10090 GN=Sestd1 PE=1 SV=1	sp|Q80UK0|SESD1_MOUSE	0.478151	0.848866	0.934856	1026.52	799.424	964.788	1498.42	1167.18	187.984	665.059	1697.27	1309.19	1241.38	1091.27	1020.18
Thy-1 membrane glycoprotein OS=Mus musculus OX=10090 GN=Thy1 PE=1 SV=1	sp|P01831|THY1_MOUSE	0.478473	0.848866	0.816009	3.03793e+06	1.70671e+06	5.85136e+06	3.30102e+06	3.81144e+06	1.31841e+06	2.00847e+06	3.53225e+06	4.71707e+06	2.87406e+06	3.54169e+06	2.89005e+06
Small ubiquitin-related modifier 2 OS=Mus musculus OX=10090 GN=Sumo2 PE=1 SV=1	sp|P61957|SUMO2_MOUSE	0.479942	0.848866	0.726744	118842	45621.5	266758	125581	96228.6	36517.3	108066	142848	98544.9	88610.1	130606	94917.3
H/ACA ribonucleoprotein complex subunit 1 OS=Mus musculus OX=10090 GN=Gar1 PE=1 SV=1	sp|Q9CY66|GAR1_MOUSE	0.480968	0.848866	0.758047	49787	25936.6	112075	44914.6	57921.5	22622.7	47260.8	55417	37835.8	57178.4	58127	44062.9
Heterogeneous nuclear ribonucleoprotein U OS=Mus musculus OX=10090 GN=Hnrnpu PE=1 SV=1	sp|Q8VEK3|HNRPU_MOUSE	0.481319	0.848866	0.736883	1.99126e+06	790697	4.71505e+06	1.62417e+06	2.06646e+06	525456	1.61705e+06	2.45005e+06	1.34723e+06	2.3042e+06	2.23753e+06	1.6488e+06
CaM kinase-like vesicle-associated protein OS=Mus musculus OX=10090 GN=Camkv PE=1 SV=2	sp|Q3UHL1|CAMKV_MOUSE	0.48195	0.848866	0.807596	79732.6	50788.2	147177	85118	96848.9	55467.2	63056.2	78329.1	87597.2	86773.3	91932.9	74244.6
Zinc finger CCCH domain-containing protein 14 OS=Mus musculus OX=10090 GN=Zc3h14 PE=1 SV=1	sp|Q8BJ05|ZC3HE_MOUSE	0.482194	0.848866	0.723353	18997.5	5534.76	40154.1	12625.6	17625.2	3100.88	13535.3	22799.9	12809.2	16427.7	18987.4	13734.6
Phospholipid hydroperoxide glutathione peroxidase OS=Mus musculus OX=10090 GN=Gpx4 PE=1 SV=4	sp|O70325|GPX4_MOUSE	0.48272	0.848866	0.81045	19872.5	13584.4	46672.3	19758.5	20131.4	6746.74	14424.2	25811.2	29466.2	20821.3	24003.8	19453.9
Neurogenic differentiation factor 2 OS=Mus musculus OX=10090 GN=Neurod2 PE=1 SV=3	sp|Q62414|NDF2_MOUSE	0.483224	0.848866	0.769203	25339.6	6782.89	48210.6	24073	24682.3	2515.21	20990.4	27054	21550.7	27184.9	25817.7	19859
Treacle protein OS=Mus musculus OX=10090 GN=Tcof1 PE=1 SV=1	sp|O08784|TCOF_MOUSE	0.483679	0.848866	0.809536	4234.43	1971.08	6447.26	4185.44	3510.21	1454.12	3453.42	4152.47	4160.26	3252.51	4069.69	3294.56
KH domain-containing, RNA-binding, signal transduction-associated protein 3 OS=Mus musculus OX=10090 GN=Khdrbs3 PE=1 SV=1	sp|Q9R226|KHDR3_MOUSE	0.483891	0.848866	0.759887	204710	79411.2	390360	134336	192793	45528.8	153033	220136	158436	183977	200322	152222
Alpha-actinin-2 OS=Mus musculus OX=10090 GN=Actn2 PE=1 SV=2	sp|Q9JI91|ACTN2_MOUSE	0.484037	0.848866	0.87211	43134.6	39128.5	69325.6	39925.9	43020.6	22288.3	27075.8	48710.5	45544.1	60921.9	46907	40908.1
Histone H1.3 OS=Mus musculus OX=10090 GN=H1-3 PE=1 SV=2	sp|P43277|H13_MOUSE	0.484141	0.848866	0.700006	2.65478e+06	1.50324e+06	8.46238e+06	2.98427e+06	3.0192e+06	1.31216e+06	2.81034e+06	3.11064e+06	2.9302e+06	2.87346e+06	3.72477e+06	2.60736e+06
Zinc finger protein 512 OS=Mus musculus OX=10090 GN=Znf512 PE=2 SV=2	sp|Q69Z99|ZN512_MOUSE	0.485294	0.848866	0.730398	89789.7	42541.4	259650	83749.6	113530	23556.9	86664.5	128125	79527.8	112521	117852	86078.9
FLYWCH-type zinc finger-containing protein 1 OS=Mus musculus OX=10090 GN=Flywch1 PE=1 SV=2	sp|Q8CI03|FWCH1_MOUSE	0.486193	0.848866	0.642302	4107.87	1017.52	10140.4	1100.85	2751.04	255.591	1905.24	4762.73	2998.74	2357.04	3823.54	2455.87
Regulation of nuclear pre-mRNA domain-containing protein 2 OS=Mus musculus OX=10090 GN=Rprd2 PE=1 SV=1	sp|Q6NXI6|RPRD2_MOUSE	0.487184	0.848866	1.19138	133.365	3.83719	723.043	268.049	252.127	47.4438	235.278	794.398	421.751	145.73	276.084	328.92
Poly(rC)-binding protein 2 OS=Mus musculus OX=10090 GN=Pcbp2 PE=1 SV=1	sp|Q61990|PCBP2_MOUSE	0.487555	0.848866	0.816357	195715	108974	385691	167692	219049	63646.2	153119	269922	149652	242975	215424	175863
Core histone macro-H2A.1 OS=Mus musculus OX=10090 GN=Macroh2a1 PE=1 SV=3	sp|Q9QZQ8|H2AY_MOUSE	0.487578	0.848866	0.756916	2.22428e+06	1.09975e+06	5.22269e+06	1.97229e+06	2.51454e+06	790244	1.91547e+06	2.76729e+06	1.85268e+06	2.53961e+06	2.60671e+06	1.97306e+06
U3 small nucleolar RNA-associated protein 18 homolog OS=Mus musculus OX=10090 GN=Utp18 PE=1 SV=1	sp|Q5SSI6|UTP18_MOUSE	0.487597	0.848866	0.696174	5050.27	1895.32	15274.5	5418.34	7110.99	1636.49	4671.9	8831.64	3940.93	5110.67	6949.88	4838.33
Exportin-2 OS=Mus musculus OX=10090 GN=Cse1l PE=1 SV=1	sp|Q9ERK4|XPO2_MOUSE	0.48763	0.848866	2.16489	581.677	304.629	98.2649	110.54	80.1138	46.3841	88.8339	62.7255	2330.69	15.6061	235.045	508.847
Calcium/calmodulin-dependent protein kinase type II subunit gamma OS=Mus musculus OX=10090 GN=Camk2g PE=1 SV=1	sp|Q923T9|KCC2G_MOUSE	0.487728	0.848866	0.810647	33184.5	34564.4	87309.9	37884.5	35542.6	20180	33937	56131.3	27569.9	47403.2	45697.2	37044.3
Probable ATP-dependent RNA helicase DDX17 OS=Mus musculus OX=10090 GN=Ddx17 PE=1 SV=1	sp|Q501J6|DDX17_MOUSE	0.48916	0.848866	0.665748	9652.63	4209.83	28216.5	6453.48	8081.11	3003.91	7723.67	10483.1	7724.02	8755.73	11322.7	7538.08
Nucleolin OS=Mus musculus OX=10090 GN=Ncl PE=1 SV=2	sp|P09405|NUCL_MOUSE	0.48917	0.848866	0.750913	80115.4	35561.3	166428	60797.9	81455.5	29430.1	58167.4	78044.1	84814.1	68200.4	84871.6	63731.2
Zinc finger RNA-binding protein OS=Mus musculus OX=10090 GN=Zfr PE=1 SV=2	sp|O88532|ZFR_MOUSE	0.489272	0.848866	0.705512	200327	69950.2	471979	150546	179533	52717.5	147378	220831	154849	180770	214467	151309
RNA-binding protein 25 OS=Mus musculus OX=10090 GN=Rbm25 PE=1 SV=2	sp|B2RY56|RBM25_MOUSE	0.49003	0.848866	0.779187	33464.3	17158.9	64350.7	25236.8	32822	13852.7	25273.7	36925.7	27140	31632.8	34606.5	26965
ELAV-like protein 4 OS=Mus musculus OX=10090 GN=Elavl4 PE=1 SV=1	sp|Q61701|ELAV4_MOUSE	0.490044	0.848866	0.648339	33605.3	12432.8	106036	17601.7	34307.2	6567.74	21472.2	44489.1	27664.3	32056.8	40796.6	26450
Copine-1 OS=Mus musculus OX=10090 GN=Cpne1 PE=1 SV=1	sp|Q8C166|CPNE1_MOUSE	0.490183	0.848866	0.843661	19761.1	12334.9	29415.5	18095.9	22773.4	8994.45	16034.5	17904.4	20585.5	22855.8	20476.2	17274.9
Heat shock cognate 71 kDa protein OS=Mus musculus OX=10090 GN=Hspa8 PE=1 SV=1	sp|P63017|HSP7C_MOUSE	0.490542	0.848866	0.828035	619277	458347	1.12397e+06	538889	612123	326686	501517	679132	693816	574927	670522	555216
Neuroguidin OS=Mus musculus OX=10090 GN=Ngdn PE=1 SV=1	sp|Q9DB96|NGDN_MOUSE	0.490887	0.848866	0.623597	2896.18	1139.61	13219	5578.77	5426.58	1101.15	3096.7	3815.58	6267.58	3341.92	5652.03	3524.59
Histone-lysine N-methyltransferase EHMT1 OS=Mus musculus OX=10090 GN=Ehmt1 PE=1 SV=2	sp|Q5DW34|EHMT1_MOUSE	0.491473	0.848866	0.632839	320.595	56.9359	904.781	204.87	268.231	30.8024	203.024	287.714	416.667	172.687	351.083	222.179
Heterogeneous nuclear ribonucleoprotein D0 OS=Mus musculus OX=10090 GN=Hnrnpd PE=1 SV=2	sp|Q60668|HNRPD_MOUSE	0.492404	0.848866	0.706157	507013	171233	1.1763e+06	390324	476199	137949	435031	551342	347423	449758	544214	384301
Transitional endoplasmic reticulum ATPase OS=Mus musculus OX=10090 GN=Vcp PE=1 SV=4	sp|Q01853|TERA_MOUSE	0.493011	0.848866	0.845425	6758.28	3702.29	10135.3	6071.28	9145.13	4033.71	6364.55	5631.22	11054.2	3192.89	7162.45	6055.31
Apical junction component 1 homolog OS=Mus musculus OX=10090 GN=Ajm1 PE=1 SV=1	sp|A2AJA9|AJM1_MOUSE	0.493097	0.848866	0.813295	15592.5	15708.8	35327.4	15373.4	15750	11786	12094.5	16677.9	19084.1	19858.9	19550.4	15900.3
Ig kappa chain V-II region 26-10 OS=Mus musculus OX=10090 PE=1 SV=1	sp|P01631|KV2A7_MOUSE	0.493157	0.848866	1.14834	977365	1.12464e+06	911185	1.13179e+06	1.12601e+06	1.26032e+06	1.23789e+06	972799	1.47721e+06	1.10467e+06	1.0542e+06	1.21058e+06
ELAV-like protein 3 OS=Mus musculus OX=10090 GN=Elavl3 PE=1 SV=1	sp|Q60900|ELAV3_MOUSE	0.493684	0.848866	0.745315	194160	83256.4	483648	167882	224707	48835.6	158303	249753	185094	217849	230731	171967
Serine/arginine repetitive matrix protein 2 OS=Mus musculus OX=10090 GN=Srrm2 PE=1 SV=3	sp|Q8BTI8|SRRM2_MOUSE	0.493708	0.848866	0.721489	95091.6	38025.9	211220	64712.7	65811.4	27044.1	67670	110189	65601.8	72102.2	94972.3	68521.5
ELAV-like protein 1 OS=Mus musculus OX=10090 GN=Elavl1 PE=1 SV=2	sp|P70372|ELAV1_MOUSE	0.494501	0.848866	0.719346	665916	268778	1.72687e+06	513575	664970	161516	570584	812645	542584	675033	768021	552473
Copine-5 OS=Mus musculus OX=10090 GN=Cpne5 PE=1 SV=1	sp|Q8JZW4|CPNE5_MOUSE	0.494613	0.848866	0.793661	3414.52	3896.02	9291.19	2715.13	3891.89	2047.66	3602.81	4587.39	2343.02	5839.01	4641.75	3683.98
ATP-dependent RNA helicase DDX50 OS=Mus musculus OX=10090 GN=Ddx50 PE=2 SV=1	sp|Q99MJ9|DDX50_MOUSE	0.495285	0.848866	0.730478	13938.9	4149.15	27384	9716.4	14832	3158.94	11073.7	16924.8	9160.61	10830.3	14004.1	10229.7
SWI/SNF-related matrix-associated actin-dependent regulator of chromatin subfamily B member 1 OS=Mus musculus OX=10090 GN=Smarcb1 PE=1 SV=1	sp|Q9Z0H3|SNF5_MOUSE	0.496453	0.848866	0.6817	2482.71	1122.35	9184.77	2225.62	3351.05	630.291	2499.55	4259.52	3012.53	2118.56	3673.3	2504.09
Nucleolar transcription factor 1 OS=Mus musculus OX=10090 GN=Ubtf PE=1 SV=1	sp|P25976|UBF1_MOUSE	0.49834	0.848866	0.787357	5259.49	3043.71	14364.2	7225.01	7829.1	1460.86	6068.62	8924.01	6976.9	6269.93	7544.31	5940.06
Prelamin-A/C OS=Mus musculus OX=10090 GN=Lmna PE=1 SV=2	sp|P48678|LMNA_MOUSE	0.498662	0.848866	0.744578	566492	240155	1.2643e+06	422379	558406	170800	456498	650908	434361	559687	610347	454451
Coilin OS=Mus musculus OX=10090 GN=Coil PE=1 SV=1	sp|Q5SU73|COIL_MOUSE	0.499556	0.848866	0.777707	16507.7	5986.23	30162.7	13888	17954.8	3542.39	14656.1	15507.6	14671.2	17338.4	16899.9	13143.2
Ras/Rap GTPase-activating protein SynGAP OS=Mus musculus OX=10090 GN=Syngap1 PE=1 SV=2	sp|F6SEU4|SYGP1_MOUSE	0.500142	0.848866	0.846895	511467	562018	1.03854e+06	512150	541359	340678	412143	618686	538872	770495	633107	536175
Calcium/calmodulin-dependent protein kinase type II subunit alpha OS=Mus musculus OX=10090 GN=Camk2a PE=1 SV=2	sp|P11798|KCC2A_MOUSE	0.501039	0.848866	0.815037	5.55603e+06	5.89855e+06	1.36466e+07	6.86587e+06	5.81256e+06	3.90218e+06	5.09138e+06	7.51187e+06	6.75139e+06	7.53495e+06	7.55592e+06	6.15835e+06
PH and SEC7 domain-containing protein 1 OS=Mus musculus OX=10090 GN=Psd PE=1 SV=2	sp|Q5DTT2|PSD1_MOUSE	0.501856	0.848866	0.881875	16673	16707.9	18097	17235.9	21564.2	17456.1	14225.8	12936.8	16432.5	18562.6	18055.6	15922.8
MAM domain-containing glycosylphosphatidylinositol anchor protein 1 OS=Mus musculus OX=10090 GN=Mdga1 PE=2 SV=3	sp|Q0PMG2|MDGA1_MOUSE	0.501968	0.848866	1.14783	601.727	251.423	729.974	772.269	634.405	452.544	796.042	603.437	887.247	692.505	597.96	686.355
Chromobox protein homolog 5 OS=Mus musculus OX=10090 GN=Cbx5 PE=1 SV=1	sp|Q61686|CBX5_MOUSE	0.502261	0.848866	0.755184	108070	46135.9	237522	95629.1	135021	34100.5	92995.6	109001	108884	125028	124476	94002
Splicing factor 3B subunit 6 OS=Mus musculus OX=10090 GN=Sf3b6 PE=1 SV=1	sp|P59708|SF3B6_MOUSE	0.503966	0.848866	0.759822	317523	122171	612024	231269	231070	89800.1	244757	335780	173936	306141	302811	230083
E3 SUMO-protein ligase RanBP2 OS=Mus musculus OX=10090 GN=Ranbp2 PE=1 SV=2	sp|Q9ERU9|RBP2_MOUSE	0.504136	0.848866	0.742196	50225.3	19106	108048	40083.4	46123.4	14492.4	37064.8	56509.5	43085.6	44479.9	52717.2	39126.4
Transcription elongation factor SPT5 OS=Mus musculus OX=10090 GN=Supt5h PE=1 SV=1	sp|O55201|SPT5H_MOUSE	0.504383	0.848866	0.657378	5333.91	1937.26	19810.5	5598.41	6810.73	1267.39	5005.61	7716.02	5017.29	6954.03	7898.15	5192.07
40S ribosomal protein S20 OS=Mus musculus OX=10090 GN=Rps20 PE=1 SV=1	sp|P60867|RS20_MOUSE	0.504652	0.848866	0.852005	78412.6	42641.8	78472.2	57164.2	92740.3	32948.7	59224	79523.8	52608.8	73411.6	69886.2	59543.4
ERC protein 2 OS=Mus musculus OX=10090 GN=Erc2 PE=1 SV=2	sp|Q6PH08|ERC2_MOUSE	0.50484	0.848866	0.852778	70069.5	66420.1	140798	81175.3	76827.9	42227.6	55704.4	85315.9	105515	82442.8	87058.1	74241.2
Protein HIRA OS=Mus musculus OX=10090 GN=Hira PE=1 SV=3	sp|Q61666|HIRA_MOUSE	0.505005	0.848866	0.598707	433.41	73.1112	1826.05	477.555	732.433	41.3494	295.133	801.65	572.391	410.438	708.513	424.192
Voltage-dependent anion-selective channel protein 1 OS=Mus musculus OX=10090 GN=Vdac1 PE=1 SV=3	sp|Q60932|VDAC1_MOUSE	0.506112	0.848866	0.78054	21070	9854.04	38953.2	18438	24668	16823.3	27184.8	15295.5	16143.5	12740.8	22596.7	17637.6
40S ribosomal protein S3 OS=Mus musculus OX=10090 GN=Rps3 PE=1 SV=1	sp|P62908|RS3_MOUSE	0.506475	0.848866	0.846244	102036	63871.6	150112	82452.4	133903	39814.8	83301.6	109294	119449	98659.9	106475	90103.9
Nuclear mitotic apparatus protein 1 OS=Mus musculus OX=10090 GN=Numa1 PE=1 SV=1	sp|E9Q7G0|NUMA1_MOUSE	0.507394	0.848866	0.750278	63287.9	24736	134473	51271	58931.9	18849.9	48137.1	71275.7	61816.6	49537.7	66539.8	49923.4
Annexin A2 OS=Mus musculus OX=10090 GN=Anxa2 PE=1 SV=2	sp|P07356|ANXA2_MOUSE	0.507453	0.848866	0.757934	44220	47564.7	127123	36649.7	76707	40888.4	54784.3	55865.5	57910.3	42386.3	66452.9	50367
Activity-dependent neuroprotector homeobox protein OS=Mus musculus OX=10090 GN=Adnp PE=1 SV=2	sp|Q9Z103|ADNP_MOUSE	0.507874	0.848866	0.74088	8941.27	3300.69	21100.9	6749.78	8099.03	2023.49	7810.54	11609.5	5838.47	8422.29	9638.34	7140.85
Cleavage and polyadenylation specificity factor subunit 4 OS=Mus musculus OX=10090 GN=Cpsf4 PE=2 SV=1	sp|Q8BQZ5|CPSF4_MOUSE	0.507926	0.848866	0.7628	5820.45	3922.6	17081.7	5527.7	8410.86	2442.34	6686.26	9902.15	5965.04	6098.45	8152.66	6218.85
Synaptotagmin-1 OS=Mus musculus OX=10090 GN=Syt1 PE=1 SV=1	sp|P46096|SYT1_MOUSE	0.507983	0.848866	0.805622	211967	144179	447792	173963	269072	97861	196835	254932	187285	267676	249395	200918
Histone H2A.Z OS=Mus musculus OX=10090 GN=H2az1 PE=1 SV=2	sp|P0C0S6|H2AZ_MOUSE	0.509557	0.848866	0.796375	1.53899e+06	956156	4.19998e+06	1.50796e+06	2.39784e+06	581537	1.20573e+06	2.64177e+06	1.34193e+06	2.67134e+06	2.12018e+06	1.68846e+06
SWI/SNF-related matrix-associated actin-dependent regulator of chromatin subfamily A member 5 OS=Mus musculus OX=10090 GN=Smarca5 PE=1 SV=1	sp|Q91ZW3|SMCA5_MOUSE	0.509907	0.848866	0.752599	55465	24896.3	135178	52160	67378.2	18479	50235	71457.9	47256.3	64750.7	67015.5	50435.8
DNA-directed RNA polymerases I, II, and III subunit RPABC1 OS=Mus musculus OX=10090 GN=Polr2e PE=1 SV=1	sp|Q80UW8|RPAB1_MOUSE	0.510176	0.848866	0.730697	18882.6	5990.23	41715.9	14931.9	19960.9	5030.39	13681.9	21962	11648.8	21829.2	20296.3	14830.4
Neural cell adhesion molecule 1 OS=Mus musculus OX=10090 GN=Ncam1 PE=1 SV=3	sp|P13595|NCAM1_MOUSE	0.510663	0.848866	0.819961	97734.8	64573.4	204750	122206	117932	57678.4	67358.8	123904	136307	112629	121439	99575.4
RuvB-like 2 OS=Mus musculus OX=10090 GN=Ruvbl2 PE=1 SV=3	sp|Q9WTM5|RUVB2_MOUSE	0.510828	0.848866	0.753399	9080.2	4667.16	21827.6	7606.64	9369	3780.76	9210.36	11133.9	7338.39	8128.14	10510.1	7918.3
Nucleoporin SEH1 OS=Mus musculus OX=10090 GN=Seh1l PE=2 SV=1	sp|Q8R2U0|SEH1_MOUSE	0.512704	0.848866	0.709392	28896.7	9595.61	75906.3	17232	30254.9	4860.01	20253.1	37894.5	22305.2	29527.5	32377.1	22968.1
Disks large homolog 4 OS=Mus musculus OX=10090 GN=Dlg4 PE=1 SV=1	sp|Q62108|DLG4_MOUSE	0.514235	0.848866	0.845089	584945	630570	1.382e+06	696498	688619	384685	498110	819341	627230	1.03631e+06	796526	673135
FACT complex subunit SSRP1 OS=Mus musculus OX=10090 GN=Ssrp1 PE=1 SV=2	sp|Q08943|SSRP1_MOUSE	0.514285	0.848866	0.768895	7707.37	3775.13	17968.7	8684.49	12654.3	2664.24	8598.86	9624.98	8333.9	9830.19	10158	7810.43
Protein piccolo OS=Mus musculus OX=10090 GN=Pclo PE=1 SV=4	sp|Q9QYX7|PCLO_MOUSE	0.515167	0.848866	0.874557	23738.1	22754.9	46301	24295.2	21504.4	11675.9	17484.4	27612	43281.5	21154.2	27718.7	24241.6
Eukaryotic initiation factor 4A-III OS=Mus musculus OX=10090 GN=Eif4a3 PE=1 SV=3	sp|Q91VC3|IF4A3_MOUSE	0.515313	0.848866	0.716354	282492	111317	690486	197185	284996	92040.6	219847	323911	202140	284211	313295	224430
Pre-mRNA-processing factor 6 OS=Mus musculus OX=10090 GN=Prpf6 PE=1 SV=1	sp|Q91YR7|PRP6_MOUSE	0.5155	0.848866	0.71063	12901.7	4417.13	33868.8	10892.2	11873.9	3008.43	9554	16449.9	11783.6	11757.8	14790.7	10510.7
U6 snRNA-associated Sm-like protein LSm8 OS=Mus musculus OX=10090 GN=Lsm8 PE=1 SV=3	sp|Q6ZWM4|LSM8_MOUSE	0.515554	0.848866	0.681921	34082.7	11277	106153	34775.5	45579.7	8524.1	28051.2	39005.1	35532.4	47002.7	46373.5	31623.1
60S ribosomal protein L8 OS=Mus musculus OX=10090 GN=Rpl8 PE=1 SV=2	sp|P62918|RL8_MOUSE	0.516004	0.848866	0.825287	41872.1	24227.6	67981.5	33451.5	45209.1	21180	31197.7	39221.1	46196.7	37777.5	42548.4	35114.6
Probable ATP-dependent RNA helicase DDX56 OS=Mus musculus OX=10090 GN=Ddx56 PE=2 SV=1	sp|Q9D0R4|DDX56_MOUSE	0.516384	0.848866	0.854822	3500	1450.62	4417.34	2609.8	3092	752.098	2260.05	3519.87	3531.91	2818.03	3013.95	2576.39
Cytoplasmic dynein 1 heavy chain 1 OS=Mus musculus OX=10090 GN=Dync1h1 PE=1 SV=2	sp|Q9JHU4|DYHC1_MOUSE	0.517016	0.848866	0.858005	5967.52	3821.65	8880.97	6606.13	6800.06	3285.22	4534.9	6328.63	8001.16	5371.76	6415.27	5504.33
Heterochromatin protein 1-binding protein 3 OS=Mus musculus OX=10090 GN=Hp1bp3 PE=1 SV=1	sp|Q3TEA8|HP1B3_MOUSE	0.517277	0.848866	0.781936	645114	262086	1.23663e+06	555324	691784	202079	529606	746851	483922	689042	678188	530300
Myb-binding protein 1A OS=Mus musculus OX=10090 GN=Mybbp1a PE=1 SV=2	sp|Q7TPV4|MBB1A_MOUSE	0.517437	0.848866	0.719441	3400.17	1449.01	10454.1	4380.4	4772.8	1002.24	3429.6	4490.4	4150.96	4521.76	4891.28	3518.99
Prohibitin-2 OS=Mus musculus OX=10090 GN=Phb2 PE=1 SV=1	sp|O35129|PHB2_MOUSE	0.517463	0.848866	0.792623	3491.61	1685.83	5926.43	2295.19	3139.47	1620.34	2488.37	2670.62	3952.14	2377.34	3307.71	2621.76
Nucleolar and coiled-body phosphoprotein 1 OS=Mus musculus OX=10090 GN=Nolc1 PE=1 SV=1	sp|E9Q5C9|NOLC1_MOUSE	0.518113	0.848866	0.785111	97169.3	38939	173067	79764.4	77887.4	28597.5	72806.8	102766	72773.8	89566.8	93365.4	73302.2
Transformer-2 protein homolog alpha OS=Mus musculus OX=10090 GN=Tra2a PE=1 SV=1	sp|Q6PFR5|TRA2A_MOUSE	0.518802	0.848866	0.692868	77578.5	36490.3	270852	76798.5	83585.4	21923.4	73691.9	107389	89537.7	85282.1	109061	75564.8
Nuclear receptor coactivator 5 OS=Mus musculus OX=10090 GN=Ncoa5 PE=1 SV=1	sp|Q91W39|NCOA5_MOUSE	0.519899	0.848866	0.736542	241096	91947.4	563401	167902	212075	56279.5	183877	280888	200976	218116	255284	188027
Zinc finger protein 22 OS=Mus musculus OX=10090 GN=Znf22 PE=1 SV=2	sp|Q9ERU3|ZNF22_MOUSE	0.520073	0.848866	0.834984	28552.9	11561	43191.7	22367.6	20958.7	6707.83	22196.3	35838.4	16736.9	24256.3	25326.4	21147.1
Glutamate receptor 2 OS=Mus musculus OX=10090 GN=Gria2 PE=1 SV=3	sp|P23819|GRIA2_MOUSE	0.520668	0.848866	0.858247	27990.1	27485.4	55377.3	30700.3	31901.4	16318.4	24818.4	35635.4	35280.3	36814.3	34690.9	29773.3
60S ribosomal protein L35 OS=Mus musculus OX=10090 GN=Rpl35 PE=1 SV=1	sp|Q6ZWV7|RL35_MOUSE	0.520762	0.848866	0.762265	59547.6	28718.9	108790	40653.8	86689.2	30697.3	43960.3	62066	52881.7	57673.2	64880	49455.7
Hyaluronan and proteoglycan link protein 1 OS=Mus musculus OX=10090 GN=Hapln1 PE=1 SV=1	sp|Q9QUP5|HPLN1_MOUSE	0.521156	0.848866	0.807525	30075	13468.9	48553.2	34516.3	30435.3	13868.3	20519.4	35242.4	26609.5	30581.1	31409.7	25364.1
Ig gamma-3 chain C region OS=Mus musculus OX=10090 PE=1 SV=2	sp|P03987|IGHG3_MOUSE	0.523138	0.848866	0.885484	262007	267667	236394	204607	243383	234343	203346	204760	216764	215815	242812	215006
Ribosome biogenesis regulatory protein homolog OS=Mus musculus OX=10090 GN=Rrs1 PE=1 SV=1	sp|Q9CYH6|RRS1_MOUSE	0.523279	0.848866	0.715625	4638.54	1898.09	11141.7	3949.81	5503.14	3016.09	2990.16	5434.61	4045.36	3929.58	5426.25	3883.16
DBIRD complex subunit ZNF326 OS=Mus musculus OX=10090 GN=Znf326 PE=1 SV=1	sp|O88291|ZN326_MOUSE	0.523729	0.848866	0.768745	164923	79850	433652	144281	166818	37202.9	146498	206140	195203	175648	197905	152138
60S ribosomal protein L18 OS=Mus musculus OX=10090 GN=Rpl18 PE=1 SV=3	sp|P35980|RL18_MOUSE	0.52571	0.848866	0.831891	67988.2	37804.3	124112	66467.9	80519.7	26553	56728.1	64985.3	94149.6	71117.5	75378.5	62706.7
SAFB-like transcription modulator OS=Mus musculus OX=10090 GN=Sltm PE=1 SV=1	sp|Q8CH25|SLTM_MOUSE	0.526013	0.848866	0.757367	29414.9	9032.84	62269	19811.2	25317.7	4302.62	19118.8	30517.3	28877.3	27642.6	29169.1	22091.7
Tubulin beta-5 chain OS=Mus musculus OX=10090 GN=Tubb5 PE=1 SV=1	sp|P99024|TBB5_MOUSE	0.527179	0.848866	0.870332	70327	87918.4	136120	91717.4	95866.4	55295.7	91286.9	99688.7	69690.9	103494	96389.9	83891.2
Lymphocyte antigen 6C1 OS=Mus musculus OX=10090 GN=Ly6c1 PE=2 SV=1	sp|P0CW02|LY6C1_MOUSE	0.527666	0.848866	0.821559	150509	101907	369532	149606	179418	63538	112868	199776	259522	145575	190194	156256
Nucleoporin Nup43 OS=Mus musculus OX=10090 GN=Nup43 PE=1 SV=2	sp|P59235|NUP43_MOUSE	0.528471	0.848866	0.702438	52204.4	20520.2	133393	39983.4	51888.8	20822.4	39823.6	51109.4	45509.7	52054.4	59598	41863.9
Ig kappa chain V-V region MOPC 149 OS=Mus musculus OX=10090 PE=1 SV=1	sp|P01636|KV5A4_MOUSE	0.529505	0.848866	1.14548	488452	544390	415138	488263	530876	736491	552922	453682	605794	477158	493424	565209
Tubulin beta-3 chain OS=Mus musculus OX=10090 GN=Tubb3 PE=1 SV=1	sp|Q9ERD7|TBB3_MOUSE	0.529692	0.848866	0.813741	4887.05	5595.94	13702.4	5937.21	5587.69	4320.75	5683.27	9240.91	4276.88	5537.09	7142.05	5811.78
Nuclear pore complex protein Nup85 OS=Mus musculus OX=10090 GN=Nup85 PE=1 SV=1	sp|Q8R480|NUP85_MOUSE	0.530751	0.848866	0.967343	42713.3	24060.3	49744.4	31390.2	40901.9	5209.45	41677.5	38483.9	66089.1	31184.1	37762	36528.8
60S ribosomal protein L10a OS=Mus musculus OX=10090 GN=Rpl10a PE=1 SV=3	sp|P53026|RL10A_MOUSE	0.531054	0.848866	0.849863	25256.6	18313.5	46734.3	24480.8	29934.5	12035.1	21317.2	29698.8	28537.2	31403.5	28943.9	24598.4
ADP-ribosylation factor-like protein 6-interacting protein 4 OS=Mus musculus OX=10090 GN=Arl6ip4 PE=1 SV=1	sp|Q9JM93|AR6P4_MOUSE	0.531345	0.848866	0.694967	15699.5	3220.22	27406.2	7063.2	6768.11	1658.72	7602.67	14327	10234.8	7984.07	12031.4	8361.45
Histone-lysine N-methyltransferase, H3 lysine-36 specific OS=Mus musculus OX=10090 GN=Nsd1 PE=1 SV=1	sp|O88491|NSD1_MOUSE	0.531467	0.848866	0.682107	1947.31	714.644	5215.77	1139.46	1874.35	562.198	1498.51	2244.12	1533.25	1591.11	2178.31	1485.84
DNA-directed RNA polymerases I, II, and III subunit RPABC3 OS=Mus musculus OX=10090 GN=Polr2h PE=1 SV=3	sp|Q923G2|RPAB3_MOUSE	0.531509	0.848866	0.743049	8316.2	3049.88	22099.8	9377.41	13313.9	2300.48	7332.06	8286.7	14618.6	9189.74	11231.4	8345.51
Polypyrimidine tract-binding protein 2 OS=Mus musculus OX=10090 GN=Ptbp2 PE=1 SV=2	sp|Q91Z31|PTBP2_MOUSE	0.531795	0.848866	0.758969	130022	44966.5	283501	109987	134850	31052.3	98171.9	160368	107705	136506	140665	106761
Immunoglobulin J chain OS=Mus musculus OX=10090 GN=Jchain PE=1 SV=4	sp|P01592|IGJ_MOUSE	0.531901	0.848866	1.17341	93256.6	99140.1	43505.9	65141.3	65495.6	118231	60908.6	70982.4	116601	63376.8	73307.9	86020
mRNA export factor OS=Mus musculus OX=10090 GN=Rae1 PE=1 SV=1	sp|Q8C570|RAE1L_MOUSE	0.532524	0.848866	0.701096	29902.1	12994.8	89070.6	21574.5	33481.9	8977.38	23958.4	33338.8	35702.4	29144.7	37404.8	26224.3
Nestin OS=Mus musculus OX=10090 GN=Nes PE=1 SV=1	sp|Q6P5H2|NEST_MOUSE	0.532783	0.848866	0.877226	777.588	421.01	951.506	594.946	643.376	287.72	530.888	988.407	553.451	611.948	677.685	594.483
Importin subunit alpha-5 OS=Mus musculus OX=10090 GN=Kpna1 PE=1 SV=2	sp|Q60960|IMA5_MOUSE	0.533869	0.848866	0.78889	34621.9	16222.1	65576.1	26102.8	33812.6	14646.3	25158	40284.7	26580.9	32439.5	35267.1	27821.9
Cleavage and polyadenylation specificity factor subunit 2 OS=Mus musculus OX=10090 GN=Cpsf2 PE=1 SV=1	sp|O35218|CPSF2_MOUSE	0.534335	0.848866	0.702364	2846.41	1303.63	9246.2	2895.27	5110.26	1105.71	2937.01	4408.18	2821.4	3759.54	4280.35	3006.37
Zinc finger protein 532 OS=Mus musculus OX=10090 GN=Znf532 PE=1 SV=1	sp|Q6NXK2|ZN532_MOUSE	0.535113	0.848866	0.707691	4358.91	1266.16	12831.5	3861.3	4853.88	724.875	4104.65	6518.56	3450.51	4430.59	5434.35	3845.84
Histone H2A type 2-A OS=Mus musculus OX=10090 GN=Hist2h2aa1 PE=1 SV=3	sp|Q6GSS7|H2A2A_MOUSE	0.535764	0.848866	0.774242	8.82524e+07	3.38499e+07	2.11625e+08	7.64061e+07	9.60897e+07	2.57348e+07	7.4094e+07	4.88914e+07	1.34212e+08	1.09008e+08	1.01245e+08	7.83879e+07
Septin-6 OS=Mus musculus OX=10090 GN=Septin6 PE=1 SV=4	sp|Q9R1T4|SEPT6_MOUSE	0.535918	0.848866	0.810476	1462.25	754.822	2226.73	897.029	1545.66	1287.72	1362.78	1061.31	655.362	1214.16	1377.3	1116.27
Transcriptional regulator ATRX OS=Mus musculus OX=10090 GN=Atrx PE=1 SV=3	sp|Q61687|ATRX_MOUSE	0.536231	0.848866	0.73832	20319.2	7276.26	52274.5	17941.5	22344	4602.86	16542.5	25298	20440.8	21828.9	24031.1	17742.6
Nucleoporin NUP35 OS=Mus musculus OX=10090 GN=Nup35 PE=1 SV=2	sp|Q8R4R6|NUP35_MOUSE	0.536583	0.848866	0.768623	77209.3	29231.6	154509	62939.5	73734.4	23712.5	54569	86259.5	66858.8	74223.2	79524.8	61124.6
YLP motif-containing protein 1 OS=Mus musculus OX=10090 GN=Ylpm1 PE=2 SV=2	sp|Q9R0I7|YLPM1_MOUSE	0.536896	0.848866	0.699148	21174	6108.62	48691.2	12446.1	15138.2	4004.29	12955.1	20373.7	19480.9	15588.5	20711.6	14480.5
E3 ubiquitin-protein ligase TRIM33 OS=Mus musculus OX=10090 GN=Trim33 PE=1 SV=2	sp|Q99PP7|TRI33_MOUSE	0.53759	0.848866	0.582902	294.44	12.4498	636.427	132.252	374.466	17.2203	55.3428	330.317	346.264	96.083	290.007	169.045
Small nuclear ribonucleoprotein Sm D1 OS=Mus musculus OX=10090 GN=Snrpd1 PE=1 SV=1	sp|P62315|SMD1_MOUSE	0.53782	0.848866	0.911101	221184	132049	461450	172999	276152	72437.6	171238	356422	93189.1	458194	252767	230296
Neurotrimin OS=Mus musculus OX=10090 GN=Ntm PE=1 SV=2	sp|Q99PJ0|NTRI_MOUSE	0.537929	0.848866	0.792431	445409	234637	914865	401751	378515	198223	302728	454211	465184	461818	475035	376433
Tyrosine-protein kinase BAZ1B OS=Mus musculus OX=10090 GN=Baz1b PE=1 SV=2	sp|Q9Z277|BAZ1B_MOUSE	0.538979	0.848866	0.782888	21918.8	10630.9	49184.7	20663.1	26454.1	8186.18	18402.6	26884.1	24709.6	22693.8	25770.3	20175.3
Pyrroline-5-carboxylate reductase 2 OS=Mus musculus OX=10090 GN=Pycr2 PE=1 SV=1	sp|Q922Q4|P5CR2_MOUSE	0.539661	0.848866	1.06885	374.349	576.35	1180.36	461.373	1123.75	131.137	282.548	745.503	449.711	2363.15	743.238	794.41
Probable global transcription activator SNF2L1 OS=Mus musculus OX=10090 GN=Smarca1 PE=1 SV=1	sp|Q6PGB8|SMCA1_MOUSE	0.540106	0.848866	0.701922	922.261	348.297	2406.95	568.764	909.137	317.827	739.805	973.735	511.893	1075.44	1031.08	723.739
Complement C1s-A subcomponent OS=Mus musculus OX=10090 GN=C1sa PE=2 SV=2	sp|Q8CG14|CS1A_MOUSE	0.540138	0.848866	0.894595	25526.7	32566.4	26336.1	26655.4	30346.3	28988.3	28059.5	25244.5	17499.3	26731.9	28286.2	25304.7
Ig heavy chain V region MOPC 141 OS=Mus musculus OX=10090 PE=4 SV=1	sp|P01819|HVM43_MOUSE	0.541074	0.848866	1.10355	166219	141632	65003.1	112106	153213	135828	154470	123379	127519	163060	127635	140851
40S ribosomal protein S14 OS=Mus musculus OX=10090 GN=Rps14 PE=1 SV=3	sp|P62264|RS14_MOUSE	0.542999	0.848866	0.841094	109648	58152.2	221875	93620.5	140873	47698	61774.6	112772	203599	99140.7	124834	104997
Protein polybromo-1 OS=Mus musculus OX=10090 GN=Pbrm1 PE=1 SV=4	sp|Q8BSQ9|PB1_MOUSE	0.543663	0.848866	0.7435	3019.54	947.125	7285.55	2441.95	4041.01	628.634	2192.5	4060.22	3672.51	2632.23	3547.04	2637.22
Heterogeneous nuclear ribonucleoproteins C1/C2 OS=Mus musculus OX=10090 GN=Hnrnpc PE=1 SV=1	sp|Q9Z204|HNRPC_MOUSE	0.543986	0.848866	0.786039	2.23076e+06	905920	4.53512e+06	1.85929e+06	1.91925e+06	618286	1.89158e+06	2.60278e+06	1.59292e+06	2.29484e+06	2.29007e+06	1.80008e+06
Splicing factor, proline- and glutamine-rich OS=Mus musculus OX=10090 GN=Sfpq PE=1 SV=1	sp|Q8VIJ6|SFPQ_MOUSE	0.544261	0.848866	0.856112	8090.12	4890.13	21618.8	8848.61	12960.3	2206.73	6551.58	10740.6	19525.4	9267.35	11281.6	9658.32
Histone-lysine N-methyltransferase SETD2 OS=Mus musculus OX=10090 GN=Setd2 PE=1 SV=1	sp|E9Q5F9|SETD2_MOUSE	0.545011	0.848866	0.661975	312.739	48.2481	720.34	260.784	254.33	46.708	203.258	401.628	172.497	232.714	319.288	211.361
Pre-mRNA-splicing factor 38A OS=Mus musculus OX=10090 GN=Prpf38a PE=1 SV=1	sp|Q4FK66|PR38A_MOUSE	0.545286	0.848866	0.789025	45115.1	21647.7	103956	33614.1	49696.6	11216.7	42622.1	57860.9	44058.8	44677	50805.9	40087.1
Copine-6 OS=Mus musculus OX=10090 GN=Cpne6 PE=1 SV=1	sp|Q9Z140|CPNE6_MOUSE	0.54606	0.848866	0.848466	347464	244691	635119	329443	391201	183096	297159	397899	340853	433734	389583	330548
Microfibrillar-associated protein 1A OS=Mus musculus OX=10090 GN=Mfap1a PE=1 SV=1	sp|C0HKD8|MFA1A_MOUSE	0.546154	0.848866	0.717535	57292	15949.5	130104	37890.7	56889.1	13120.7	42315.7	68462.9	34144.6	55871.4	59625.1	42783.1
14-3-3 protein eta OS=Mus musculus OX=10090 GN=Ywhah PE=1 SV=2	sp|P68510|1433F_MOUSE	0.546567	0.848866	0.870614	33126.8	27294.7	52234.7	37241.9	47023.9	22971	30608.1	44758.3	40048.7	33056.8	39384.4	34288.6
Zinc fingers and homeoboxes protein 2 OS=Mus musculus OX=10090 GN=Zhx2 PE=1 SV=1	sp|Q8C0C0|ZHX2_MOUSE	0.546618	0.848866	0.741275	381.543	182.284	1409.74	688.992	641.456	99.37	406.32	579.063	699.452	664.977	660.803	489.836
Zinc finger CCCH domain-containing protein 18 OS=Mus musculus OX=10090 GN=Zc3h18 PE=1 SV=1	sp|Q0P678|ZCH18_MOUSE	0.546633	0.848866	0.789376	13459	6662.73	32166.5	14362.3	11707	3804.04	11878.6	17440.5	13927.8	14802.5	15671.5	12370.7
60S ribosomal protein L6 OS=Mus musculus OX=10090 GN=Rpl6 PE=1 SV=3	sp|P47911|RL6_MOUSE	0.547815	0.848866	0.826056	40225.9	28511.7	86364.4	41472.9	60666.4	22067.9	37178.5	59399.2	46446.3	47403.7	51448.2	42499.1
Ran GTPase-activating protein 1 OS=Mus musculus OX=10090 GN=Rangap1 PE=1 SV=2	sp|P46061|RAGP1_MOUSE	0.548262	0.848866	0.779715	90498.4	38524.3	201158	71691.6	90254.6	25708.8	71306.1	107590	106314	72800.8	98425.5	76743.8
Msx2-interacting protein OS=Mus musculus OX=10090 GN=Spen PE=1 SV=2	sp|Q62504|MINT_MOUSE	0.551725	0.848866	0.692125	518.828	171.101	1433.74	363.188	409.352	155.881	364.581	747.594	399.846	336.637	579.242	400.908
RNA-binding protein 12B-B OS=Mus musculus OX=10090 GN=Rbm12b2 PE=2 SV=2	sp|Q66JV4|R12BB_MOUSE	0.552852	0.848866	0.805358	1139.75	476.679	2634.35	744.424	966.317	214.868	1126.5	1643.03	1225.05	591.713	1192.3	960.232
Heterogeneous nuclear ribonucleoprotein K OS=Mus musculus OX=10090 GN=Hnrnpk PE=1 SV=1	sp|P61979|HNRPK_MOUSE	0.554301	0.848866	0.758524	1.021e+06	384203	2.36785e+06	911544	1.05167e+06	285509	841254	1.19125e+06	1.09005e+06	943031	1.14725e+06	870219
Cleavage stimulation factor subunit 3 OS=Mus musculus OX=10090 GN=Cstf3 PE=1 SV=1	sp|Q99LI7|CSTF3_MOUSE	0.554364	0.848866	0.832145	1912.29	1021.47	3682.38	2756.82	2730.76	789.267	2101.73	3088.98	2443.83	1648.26	2420.75	2014.41
Cadherin-13 OS=Mus musculus OX=10090 GN=Cdh13 PE=1 SV=2	sp|Q9WTR5|CAD13_MOUSE	0.554627	0.848866	0.838495	63938.1	34395.7	104255	54871.6	46470	25853.8	38419.2	63241.5	69920.5	57408.6	60786	50968.7
DNA damage-binding protein 1 OS=Mus musculus OX=10090 GN=Ddb1 PE=1 SV=2	sp|Q3U1J4|DDB1_MOUSE	0.555034	0.848866	0.720568	8347.13	4958.74	32119	9394.95	10573	3219.01	8355.68	11554.3	14709.1	9281.85	13078.6	9423.99
40S ribosomal protein SA OS=Mus musculus OX=10090 GN=Rpsa PE=1 SV=4	sp|P14206|RSSA_MOUSE	0.555507	0.848866	0.90073	97308.3	58474.5	131481	86308.6	108419	45962.9	61133.7	92817.9	160758	73471.9	96398.3	86828.9
Histone H2B type 1-C/E/G OS=Mus musculus OX=10090 GN=H2bc4 PE=1 SV=3	sp|Q6ZWY9|H2B1C_MOUSE	0.555555	0.848866	0.758251	5.36906e+07	2.15595e+07	1.26432e+08	5.05933e+07	5.89358e+07	1.73935e+07	4.78108e+07	6.13649e+07	5.17831e+07	5.76239e+07	6.22422e+07	4.71952e+07
Calcium homeostasis endoplasmic reticulum protein OS=Mus musculus OX=10090 GN=Cherp PE=1 SV=1	sp|Q8CGZ0|CHERP_MOUSE	0.557125	0.848866	0.779809	16446.4	8552.82	37874.3	13510	15651.1	7136.27	14288.2	21717.5	13044.4	15583.1	18406.9	14353.9
Eukaryotic translation initiation factor 6 OS=Mus musculus OX=10090 GN=Eif6 PE=1 SV=2	sp|O55135|IF6_MOUSE	0.557765	0.848866	1.03758	3420.42	3193.72	12271.2	3365.64	7967.93	344.201	2394.14	9335.6	13978.6	5301.91	6043.79	6270.89
Prospero homeobox protein 1 OS=Mus musculus OX=10090 GN=Prox1 PE=1 SV=2	sp|P48437|PROX1_MOUSE	0.558294	0.848866	0.755905	5712.53	1960.86	12244.1	5797.82	7387.09	2350.85	4439.21	6702.81	3799.16	7730.26	6620.48	5004.46
Heat shock-related 70 kDa protein 2 OS=Mus musculus OX=10090 GN=Hspa2 PE=1 SV=2	sp|P17156|HSP72_MOUSE	0.558644	0.848866	0.854588	7605.89	4893.99	13333.6	5408.16	7195.83	2450.59	6457.34	8152.23	8831.57	6956.49	7687.5	6569.64
Glutamate receptor 3 OS=Mus musculus OX=10090 GN=Gria3 PE=1 SV=2	sp|Q9Z2W9|GRIA3_MOUSE	0.559495	0.848866	0.865364	1875.76	2131.05	4418.25	1737.35	2195.76	846.722	1718.13	2579.42	3282.62	2267.44	2471.63	2138.86
Activated RNA polymerase II transcriptional coactivator p15 OS=Mus musculus OX=10090 GN=Sub1 PE=1 SV=3	sp|P11031|TCP4_MOUSE	0.55955	0.848866	1.11808	169516	234946	182060	178656	187489	172213	214310	243065	212837	222737	190534	213033
Basement membrane-specific heparan sulfate proteoglycan core protein OS=Mus musculus OX=10090 GN=Hspg2 PE=1 SV=1	sp|Q05793|PGBM_MOUSE	0.561564	0.848866	0.796446	46255.4	18689.9	77490.6	32897.5	33865.5	16333.4	29210.7	48110.4	37360	35601	41839.8	33323.1
Calcium/calmodulin-dependent protein kinase type II subunit delta OS=Mus musculus OX=10090 GN=Camk2d PE=1 SV=1	sp|Q6PHZ2|KCC2D_MOUSE	0.561777	0.848866	0.795224	28674.9	40701.4	84394.2	27275.3	31667.9	21869.8	29718.6	39034.5	35556	42976.1	42542.7	33831
Serine/threonine-protein kinase PRP4 homolog OS=Mus musculus OX=10090 GN=Prpf4b PE=1 SV=3	sp|Q61136|PRP4B_MOUSE	0.561797	0.848866	0.740303	6284.81	2628.32	18334.1	6092.71	6859.36	2189.33	5469.83	10630.2	5322.45	6147.85	8039.85	5951.93
Putative oxidoreductase GLYR1 OS=Mus musculus OX=10090 GN=Glyr1 PE=1 SV=1	sp|Q922P9|GLYR1_MOUSE	0.562077	0.848866	0.752997	108076	49392.7	310409	114897	151860	34524.5	110306	138555	122490	147302	146927	110636
Pyruvate dehydrogenase E1 component subunit beta, mitochondrial OS=Mus musculus OX=10090 GN=Pdhb PE=1 SV=1	sp|Q9D051|ODPB_MOUSE	0.563395	0.848866	0.793556	19882.6	5961.06	17404.8	8907.51	15881.6	6592.62	11266.8	13281.2	11279.3	11571.7	13607.5	10798.3
SWI/SNF complex subunit SMARCC2 OS=Mus musculus OX=10090 GN=Smarcc2 PE=1 SV=2	sp|Q6PDG5|SMRC2_MOUSE	0.563932	0.848866	0.786983	16958.9	6624.85	34477.5	11720.7	15422.5	4413.08	12860.4	21569.5	13772.2	14439.2	17040.9	13410.9
Pre-mRNA-splicing factor SPF27 OS=Mus musculus OX=10090 GN=Bcas2 PE=1 SV=1	sp|Q9D287|SPF27_MOUSE	0.56494	0.848866	0.844306	36171.1	22909.3	91707.8	40318.2	47023.9	9499.53	42511.3	58179.3	41182.3	49682.3	47626.1	40210.9
U2 small nuclear ribonucleoprotein B'' OS=Mus musculus OX=10090 GN=Snrpb2 PE=1 SV=1	sp|Q9CQI7|RU2B_MOUSE	0.565221	0.848866	0.810511	212127	72864.3	347833	169993	159735	51057.8	167368	228837	132342	200554	192510	156032
Tenascin-R OS=Mus musculus OX=10090 GN=Tnr PE=1 SV=2	sp|Q8BYI9|TENR_MOUSE	0.565824	0.848866	0.791667	68873.8	48268.7	191623	81684.9	82227.7	41028.9	59226.4	88146.5	104756	81045.1	94535.6	74840.7
Transcription activator BRG1 OS=Mus musculus OX=10090 GN=Smarca4 PE=1 SV=1	sp|Q3TKT4|SMCA4_MOUSE	0.565836	0.848866	0.780854	4219.82	1645.2	9052.19	3335.87	4363.9	1156.99	3439.69	5137.96	4320.17	3605.75	4523.39	3532.11
Nucleolar protein 58 OS=Mus musculus OX=10090 GN=Nop58 PE=1 SV=1	sp|Q6DFW4|NOP58_MOUSE	0.56587	0.848866	0.761267	216128	95039.8	575752	223524	292721	69917.5	201497	272253	259401	265114	280633	213637
Something about silencing protein 10 OS=Mus musculus OX=10090 GN=Utp3 PE=1 SV=1	sp|Q9JI13|SAS10_MOUSE	0.566208	0.848866	0.559439	2406.33	651.508	11988.6	3622.44	4368.35	1469.25	2247.57	4667.74	2161.33	2342.07	4607.45	2577.59
Heterogeneous nuclear ribonucleoprotein H2 OS=Mus musculus OX=10090 GN=Hnrnph2 PE=1 SV=1	sp|P70333|HNRH2_MOUSE	0.566475	0.848866	0.78847	805891	318434	1.72561e+06	593535	790703	194425	577484	943941	811876	810792	846834	667703
Nucleolar RNA helicase 2 OS=Mus musculus OX=10090 GN=Ddx21 PE=1 SV=3	sp|Q9JIK5|DDX21_MOUSE	0.567172	0.848866	0.778312	13917.3	6622.07	35697.4	14082.5	17687.7	4628.22	14085.3	19347.6	15283.8	15151.9	17601.4	13699.4
U6 snRNA-associated Sm-like protein LSm2 OS=Mus musculus OX=10090 GN=Lsm2 PE=1 SV=1	sp|O35900|LSM2_MOUSE	0.567459	0.848866	0.829234	54517.5	24113.1	95150	47158.8	43502.2	15335.5	43316.1	61474.7	43877.9	55279.8	52888.3	43856.8
Lamin-B2 OS=Mus musculus OX=10090 GN=Lmnb2 PE=1 SV=2	sp|P21619|LMNB2_MOUSE	0.56802	0.848866	0.757093	507858	184987	1.06511e+06	383463	442413	163757	346324	532693	457038	456392	516767	391241
TAR DNA-binding protein 43 OS=Mus musculus OX=10090 GN=Tardbp PE=1 SV=1	sp|Q921F2|TADBP_MOUSE	0.56909	0.848866	0.765422	164411	51442	317084	126590	136934	39439.3	128478	169258	132916	139538	159292	121926
SURP and G-patch domain-containing protein 2 OS=Mus musculus OX=10090 GN=Sugp2 PE=1 SV=2	sp|Q8CH09|SUGP2_MOUSE	0.569537	0.848866	0.757762	117568	47835.1	294629	89998.3	119262	31554.9	92708.3	145769	125188	111945	133859	101433
Sarcoplasmic/endoplasmic reticulum calcium ATPase 2 OS=Mus musculus OX=10090 GN=Atp2a2 PE=1 SV=2	sp|O55143|AT2A2_MOUSE	0.569715	0.848866	1.20941	332.898	496.541	798.223	608.999	542.608	459.951	1102.55	853.077	395.629	550.068	555.854	672.256
Catenin alpha-2 OS=Mus musculus OX=10090 GN=Ctnna2 PE=1 SV=3	sp|Q61301|CTNA2_MOUSE	0.569863	0.848866	0.863351	50100.2	45819.5	104111	49310.1	51141.5	29143.3	37230	55702.5	72468.4	64877.4	60096.4	51884.3
Nidogen-2 OS=Mus musculus OX=10090 GN=Nid2 PE=1 SV=2	sp|O88322|NID2_MOUSE	0.569986	0.848866	0.783853	53840.3	24231.6	109402	45253.6	52518.5	27446.1	46444.7	60336	34255.6	55108.6	57049.2	44718.2
Pleiotrophin OS=Mus musculus OX=10090 GN=Ptn PE=1 SV=1	sp|P63089|PTN_MOUSE	0.570487	0.848866	1.09335	68104.8	31597.2	66151.1	48817.6	74783	51899.2	65844.6	67200.7	62891.1	68639.4	57890.7	63295
Nuclear pore complex protein Nup160 OS=Mus musculus OX=10090 GN=Nup160 PE=1 SV=2	sp|Q9Z0W3|NU160_MOUSE	0.570868	0.848866	0.787104	28157.8	12970.1	66530.8	22180.1	30510.1	7940.13	24068.8	35644.1	31027.6	27530.6	32069.8	25242.3
Tuftelin-interacting protein 11 OS=Mus musculus OX=10090 GN=Tfip11 PE=1 SV=1	sp|Q9ERA6|TFP11_MOUSE	0.570886	0.848866	0.821689	2881.04	1931.9	7248.46	2819.48	3350.95	1551.76	3570.77	4777.05	1798.54	3282.78	3646.37	2996.18
XK-related protein 4 OS=Mus musculus OX=10090 GN=Xkr4 PE=1 SV=1	sp|Q5GH67|XKR4_MOUSE	0.572149	0.848866	1.16462	7489.6	2737.39	12556.1	5326.55	4760.81	6208.73	4840.03	7299.05	14885.1	5048.65	6574.09	7656.3
Splicing factor 3A subunit 1 OS=Mus musculus OX=10090 GN=Sf3a1 PE=1 SV=1	sp|Q8K4Z5|SF3A1_MOUSE	0.572306	0.848866	0.77102	291706	108187	611139	229886	275207	89052.8	204053	321605	279864	274387	303225	233792
Collagen alpha-1(VI) chain OS=Mus musculus OX=10090 GN=Col6a1 PE=1 SV=1	sp|Q04857|CO6A1_MOUSE	0.572719	0.848866	0.903482	431.468	92.9066	2626.88	623.363	828.026	311.949	668.517	1038.94	1201.68	937.321	920.529	831.681
Neurexin-1 OS=Mus musculus OX=10090 GN=Nrxn1 PE=1 SV=3	sp|Q9CS84|NRX1A_MOUSE	0.573337	0.848866	1.38376	495.934	297.646	800.642	420.512	660.9	225.772	383.529	823.468	1294.05	975.608	535.127	740.485
SH3 and multiple ankyrin repeat domains protein 1 OS=Mus musculus OX=10090 GN=Shank1 PE=1 SV=1	sp|D3YZU1|SHAN1_MOUSE	0.573824	0.848866	0.859481	125912	139690	283689	123626	141530	86426.1	103286	156313	143606	210370	162889	140000
Interleukin enhancer-binding factor 3 OS=Mus musculus OX=10090 GN=Ilf3 PE=1 SV=2	sp|Q9Z1X4|ILF3_MOUSE	0.574112	0.848866	0.763081	335059	120567	745565	250595	329375	85897.6	261315	374489	320425	317044	356232	271834
Serine/threonine-protein kinase MARK2 OS=Mus musculus OX=10090 GN=Mark2 PE=1 SV=3	sp|Q05512|MARK2_MOUSE	0.575385	0.848866	0.724186	3727.92	1924.91	10646.5	2628.09	2952	1594.57	2603.92	4915.26	3928.41	2802.59	4375.88	3168.95
Centromere protein V OS=Mus musculus OX=10090 GN=Cenpv PE=1 SV=2	sp|Q9CXS4|CENPV_MOUSE	0.576422	0.848866	0.79209	3.74988e+06	1.55034e+06	7.82742e+06	3.44935e+06	3.83356e+06	1.20246e+06	3.11727e+06	4.01209e+06	3.92744e+06	3.90775e+06	4.08211e+06	3.2334e+06
Splicing factor 3A subunit 3 OS=Mus musculus OX=10090 GN=Sf3a3 PE=1 SV=2	sp|Q9D554|SF3A3_MOUSE	0.576473	0.848866	0.781048	122234	55023.3	277156	100894	110450	38851.9	106331	138371	110714	125721	133152	103998
Heterogeneous nuclear ribonucleoprotein A0 OS=Mus musculus OX=10090 GN=Hnrnpa0 PE=1 SV=1	sp|Q9CX86|ROA0_MOUSE	0.576782	0.848866	0.729664	509070	186456	1.28522e+06	327227	409348	150489	401935	652550	286128	491632	543465	396547
Filamin-B OS=Mus musculus OX=10090 GN=Flnb PE=1 SV=3	sp|Q80X90|FLNB_MOUSE	0.57691	0.848866	0.810265	6209.14	3270.76	14404.4	5513.67	6236.96	2524.63	4642.88	7184.25	9528.35	4993.64	7126.99	5774.75
Actin-related protein 2/3 complex subunit 4 OS=Mus musculus OX=10090 GN=Arpc4 PE=1 SV=3	sp|P59999|ARPC4_MOUSE	0.577655	0.848866	0.893294	91794	43033.6	70154.1	59718	89287.1	38610.5	42506.4	63721.4	110349	61027.4	70797.4	63242.8
Transformer-2 protein homolog beta OS=Mus musculus OX=10090 GN=Tra2b PE=1 SV=1	sp|P62996|TRA2B_MOUSE	0.577784	0.848866	0.782326	290219	109260	638271	287724	276721	87648	255354	357129	214149	339159	320439	250688
Constitutive coactivator of peroxisome proliferator-activated receptor gamma OS=Mus musculus OX=10090 GN=Fam120b PE=1 SV=1	sp|Q6RI63|F120B_MOUSE	0.580685	0.848866	0.785786	1835.55	613.792	3496.76	1828.8	1757.06	555.681	1239.42	2072.03	1800.35	1822.6	1906.39	1498.02
Ribosome production factor 2 homolog OS=Mus musculus OX=10090 GN=Rpf2 PE=2 SV=2	sp|Q9JJ80|RPF2_MOUSE	0.581218	0.848866	0.81873	2755.18	972.94	11823.2	5702.14	4757.19	167.23	4375.14	6318.48	6078.42	4356.41	5202.13	4259.14
Lamin-B1 OS=Mus musculus OX=10090 GN=Lmnb1 PE=1 SV=3	sp|P14733|LMNB1_MOUSE	0.581623	0.848866	0.774537	1.38204e+06	574855	3.10259e+06	1.14362e+06	1.33967e+06	464684	1.11218e+06	1.61514e+06	1.27799e+06	1.37217e+06	1.50856e+06	1.16843e+06
Plakophilin-4 OS=Mus musculus OX=10090 GN=Pkp4 PE=1 SV=1	sp|Q68FH0|PKP4_MOUSE	0.584233	0.848866	0.837452	49412.4	25706	91913.3	41673.7	52486.6	18150.1	39247.8	56956.3	49314.3	55067.1	52238.4	43747.1
40S ribosomal protein S28 OS=Mus musculus OX=10090 GN=Rps28 PE=1 SV=1	sp|P62858|RS28_MOUSE	0.584566	0.848866	0.859667	283006	112418	290303	186756	157657	74997.9	161450	233691	206487	208953	206028	177116
Filamin-A OS=Mus musculus OX=10090 GN=Flna PE=1 SV=5	sp|Q8BTM8|FLNA_MOUSE	0.585197	0.848866	0.866602	683.195	696.963	1746.94	568.717	827.977	454.755	699.185	870.55	1497.14	398.706	904.759	784.067
MKI67 FHA domain-interacting nucleolar phosphoprotein OS=Mus musculus OX=10090 GN=Nifk PE=1 SV=1	sp|Q91VE6|MK67I_MOUSE	0.585289	0.848866	0.816069	29254.9	13172.9	53998	26079.3	27905.9	11258.2	25003.8	34262.8	25729	26491.9	30082.2	24549.1
Junction plakoglobin OS=Mus musculus OX=10090 GN=Jup PE=1 SV=3	sp|Q02257|PLAK_MOUSE	0.585498	0.848866	1.21092	36857.7	53664.7	41717.5	19475.6	60820.5	79341.1	51473.7	37750.7	66563.1	22236.2	42507.2	51472.9
Ubiquitin-like protein 5 OS=Mus musculus OX=10090 GN=Ubl5 PE=1 SV=1	sp|Q9EPV8|UBL5_MOUSE	0.585854	0.848866	0.807406	110936	26742.5	172100	78849.3	83695.5	17022.9	67268.3	128399	78158	90508.8	94464.6	76271.3
Nuclear cap-binding protein subunit 3 OS=Mus musculus OX=10090 GN=Ncbp3 PE=1 SV=1	sp|Q8BZR9|NCBP3_MOUSE	0.587234	0.848866	0.798407	2586.92	1369.74	5799.48	2196.71	3726.69	1187.07	2610.02	3522.76	2100	3098.8	3135.91	2503.73
B-cell lymphoma/leukemia 11B OS=Mus musculus OX=10090 GN=Bcl11b PE=1 SV=1	sp|Q99PV8|BC11B_MOUSE	0.587831	0.848866	0.76612	8789.74	2369.99	18288.3	9506.3	10531.1	1791.56	8390.48	8446.23	10400	8883.43	9897.09	7582.35
Immunoglobulin heavy constant mu OS=Mus musculus OX=10090 GN=Ighm PE=1 SV=2	sp|P01872|IGHM_MOUSE	0.588478	0.848866	1.10311	141220	153399	111330	126641	144673	148143	148303	132933	166713	151003	135453	149419
Scaffold attachment factor B1 OS=Mus musculus OX=10090 GN=Safb PE=1 SV=2	sp|D3YXK2|SAFB1_MOUSE	0.588709	0.848866	0.748831	216942	74050.3	510607	151234	178376	51245.7	169178	247299	164027	215335	226242	169417
Neuronal pentraxin-1 OS=Mus musculus OX=10090 GN=Nptx1 PE=1 SV=1	sp|Q62443|NPTX1_MOUSE	0.589378	0.848866	0.830162	58851.1	32469.3	122131	55956.4	66940.5	28842.1	40603.3	66755.6	82990.7	60031.8	67269.7	55844.7
Splicing factor 45 OS=Mus musculus OX=10090 GN=Rbm17 PE=1 SV=1	sp|Q8JZX4|SPF45_MOUSE	0.589992	0.848866	0.816829	33368.6	15747.5	62190.2	30215.3	38735.4	14665.6	28914.5	39923.3	32250	31485.7	36051.4	29447.8
Actin-like protein 6A OS=Mus musculus OX=10090 GN=Actl6a PE=1 SV=2	sp|Q9Z2N8|ACL6A_MOUSE	0.591548	0.848866	0.727165	6470	2602.54	19276.9	5389.83	7726.94	2329.69	5610.83	10120.9	5849.14	6242.16	8293.24	6030.55
Ig kappa chain V19-17 OS=Mus musculus OX=10090 GN=Igk-V19-17 PE=1 SV=1	sp|P01633|KV5A1_MOUSE	0.591855	0.848866	1.09299	2.92561e+06	2.36415e+06	1.62921e+06	2.8035e+06	2.6325e+06	2.8578e+06	2.44911e+06	2.71991e+06	2.706e+06	2.77098e+06	2.47099e+06	2.70076e+06
60S ribosomal protein L9 OS=Mus musculus OX=10090 GN=Rpl9 PE=2 SV=2	sp|P51410|RL9_MOUSE	0.591927	0.848866	1.58083	11564.9	5916.09	17268.2	13022	9677.44	5285.97	9510.66	12965.4	50064.9	12989.5	11489.7	18163.3
Structural maintenance of chromosomes protein 3 OS=Mus musculus OX=10090 GN=Smc3 PE=1 SV=2	sp|Q9CW03|SMC3_MOUSE	0.592873	0.848866	0.761637	20837.6	7923.91	42863.6	16435.8	20087	9489.43	15121.6	21453.7	16699.1	19605.6	21629.6	16473.9
Histone H1.0 OS=Mus musculus OX=10090 GN=H1-0 PE=2 SV=4	sp|P10922|H10_MOUSE	0.592972	0.848866	0.803785	4.72911e+06	1.59735e+06	7.78391e+06	4.4994e+06	4.06376e+06	1.49686e+06	3.27342e+06	4.38127e+06	4.1555e+06	4.91759e+06	4.5347e+06	3.64493e+06
Histone H2B type 3-B OS=Mus musculus OX=10090 GN=Hist3h2bb PE=1 SV=3	sp|Q8CGP0|H2B3B_MOUSE	0.593238	0.848866	0.826205	1.2811e+06	521234	2.38116e+06	1.0169e+06	1.08733e+06	328887	1.07848e+06	1.43942e+06	956190	1.39197e+06	1.25754e+06	1.03899e+06
Nuclear pore membrane glycoprotein 210 OS=Mus musculus OX=10090 GN=Nup210 PE=1 SV=2	sp|Q9QY81|PO210_MOUSE	0.595102	0.848866	0.720173	13770.2	5342.85	45670.7	14163.6	16276.8	3915.69	13729.6	20161.4	16746	14025.1	19044.8	13715.6
Single-stranded DNA-binding protein, mitochondrial OS=Mus musculus OX=10090 GN=Ssbp1 PE=1 SV=1	sp|Q9CYR0|SSBP_MOUSE	0.595187	0.848866	0.90737	6600.29	5817.53	16388.3	12812.3	11450.2	3492	6163.39	6729.75	16566.5	15201.3	10613.7	9630.58
Serum albumin OS=Mus musculus OX=10090 GN=Alb PE=1 SV=3	sp|P07724|ALBU_MOUSE	0.595394	0.848866	1.09668	129671	120485	80284	107261	127992	125400	120951	115190	140928	117913	113138	124077
Structural maintenance of chromosomes protein 1A OS=Mus musculus OX=10090 GN=Smc1a PE=1 SV=4	sp|Q9CU62|SMC1A_MOUSE	0.595952	0.848866	0.760901	11558.5	4892.34	30237.6	10500.5	12844.8	3922.09	10171.4	14428	12977	11790.3	14006.7	10657.7
AP-2 complex subunit mu OS=Mus musculus OX=10090 GN=Ap2m1 PE=1 SV=1	sp|P84091|AP2M1_MOUSE	0.59598	0.848866	0.801786	14708.3	7630.67	32098.4	12781.1	15808.2	7602.03	10699.2	16676.4	18045	13547	16605.3	13313.9
Tubulin beta-4B chain OS=Mus musculus OX=10090 GN=Tubb4b PE=1 SV=1	sp|P68372|TBB4B_MOUSE	0.59659	0.848866	0.869688	1.21584e+06	1.24698e+06	2.46424e+06	1.28168e+06	1.47507e+06	951286	1.30417e+06	1.68958e+06	1.1982e+06	1.5393e+06	1.53676e+06	1.3365e+06
Diacylglycerol kinase gamma OS=Mus musculus OX=10090 GN=Dgkg PE=1 SV=1	sp|Q91WG7|DGKG_MOUSE	0.598384	0.848866	0.823061	497.654	400.068	1440.32	559.456	604.147	616.288	303.96	438.766	529.872	993.179	700.328	576.413
Thyroid hormone receptor-associated protein 3 OS=Mus musculus OX=10090 GN=Thrap3 PE=1 SV=1	sp|Q569Z6|TR150_MOUSE	0.598423	0.848866	0.818364	206162	73386.3	354819	150698	173366	56329.4	153374	251548	138396	184698	191686	156869
Nucleoprotein TPR OS=Mus musculus OX=10090 GN=Tpr PE=1 SV=1	sp|F6ZDS4|TPR_MOUSE	0.598465	0.848866	0.769694	19303.8	6973.34	42846.9	16167.5	16897	5933.89	14357.3	23226.7	18956.7	16179.3	20437.7	15730.8
U5 small nuclear ribonucleoprotein 200 kDa helicase OS=Mus musculus OX=10090 GN=Snrnp200 PE=1 SV=1	sp|Q6P4T2|U520_MOUSE	0.601986	0.848866	0.784824	69154.3	31007.1	171580	62966.4	82200.7	23023.2	61359.6	83237.2	82117.5	77462.1	83381.6	65439.9
60S ribosomal protein L34 OS=Mus musculus OX=10090 GN=Rpl34 PE=1 SV=2	sp|Q9D1R9|RL34_MOUSE	0.603241	0.848866	0.848817	122245	48085.1	131458	68432.3	87000.9	43507.4	68513.5	106448	79313.1	90315.3	91444.3	77619.4
Surfeit locus protein 6 OS=Mus musculus OX=10090 GN=Surf6 PE=1 SV=1	sp|P70279|SURF6_MOUSE	0.603711	0.848866	0.736848	710.766	267.845	1795.98	589.696	1064.91	428.932	438.185	1123.61	636.968	635.947	885.84	652.729
Histone H3.2 OS=Mus musculus OX=10090 GN=Hist1h3b PE=1 SV=2	sp|P84228|H32_MOUSE	0.60418	0.848866	0.788009	3.85017e+07	1.60096e+07	8.58268e+07	3.85144e+07	4.37375e+07	1.55362e+07	3.66524e+07	4.7628e+07	3.07255e+07	4.48607e+07	4.4518e+07	3.50806e+07
Pinin OS=Mus musculus OX=10090 GN=Pnn PE=1 SV=4	sp|O35691|PININ_MOUSE	0.604558	0.848866	0.810176	83189.3	31474.7	165887	68364.6	74704.7	22796.1	59359.3	101801	72344.9	86905.7	84724	68641.3
Heterogeneous nuclear ribonucleoprotein U-like protein 2 OS=Mus musculus OX=10090 GN=Hnrnpul2 PE=1 SV=2	sp|Q00PI9|HNRL2_MOUSE	0.604784	0.848866	0.793255	623235	246140	1.37528e+06	511507	641480	176873	503555	731796	651437	631534	679528	539039
Dynein light chain 2, cytoplasmic OS=Mus musculus OX=10090 GN=Dynll2 PE=1 SV=1	sp|Q9D0M5|DYL2_MOUSE	0.606018	0.848866	1.05642	443861	393226	774071	585793	547222	239759	165024	579871	1.40451e+06	509825	548835	579797
60S ribosomal protein L12 OS=Mus musculus OX=10090 GN=Rpl12 PE=1 SV=2	sp|P35979|RL12_MOUSE	0.608293	0.848866	0.813977	169096	82808.5	327183	113132	161539	78558.6	103068	133719	211161	168433	170752	138988
Arginine/serine-rich protein PNISR OS=Mus musculus OX=10090 GN=Pnisr PE=1 SV=1	sp|A2AJT4|PNISR_MOUSE	0.608348	0.848866	0.642754	6083.15	2115.5	20749.7	4350.98	4023.23	2111.8	5660.08	7545.82	3506.17	5165.33	7464.51	4797.84
Small nuclear ribonucleoprotein-associated protein B OS=Mus musculus OX=10090 GN=Snrpb PE=1 SV=1	sp|P27048|RSMB_MOUSE	0.608495	0.848866	0.822846	177221	131436	485506	157467	199200	71710.9	180366	261742	172794	260343	230166	189391
Histone-binding protein RBBP4 OS=Mus musculus OX=10090 GN=Rbbp4 PE=1 SV=5	sp|Q60972|RBBP4_MOUSE	0.60863	0.848866	0.790494	109174	45765.8	302390	91257.4	121640	24275.8	118753	167889	92567	126326	134045	105962
Splicing factor 3B subunit 1 OS=Mus musculus OX=10090 GN=Sf3b1 PE=1 SV=1	sp|Q99NB9|SF3B1_MOUSE	0.609108	0.848866	0.748667	149883	55406.4	342302	115926	145949	59481	119761	159506	132536	134738	161893	121204
Fatty acid synthase OS=Mus musculus OX=10090 GN=Fasn PE=1 SV=2	sp|P19096|FAS_MOUSE	0.610007	0.848866	2.7437	94.4519	72.7365	152.67	111.094	150.629	71.9409	97.9032	100.827	1252.95	72.0606	116.316	319.137
Nucleoporin NDC1 OS=Mus musculus OX=10090 GN=Ndc1 PE=1 SV=1	sp|Q8VCB1|NDC1_MOUSE	0.610268	0.848866	0.755885	11492.2	3768.07	27236	6342.17	10327.5	2059.88	8358.8	10905	12782	10616.9	11833.2	8944.52
Scaffold attachment factor B2 OS=Mus musculus OX=10090 GN=Safb2 PE=1 SV=2	sp|Q80YR5|SAFB2_MOUSE	0.610328	0.848866	0.792749	12297.3	3388.5	20169.6	8292.3	10012.6	2741.27	8047.36	12541.4	10421.7	9183.6	10832	8587.09
WD40 repeat-containing protein SMU1 OS=Mus musculus OX=10090 GN=Smu1 PE=2 SV=2	sp|Q3UKJ7|SMU1_MOUSE	0.611382	0.848866	0.809639	185146	74997.4	402102	163935	179484	50885.4	145757	218890	196781	201913	201133	162845
Pre-mRNA-splicing factor CWC22 homolog OS=Mus musculus OX=10090 GN=Cwc22 PE=1 SV=1	sp|Q8C5N3|CWC22_MOUSE	0.611988	0.848866	0.85038	6619.32	1948	9295.94	4062.06	3941.66	1081.68	4209.1	7865.57	4097.94	4742.48	5173.4	4399.35
60S ribosomal protein L31 OS=Mus musculus OX=10090 GN=Rpl31 PE=1 SV=1	sp|P62900|RL31_MOUSE	0.612017	0.848866	0.87857	57798.5	35406.8	77894.3	45279.6	69994.1	32535.1	49385	71021.4	42683.5	55974.1	57274.7	50319.8
Nucleolar protein 56 OS=Mus musculus OX=10090 GN=Nop56 PE=1 SV=2	sp|Q9D6Z1|NOP56_MOUSE	0.612807	0.848866	0.834533	246682	127003	557594	263755	303589	83175.4	232455	316517	321947	296557	299725	250130
Small nuclear ribonucleoprotein E OS=Mus musculus OX=10090 GN=Snrpe PE=1 SV=1	sp|P62305|RUXE_MOUSE	0.612836	0.848866	0.876378	389299	181897	720750	348624	446437	139035	379524	571689	202807	535954	417402	365802
Ezrin OS=Mus musculus OX=10090 GN=Ezr PE=1 SV=3	sp|P26040|EZRI_MOUSE	0.61314	0.848866	0.87758	892.52	437.558	1361.85	1017.67	1000.11	534.824	1023.53	1351.92	445.77	777.101	941.942	826.629
Nidogen-1 OS=Mus musculus OX=10090 GN=Nid1 PE=1 SV=2	sp|P10493|NID1_MOUSE	0.613324	0.848866	0.799947	120879	52488.7	245603	104993	111302	52179.6	105915	135313	87187.1	127584	127053	101636
RNA-binding protein 5 OS=Mus musculus OX=10090 GN=Rbm5 PE=1 SV=1	sp|Q91YE7|RBM5_MOUSE	0.613464	0.848866	0.717086	3259.37	1198.49	9191.27	2600.26	3833.44	1665.45	2235.78	4604.83	2348.64	3546.41	4016.57	2880.22
Disks large homolog 3 OS=Mus musculus OX=10090 GN=Dlg3 PE=1 SV=1	sp|P70175|DLG3_MOUSE	0.613636	0.848866	0.899256	104537	122304	212978	118880	116290	62340.7	93100.9	152641	135590	163315	134998	121398
Glutamate receptor ionotropic, NMDA 1 OS=Mus musculus OX=10090 GN=Grin1 PE=1 SV=1	sp|P35438|NMDZ1_MOUSE	0.613917	0.848866	0.893508	93126.3	108178	192831	123004	123415	72906.8	90892.1	125288	117246	166008	128111	114468
Deoxynucleotidyltransferase terminal-interacting protein 2 OS=Mus musculus OX=10090 GN=Dnttip2 PE=1 SV=1	sp|Q8R2M2|TDIF2_MOUSE	0.616202	0.848866	1.076	1091.19	401.741	2465.82	640.415	978.927	1449.07	703.902	981.246	2073.63	794.175	1115.62	1200.4
Histone H3-like centromeric protein A OS=Mus musculus OX=10090 GN=Cenpa PE=2 SV=1	sp|O35216|CENPA_MOUSE	0.616408	0.848866	0.812575	16234.3	5633.19	24991.3	10172.1	16252.3	4826.51	12212.7	16227.1	12103.3	14178.5	14656.6	11909.6
Laminin subunit alpha-2 OS=Mus musculus OX=10090 GN=Lama2 PE=1 SV=2	sp|Q60675|LAMA2_MOUSE	0.616442	0.848866	0.750526	14481.4	4665.11	30124.1	12928.8	13080.9	6057.97	10919.6	14873.2	11371.5	13277.4	15056	11299.9
Ig lambda-1 chain V region OS=Mus musculus OX=10090 PE=1 SV=2	sp|P01723|LV1A_MOUSE	0.617145	0.848866	0.909692	632498	607456	410303	445629	507282	621971	563673	484743	335500	362194	520633	473616
Tubulin beta-2B chain OS=Mus musculus OX=10090 GN=Tubb2b PE=1 SV=1	sp|Q9CWF2|TBB2B_MOUSE	0.618676	0.848866	1.13227	314566	336760	704776	354442	405064	271518	423949	492105	699899	507966	423122	479087
Chromatin target of PRMT1 protein OS=Mus musculus OX=10090 GN=Chtop PE=1 SV=2	sp|Q9CY57|CHTOP_MOUSE	0.619049	0.848866	0.798906	238489	80546.2	513602	165237	217838	44527.1	211506	274007	220312	220889	243142	194248
NHP2-like protein 1 OS=Mus musculus OX=10090 GN=Snu13 PE=1 SV=4	sp|Q9D0T1|NH2L1_MOUSE	0.619395	0.848866	0.811228	505290	257920	1.2439e+06	471595	541121	179481	457279	680308	492814	639890	603966	489954
Glycerophosphocholine cholinephosphodiesterase ENPP6 OS=Mus musculus OX=10090 GN=Enpp6 PE=1 SV=1	sp|Q8BGN3|ENPP6_MOUSE	0.620003	0.848866	0.856195	18951.2	15881.6	49818.4	37519.2	38939.2	12329.2	18319.8	34556.2	44454.3	28281.7	32221.9	27588.2
ATP-dependent RNA helicase DDX18 OS=Mus musculus OX=10090 GN=Ddx18 PE=1 SV=1	sp|Q8K363|DDX18_MOUSE	0.620643	0.848866	1.10028	1036.33	443.183	2392.07	504.168	965.557	453.152	882.671	1227.32	1600.89	1712.9	1068.26	1175.39
Chloride intracellular channel protein 4 OS=Mus musculus OX=10090 GN=Clic4 PE=1 SV=3	sp|Q9QYB1|CLIC4_MOUSE	0.621085	0.848866	1.26324	2256.12	1321.64	671.047	472.495	1448.28	3325.95	1573.82	740.712	1550.71	602.501	1233.92	1558.74
Catenin delta-2 OS=Mus musculus OX=10090 GN=Ctnnd2 PE=1 SV=1	sp|O35927|CTND2_MOUSE	0.621897	0.848866	0.792744	1863.96	1976.2	7358.71	2533.93	2157.04	1345.89	1827.69	2250.28	4563.38	2609.34	3177.97	2519.31
Gelsolin OS=Mus musculus OX=10090 GN=Gsn PE=1 SV=3	sp|P13020|GELS_MOUSE	0.622133	0.848866	0.901675	9577.12	7087.19	15749.2	10224	10824.7	4894.56	7899.68	10258.4	12750.2	12402.7	10692.4	9641.1
Homer protein homolog 2 OS=Mus musculus OX=10090 GN=Homer2 PE=1 SV=1	sp|Q9QWW1|HOME2_MOUSE	0.623922	0.848866	0.886226	32687	41142.7	76754.5	38021.3	43590.9	23946.4	32596.5	51607.9	37654	59973.7	46439.3	41155.7
Transmembrane protein 201 OS=Mus musculus OX=10090 GN=Tmem201 PE=1 SV=1	sp|A2A8U2|TM201_MOUSE	0.624125	0.848866	0.761405	55207.9	20456	123449	33298.2	53673.4	16964.1	39321	62882.9	49241.6	49416.3	57216.8	43565.2
Probable global transcription activator SNF2L2 OS=Mus musculus OX=10090 GN=Smarca2 PE=1 SV=1	sp|Q6DIC0|SMCA2_MOUSE	0.6244	0.848866	0.711439	1829.01	557.635	4319.29	980.157	1134.78	559.567	1598.49	2024.66	790.819	1301.98	1764.18	1255.1
KH domain-containing, RNA-binding, signal transduction-associated protein 1 OS=Mus musculus OX=10090 GN=Khdrbs1 PE=1 SV=2	sp|Q60749|KHDR1_MOUSE	0.624689	0.848866	0.85489	68532	27290.5	115743	58634.4	56028.6	18241.1	61596.3	76718.4	46201.6	76132.4	65245.8	55778
Constitutive coactivator of PPAR-gamma-like protein 1 OS=Mus musculus OX=10090 GN=FAM120A PE=1 SV=2	sp|Q6A0A9|F120A_MOUSE	0.625293	0.848866	0.842168	18718.8	10001.7	42229.3	17670.8	21119.2	7251.37	13570.1	20506.1	27716.3	23375.4	21947.9	18483.8
Synaptotagmin-3 OS=Mus musculus OX=10090 GN=Syt3 PE=1 SV=2	sp|O35681|SYT3_MOUSE	0.625905	0.848866	0.668695	632.115	402.219	5409.22	387.078	1360.64	121.903	293.997	1181.57	2467.98	1412.01	1638.26	1095.49
Ig kappa chain V-III region PC 3741/TEPC 111 OS=Mus musculus OX=10090 PE=1 SV=1	sp|P01660|KV3A8_MOUSE	0.626562	0.848866	1.07278	783309	704369	324777	560747	544532	628765	585127	546910	674715	694561	583547	626016
Serine/arginine-rich splicing factor 4 OS=Mus musculus OX=10090 GN=Srsf4 PE=2 SV=1	sp|Q8VE97|SRSF4_MOUSE	0.62798	0.848866	0.837827	110703	40251.5	173228	74098.6	83257.5	27018.3	87357.9	111899	82446.2	94724.6	96307.8	80689.2
Synemin OS=Mus musculus OX=10090 GN=Synm PE=1 SV=2	sp|Q70IV5|SYNEM_MOUSE	0.628693	0.848866	0.862551	853.332	296.44	1072.74	619.712	743.067	217.896	644.107	865.07	733.215	632.211	717.059	618.5
40S ribosomal protein S25 OS=Mus musculus OX=10090 GN=Rps25 PE=1 SV=1	sp|P62852|RS25_MOUSE	0.628816	0.848866	0.893112	75282.2	43073.8	85155	50355.3	75147.1	36264.4	51979.3	66558.4	82976.8	56066.8	65802.7	58769.2
MAP7 domain-containing protein 1 OS=Mus musculus OX=10090 GN=Map7d1 PE=1 SV=1	sp|A2AJI0|MA7D1_MOUSE	0.628947	0.848866	0.956176	1907.57	2135.6	4753.83	2264.57	2221.58	876.759	1738.9	2137.69	5582.34	2365.34	2656.63	2540.21
Sphingomyelin phosphodiesterase 4 OS=Mus musculus OX=10090 GN=Smpd4 PE=1 SV=2	sp|Q6ZPR5|NSMA3_MOUSE	0.629293	0.848866	0.882851	860.669	300.996	3925.54	673.844	1338.32	118.115	809.212	1587.45	3359.91	393.007	1419.88	1253.54
Cell cycle and apoptosis regulator protein 2 OS=Mus musculus OX=10090 GN=Ccar2 PE=1 SV=2	sp|Q8VDP4|CCAR2_MOUSE	0.629973	0.848866	0.789084	12383	5166.36	32443.2	13606.1	12905.3	3963.88	12575.7	18480.5	13623.3	11724.6	15300.8	12073.6
Vimentin OS=Mus musculus OX=10090 GN=Vim PE=1 SV=3	sp|P20152|VIME_MOUSE	0.630686	0.848866	0.832035	1.42575e+06	994534	3.19642e+06	1.20539e+06	1.36849e+06	734612	1.34769e+06	1.75888e+06	1.57973e+06	1.39393e+06	1.63812e+06	1.36297e+06
Myeloid leukemia factor 2 OS=Mus musculus OX=10090 GN=Mlf2 PE=1 SV=1	sp|Q99KX1|MLF2_MOUSE	0.632302	0.848866	0.802426	28355.8	12349.8	55744.5	18700.4	20297.4	9654.2	17899.9	28099.2	24180.1	28853.5	27089.6	21737.4
von Willebrand factor A domain-containing protein 1 OS=Mus musculus OX=10090 GN=Vwa1 PE=1 SV=1	sp|Q8R2Z5|VWA1_MOUSE	0.636204	0.848866	0.791598	30605.6	13745.4	71945.2	29004.1	32893.8	12976	27933.4	36762.3	31271.4	32115	35638.8	28211.6
Dynamin-1 OS=Mus musculus OX=10090 GN=Dnm1 PE=1 SV=2	sp|P39053|DYN1_MOUSE	0.636242	0.848866	0.862133	9788.29	7843.54	18671.4	8833.31	10712	8162.95	8576.26	10157.7	11697.3	9554.73	11169.7	9629.79
Neuronal pentraxin receptor OS=Mus musculus OX=10090 GN=Nptxr PE=1 SV=1	sp|Q99J85|NPTXR_MOUSE	0.637657	0.848866	1.16726	31038.6	16011.7	54209.4	26615.4	29387.7	32811.3	20027	25767.9	67950.6	37009.1	31452.6	36713.2
La-related protein 7 OS=Mus musculus OX=10090 GN=Larp7 PE=1 SV=2	sp|Q05CL8|LARP7_MOUSE	0.637804	0.848866	0.906643	893.237	61.1137	2395.29	570.949	1146.1	21.9875	291.414	1282.8	2471.5	525.975	1013.34	918.735
rRNA 2'-O-methyltransferase fibrillarin OS=Mus musculus OX=10090 GN=Fbl PE=1 SV=2	sp|P35550|FBRL_MOUSE	0.638736	0.848866	0.806606	227376	109911	568596	214117	278748	83073.2	211316	299823	256071	277954	279750	225648
Nuclear RNA export factor 1 OS=Mus musculus OX=10090 GN=Nxf1 PE=1 SV=3	sp|Q99JX7|NXF1_MOUSE	0.639095	0.848866	0.810215	19318.5	8189.5	55391.8	14697.2	21094.2	3975.39	17051.8	28103.6	30495.7	16538.9	23738.2	19233.1
Unconventional myosin-XVIIIa OS=Mus musculus OX=10090 GN=Myo18a PE=1 SV=2	sp|Q9JMH9|MY18A_MOUSE	0.639494	0.848866	0.884542	12261.6	6675.72	18774.7	10241.1	12189.3	6308.99	7473.95	11780	16550.6	11084.9	12028.5	10639.7
ATP-dependent RNA helicase DDX51 OS=Mus musculus OX=10090 GN=Ddx51 PE=1 SV=1	sp|Q6P9R1|DDX51_MOUSE	0.640698	0.848866	1.62749	1558.29	325.26	4677.71	1136.08	1884.89	401.821	1149.23	1893.54	9745.26	2405.1	1916.45	3118.99
Syndecan-4 OS=Mus musculus OX=10090 GN=Sdc4 PE=1 SV=1	sp|O35988|SDC4_MOUSE	0.640801	0.848866	0.906737	25854.6	20177	42862.4	19992.3	29904	21926.8	17732.6	18945.5	45295.7	21945.8	27758.1	25169.3
Clathrin light chain B OS=Mus musculus OX=10090 GN=Cltb PE=1 SV=1	sp|Q6IRU5|CLCB_MOUSE	0.640903	0.848866	0.817585	45948.7	18561.6	69093.4	35573.5	42432.8	36712.8	35640.4	31960.1	37777.7	30918.2	42322	34601.8
Bromodomain-containing protein 2 OS=Mus musculus OX=10090 GN=Brd2 PE=1 SV=1	sp|Q7JJ13|BRD2_MOUSE	0.641207	0.848866	0.814258	12064.5	4845.75	23790.4	9625.64	9739.41	3916.75	9454.66	14340.4	10983.2	10214	12013.1	9781.8
Oligodendrocyte-myelin glycoprotein OS=Mus musculus OX=10090 GN=Omg PE=1 SV=1	sp|Q63912|OMGP_MOUSE	0.641382	0.848866	0.886205	88366.1	40833.8	140961	78578.1	86904.2	34394.7	49133.3	81855.1	120205	100481	87128.6	77213.8
High affinity immunoglobulin gamma Fc receptor I OS=Mus musculus OX=10090 GN=Fcgr1 PE=1 SV=1	sp|P26151|FCGR1_MOUSE	0.641398	0.848866	0.909638	16353.2	20667	13665.5	14857.8	15913.9	13008.1	14436.6	17601.6	13958.5	15091.9	16291.5	14819.3
14-3-3 protein sigma OS=Mus musculus OX=10090 GN=Sfn PE=1 SV=2	sp|O70456|1433S_MOUSE	0.641942	0.848866	1.09191	37820.3	24119.1	35931.8	36906.1	33981.4	28926.7	36045.5	42156.2	38529.6	38610.8	33751.7	36853.8
Homer protein homolog 1 OS=Mus musculus OX=10090 GN=Homer1 PE=1 SV=2	sp|Q9Z2Y3|HOME1_MOUSE	0.643151	0.848866	0.900033	273594	300139	561953	308467	294398	171504	247050	383545	339348	423307	347710	312951
Heterogeneous nuclear ribonucleoprotein Q OS=Mus musculus OX=10090 GN=Syncrip PE=1 SV=2	sp|Q7TMK9|HNRPQ_MOUSE	0.644328	0.848866	0.748615	125206	60027.5	394591	116582	146296	59168.2	120864	199929	114678	136221	168541	126172
Ig alpha chain C region OS=Mus musculus OX=10090 PE=1 SV=1	sp|P01878|IGHA_MOUSE	0.644571	0.848866	0.88919	128771	144454	278879	128388	220048	144866	206827	188747	74040.3	186272	180108	160151
Histone H1.4 OS=Mus musculus OX=10090 GN=H1-4 PE=1 SV=2	sp|P43274|H14_MOUSE	0.645209	0.848866	0.799116	8.28639e+06	4.27918e+06	2.23915e+07	9.34882e+06	9.40941e+06	3.48051e+06	8.57139e+06	9.93552e+06	9.3414e+06	1.15959e+07	1.0743e+07	8.58494e+06
RNA-binding protein Raly OS=Mus musculus OX=10090 GN=Raly PE=1 SV=3	sp|Q64012|RALY_MOUSE	0.645523	0.848866	0.792639	437792	160541	901691	347837	310935	128068	333125	479609	371304	399040	431759	342229
SH3 and multiple ankyrin repeat domains protein 2 OS=Mus musculus OX=10090 GN=Shank2 PE=1 SV=2	sp|Q80Z38|SHAN2_MOUSE	0.646117	0.848866	0.874796	104189	135440	247293	116159	116649	82492.3	97348.7	133712	149879	166184	143946	125923
Transcriptional activator protein Pur-beta OS=Mus musculus OX=10090 GN=Purb PE=1 SV=3	sp|O35295|PURB_MOUSE	0.646515	0.848866	0.861149	281706	128151	443342	228933	288232	113251	231558	329012	214179	292087	274073	236018
Cofilin-1 OS=Mus musculus OX=10090 GN=Cfl1 PE=1 SV=3	sp|P18760|COF1_MOUSE	0.646695	0.848866	0.901855	17903.6	9417.09	21395	13042.1	13017	11324.8	21174.7	10548.2	15914.7	8473.64	14955	13487.2
Serine/arginine-rich splicing factor 6 OS=Mus musculus OX=10090 GN=Srsf6 PE=1 SV=1	sp|Q3TWW8|SRSF6_MOUSE	0.647788	0.849464	0.797349	178133	71614.5	396070	147799	166198	60827.8	167608	218661	155948	162262	191963	153061
Lamina-associated polypeptide 2, isoforms beta/delta/epsilon/gamma OS=Mus musculus OX=10090 GN=Tmpo PE=1 SV=4	sp|Q61029|LAP2B_MOUSE	0.650632	0.852353	0.536262	335.813	108.408	2539.88	408.106	640.71	164.048	372.034	880.71	383.983	361.927	806.584	432.54
ATP synthase subunit beta, mitochondrial OS=Mus musculus OX=10090 GN=Atp5f1b PE=1 SV=2	sp|P56480|ATPB_MOUSE	0.655249	0.853278	0.892099	54094.7	29966.9	67166.1	39923.6	43722.9	38101.7	62773.4	39231.3	34649.1	34775.5	46974.8	41906.2
Tubulin alpha-1A chain OS=Mus musculus OX=10090 GN=Tuba1a PE=1 SV=1	sp|P68369|TBA1A_MOUSE	0.655494	0.853278	0.866652	923083	1.15816e+06	2.34487e+06	1.05184e+06	1.27261e+06	805626	1.22821e+06	1.5518e+06	1.01946e+06	1.24528e+06	1.35011e+06	1.17008e+06
Serpin H1 OS=Mus musculus OX=10090 GN=Serpinh1 PE=1 SV=3	sp|P19324|SERPH_MOUSE	0.655596	0.853278	0.71288	851.126	1037.42	4467.67	929.416	846.035	483.646	971.743	1487.88	1763.85	1089.78	1626.33	1159.38
Ras-related protein Rap-2a OS=Mus musculus OX=10090 GN=Rap2a PE=1 SV=2	sp|Q80ZJ1|RAP2A_MOUSE	0.656659	0.853278	0.914429	6274.16	3646.76	13561.2	7685.23	8771.29	2786.9	3422.55	9327.56	12419.6	8564.46	7987.73	7304.22
40S ribosomal protein S9 OS=Mus musculus OX=10090 GN=Rps9 PE=1 SV=3	sp|Q6ZWN5|RS9_MOUSE	0.656684	0.853278	1.4124	21711.9	15204.7	34178.5	21384.7	32354.2	12098.4	22241.5	27927	88494.3	25554	24966.8	35263
Protein SON OS=Mus musculus OX=10090 GN=Son PE=1 SV=2	sp|Q9QX47|SON_MOUSE	0.657389	0.853278	0.826158	64419.6	24749.2	131254	50819.1	58738.4	19387.5	48516.9	73991.4	79954.5	50765.9	65996.1	54523.3
Disks large homolog 2 OS=Mus musculus OX=10090 GN=Dlg2 PE=1 SV=2	sp|Q91XM9|DLG2_MOUSE	0.658234	0.853278	0.896152	137878	142346	273585	146126	141356	93760.9	117371	182644	172857	187292	168258	150785
Disks large-associated protein 3 OS=Mus musculus OX=10090 GN=Dlgap3 PE=1 SV=1	sp|Q6PFD5|DLGP3_MOUSE	0.659118	0.853278	0.900174	78679.9	84902.7	132859	72798.2	71617	57349.5	68283.1	88998.6	79360.9	102856	88171.3	79369.6
Pregnancy zone protein OS=Mus musculus OX=10090 GN=Pzp PE=1 SV=3	sp|Q61838|PZP_MOUSE	0.659417	0.853278	0.919481	39530.8	35124.2	45271.7	33813.4	39585.8	32462.1	36894.7	39892.6	30905.2	37604.9	38665.2	35551.9
Disks large-associated protein 1 OS=Mus musculus OX=10090 GN=Dlgap1 PE=1 SV=3	sp|Q9D415|DLGP1_MOUSE	0.65992	0.853278	0.93046	52142.1	61322	87792.2	53496.8	56893.3	31450.9	44851	60647.6	73616.2	79409	62329.3	57994.9
Transcriptional activator protein Pur-alpha OS=Mus musculus OX=10090 GN=Pura PE=1 SV=1	sp|P42669|PURA_MOUSE	0.660007	0.853278	0.871776	793665	353119	1.48129e+06	674036	821691	233133	582016	994409	965146	820327	824760	719006
Histone deacetylase complex subunit SAP18 OS=Mus musculus OX=10090 GN=Sap18 PE=1 SV=1	sp|O55128|SAP18_MOUSE	0.660312	0.853278	0.828717	424288	124625	589787	246737	263361	112997	263197	436020	216666	337509	329760	273278
Ribosomal L1 domain-containing protein 1 OS=Mus musculus OX=10090 GN=Rsl1d1 PE=1 SV=1	sp|Q8BVY0|RL1D1_MOUSE	0.661598	0.853556	0.813152	57016.2	25210	124477	57333.7	72476.1	28362.1	45753.3	61031.7	79794.3	58694.8	67302.6	54727.2
Spliceosome-associated protein CWC15 homolog OS=Mus musculus OX=10090 GN=Cwc15 PE=1 SV=1	sp|Q9JHS9|CWC15_MOUSE	0.663826	0.853556	0.687499	7571.63	1321.84	19215.8	3570.06	8521.33	1306.94	4952.8	10819.1	4628.08	5930.98	8040.13	5527.59
14-3-3 protein gamma OS=Mus musculus OX=10090 GN=Ywhag PE=1 SV=2	sp|P61982|1433G_MOUSE	0.664027	0.853556	0.887019	133736	105693	232921	135232	124691	89128.2	123477	151786	140360	144788	146455	129908
Ciliary neurotrophic factor receptor subunit alpha OS=Mus musculus OX=10090 GN=Cntfr PE=1 SV=2	sp|O88507|CNTFR_MOUSE	0.664153	0.853556	1.02847	111.255	88.4649	2216.88	320.039	412.044	81.5013	307.406	725.19	390.84	1733.39	629.736	647.665
60S ribosomal protein L11 OS=Mus musculus OX=10090 GN=Rpl11 PE=1 SV=4	sp|Q9CXW4|RL11_MOUSE	0.664714	0.853556	0.859823	90761.5	37585.2	138824	59067	90899.9	36231.6	57855.2	78239.8	119865	66473.2	83427.6	71733
Histone-lysine N-methyltransferase 2A OS=Mus musculus OX=10090 GN=Kmt2a PE=1 SV=3	sp|P55200|KMT2A_MOUSE	0.665015	0.853556	0.886087	258.605	118.03	276.657	221.443	240.235	159.811	163.754	278.641	212.867	172.888	222.994	197.592
Tomoregulin-1 OS=Mus musculus OX=10090 GN=Tmeff1 PE=2 SV=1	sp|Q6PFE7|TEFF1_MOUSE	0.665017	0.853556	0.885207	4802.91	2332.62	6251.58	4628.53	4741.08	2346.93	4077.12	5219.61	3625.71	4875.02	4551.34	4028.88
Peroxiredoxin-5, mitochondrial OS=Mus musculus OX=10090 GN=Prdx5 PE=1 SV=2	sp|P99029|PRDX5_MOUSE	0.666097	0.854118	0.879179	7803.3	6984.28	18693.2	9169.2	10273.9	9622.77	10711.6	11976.5	4325.03	9893.61	10584.8	9305.9
Dynactin subunit 1 OS=Mus musculus OX=10090 GN=Dctn1 PE=1 SV=3	sp|O08788|DCTN1_MOUSE	0.669237	0.854491	0.884916	216.966	50.1113	307.061	226.127	343.169	69.5757	77.5734	246.278	457.061	161.356	228.687	202.369
Probable ATP-dependent RNA helicase DDX5 OS=Mus musculus OX=10090 GN=Ddx5 PE=1 SV=2	sp|Q61656|DDX5_MOUSE	0.669558	0.854491	0.825935	68374.7	33758.5	168065	52596.5	68395	20735	67474.3	95895	74836.6	64156.4	78238	64619.5
V-type proton ATPase subunit E 1 OS=Mus musculus OX=10090 GN=Atp6v1e1 PE=1 SV=2	sp|P50518|VATE1_MOUSE	0.669639	0.854491	0.822784	49458.2	13864.5	24067.1	38770.1	54966	23440	22374.7	29875.1	50100.2	23237.4	36225.2	29805.5
40S ribosomal protein S3a OS=Mus musculus OX=10090 GN=Rps3a PE=1 SV=3	sp|P97351|RS3A_MOUSE	0.670122	0.854491	0.869158	39923.4	20538.7	59192	35790.9	48209.9	23833.5	28975.6	44022.9	38157.3	42019	40731	35401.7
F-actin-capping protein subunit alpha-1 OS=Mus musculus OX=10090 GN=Capza1 PE=1 SV=4	sp|P47753|CAZA1_MOUSE	0.67024	0.854491	0.890015	7305.13	3862.11	8102.02	4919	4567.4	3428.43	4653.05	5577.47	6759.7	5174.31	5751.13	5118.59
Integrator complex subunit 4 OS=Mus musculus OX=10090 GN=Ints4 PE=1 SV=1	sp|Q8CIM8|INT4_MOUSE	0.672408	0.856436	0.825925	898.342	189.796	1571.27	649.861	927.983	128.152	568.59	1006.61	946.412	849.89	847.449	699.93
Zinc finger MYM-type protein 4 OS=Mus musculus OX=10090 GN=Zmym4 PE=1 SV=1	sp|A2A791|ZMYM4_MOUSE	0.673842	0.856831	0.698938	368.793	51.1334	1032.6	351.367	264.249	99.0751	268.644	631.216	98.7995	347.77	413.629	289.101
DNA topoisomerase 2-beta OS=Mus musculus OX=10090 GN=Top2b PE=1 SV=2	sp|Q64511|TOP2B_MOUSE	0.674006	0.856831	0.783188	33477.5	18381.5	102715	36983.6	49497.8	16877.1	39132.9	48186	41935.8	42659.4	48211	37758.2
N-acylneuraminate cytidylyltransferase OS=Mus musculus OX=10090 GN=Cmas PE=1 SV=2	sp|Q99KK2|NEUA_MOUSE	0.674916	0.857169	0.75836	11064.1	8476.63	38964.5	11188.8	8743.64	5462.22	11332.9	16110	13381.4	13197.5	15687.5	11896.8
E3 ubiquitin-protein ligase RING2 OS=Mus musculus OX=10090 GN=Rnf2 PE=1 SV=1	sp|Q9CQJ4|RING2_MOUSE	0.677382	0.857375	0.79976	4292.3	1383.72	11571	3306.96	4883.19	873.206	5087.45	6668.27	3325.16	4389.49	5087.42	4068.71
Cytochrome b-c1 complex subunit 2, mitochondrial OS=Mus musculus OX=10090 GN=Uqcrc2 PE=1 SV=1	sp|Q9DB77|QCR2_MOUSE	0.677883	0.857375	1.07206	5826.66	4199.07	7793.74	3709.02	3297.55	3599.43	6541.77	6155.92	4821.99	5495.8	4965.21	5322.98
Core histone macro-H2A.2 OS=Mus musculus OX=10090 GN=H2afy2 PE=1 SV=3	sp|Q8CCK0|H2AW_MOUSE	0.67825	0.857375	0.801003	709443	421266	2.20433e+06	651915	879021	293231	651814	1.01175e+06	1.03993e+06	900932	973194	779532
Ig kappa chain V-V region MOPC 21 OS=Mus musculus OX=10090 PE=1 SV=1	sp|P01634|KV5A2_MOUSE	0.678278	0.857375	1.07439	533573	435866	288181	615838	408421	641293	446676	465635	496284	401749	456376	490327
Spliceosome RNA helicase Ddx39b OS=Mus musculus OX=10090 GN=Ddx39b PE=1 SV=1	sp|Q9Z1N5|DX39B_MOUSE	0.678645	0.857375	0.822863	349063	127600	751619	237157	313901	95504.5	271402	499192	256622	341433	355868	292831
Pre-mRNA-processing factor 40 homolog A OS=Mus musculus OX=10090 GN=Prpf40a PE=1 SV=1	sp|Q9R1C7|PR40A_MOUSE	0.678943	0.857375	0.799314	6096.56	2387.31	13714.6	4492.05	5652.65	2051.2	5344.74	7624.08	5543.04	5289.26	6468.62	5170.46
Catenin beta-1 OS=Mus musculus OX=10090 GN=Ctnnb1 PE=1 SV=1	sp|Q02248|CTNB1_MOUSE	0.680179	0.857437	0.896326	55041.5	45537.4	121361	61917.8	58040.7	32099.8	44831.9	64948.9	95413.2	69158.9	68379.8	61290.6
Regulator of chromosome condensation OS=Mus musculus OX=10090 GN=Rcc1 PE=1 SV=1	sp|Q8VE37|RCC1_MOUSE	0.68028	0.857437	0.633129	12105.2	3971.18	53963.4	10146.3	12764.4	3828.77	15186.1	15786.2	12834.5	11214	18590.1	11769.9
Ig heavy chain V-III region J606 OS=Mus musculus OX=10090 PE=1 SV=1	sp|P01801|HVM32_MOUSE	0.681082	0.857458	0.922959	61496.8	59327.9	48995.5	52711.1	71148.1	49516.9	54636.3	59564.5	44027.2	63309.3	58735.9	54210.8
Zinc finger CCCH domain-containing protein 13 OS=Mus musculus OX=10090 GN=Zc3h13 PE=1 SV=1	sp|E9Q784|ZC3HD_MOUSE	0.681585	0.857458	0.763964	1101.53	285.513	2465.89	630.364	1146.04	223.511	877.682	1323.61	948.893	926.914	1125.87	860.123
Laminin subunit alpha-5 OS=Mus musculus OX=10090 GN=Lama5 PE=1 SV=4	sp|Q61001|LAMA5_MOUSE	0.684664	0.858979	0.779036	10124	3974.06	24189.5	7822.89	9438.17	4053.57	7546.11	11093.1	10232.1	10349.4	11109.7	8654.87
V-type proton ATPase subunit C 1 OS=Mus musculus OX=10090 GN=Atp6v1c1 PE=1 SV=4	sp|Q9Z1G3|VATC1_MOUSE	0.684726	0.858979	0.887114	9488.23	3542.69	6479.91	6689.9	10688.2	5068.14	5953.99	4468.88	11569.7	5664.02	7377.79	6544.94
Afadin OS=Mus musculus OX=10090 GN=Afdn PE=1 SV=3	sp|Q9QZQ1|AFAD_MOUSE	0.684731	0.858979	0.961926	949.193	903.394	1124.81	637.003	1698.9	1699.65	1128.56	1132.29	270.684	879.814	1062.66	1022.2
Excitatory amino acid transporter 1 OS=Mus musculus OX=10090 GN=Slc1a3 PE=1 SV=2	sp|P56564|EAA1_MOUSE	0.685722	0.859194	0.845637	7556.64	6968.61	23211.6	8438.52	9975.66	9217.12	13009	11234.4	4178.68	9844.2	11230.2	9496.68
Heat shock 70 kDa protein 1-like OS=Mus musculus OX=10090 GN=Hspa1l PE=1 SV=4	sp|P16627|HS71L_MOUSE	0.686651	0.859194	0.955364	2318.99	1133.14	1822.09	1244.32	1335.75	1042.26	1784.83	1055.04	2804.02	817.545	1570.86	1500.74
Cingulin-like protein 1 OS=Mus musculus OX=10090 GN=Cgnl1 PE=1 SV=2	sp|Q6AW69|CGNL1_MOUSE	0.687892	0.859194	0.862639	346.8	168.058	559.988	273.677	376.563	257.822	416.07	354.479	192.691	267.066	345.017	297.625
Nck-associated protein 1 OS=Mus musculus OX=10090 GN=Nckap1 PE=1 SV=2	sp|P28660|NCKP1_MOUSE	0.689242	0.859194	0.921352	1703.17	1353.48	2387.78	1944.99	1888.5	1107.13	1994.47	1739.42	1966.91	1740.3	1855.58	1709.65
Ig gamma-2A chain C region, A allele OS=Mus musculus OX=10090 GN=Ighg PE=1 SV=1	sp|P01863|GCAA_MOUSE	0.689708	0.859194	0.925298	9.71782e+06	1.02379e+07	7.21515e+06	8.31729e+06	9.67359e+06	8.43456e+06	8.82007e+06	8.6501e+06	6.43593e+06	9.44738e+06	9.03234e+06	8.35761e+06
Multiple myeloma tumor-associated protein 2 homolog OS=Mus musculus OX=10090 GN=Mmtag2 PE=2 SV=1	sp|Q99LX5|MMTA2_MOUSE	0.690016	0.859194	0.879043	7355.65	13117.8	13169.6	7844.8	6468.28	7280.99	9960.17	7957.87	7754.71	9201.8	9591.23	8431.11
Vesicle-fusing ATPase OS=Mus musculus OX=10090 GN=Nsf PE=1 SV=2	sp|P46460|NSF_MOUSE	0.69035	0.859194	1.065	11472.8	9569.02	18891.1	11099.5	12445.1	11335.9	15147	12817.9	15749	12553.8	12695.5	13520.7
CBP80/20-dependent translation initiation factor OS=Mus musculus OX=10090 GN=Ctif PE=1 SV=2	sp|Q6PEE2|CTIF_MOUSE	0.690712	0.859194	0.718956	671.148	166.987	1535.8	381.16	685.219	209.922	506.026	569.401	723.698	464.385	688.062	494.686
Liprin-alpha-2 OS=Mus musculus OX=10090 GN=Ppfia2 PE=1 SV=2	sp|Q8BSS9|LIPA2_MOUSE	0.69273	0.860087	0.925372	5335.69	6548.34	8768.12	5317.62	5686.3	4327.04	4516.9	5934.37	8196.2	6319.12	6331.21	5858.73
Clathrin light chain A OS=Mus musculus OX=10090 GN=Clta PE=1 SV=2	sp|O08585|CLCA_MOUSE	0.695008	0.860087	0.869229	18934.5	7695.31	25557.6	15718.6	20351.3	9693.78	12675	17554.4	22549.4	14243.3	17651.5	15343.2
Laminin subunit beta-1 OS=Mus musculus OX=10090 GN=Lamb1 PE=1 SV=3	sp|P02469|LAMB1_MOUSE	0.695066	0.860087	0.754621	12616.9	4659.14	35601.8	11661.4	13476.1	5132.78	10508.4	15654.6	13051.7	14524.6	15603.1	11774.4
Pre-mRNA-processing factor 19 OS=Mus musculus OX=10090 GN=Prpf19 PE=1 SV=1	sp|Q99KP6|PRP19_MOUSE	0.695463	0.860087	0.800444	385423	154925	998765	287163	369308	108431	318476	476493	475172	378869	439117	351488
Glycogen phosphorylase, brain form OS=Mus musculus OX=10090 GN=Pygb PE=1 SV=3	sp|Q8CI94|PYGB_MOUSE	0.696263	0.860087	1.07218	1232.84	618.552	1605.13	683.205	1112.42	1090.19	997.441	1191.73	1616.06	735.809	1050.43	1126.25
Protein BUD31 homolog OS=Mus musculus OX=10090 GN=Bud31 PE=1 SV=2	sp|Q6PGH1|BUD31_MOUSE	0.696392	0.860087	0.892045	76876.1	33190.5	122967	49132	78987.3	23894.2	55641.9	76471.5	109169	56988.2	72230.5	64432.9
ATP-dependent RNA helicase DDX3X OS=Mus musculus OX=10090 GN=Ddx3x PE=1 SV=3	sp|Q62167|DDX3X_MOUSE	0.696499	0.860087	0.901221	9509.78	6917.41	18510.8	8503.69	10336.5	4748.24	8327.16	12269.5	13741.3	9379.85	10755.6	9693.21
IgLON family member 5 OS=Mus musculus OX=10090 GN=Iglon5 PE=2 SV=2	sp|Q8HW98|IGLO5_MOUSE	0.6966	0.860087	0.829132	4764.29	1676.01	9149.86	4443.44	5752.2	1943.04	2999.46	5893.81	5016.97	5526.56	5157.16	4275.97
Chromosome alignment-maintaining phosphoprotein 1 OS=Mus musculus OX=10090 GN=Champ1 PE=1 SV=1	sp|Q8K327|CHAP1_MOUSE	0.697348	0.860213	0.673535	1727.42	501.232	5889.26	1314.13	1322.52	500.094	1401.35	1942.62	1998.98	1400.53	2150.91	1448.71
Protein FAM81A OS=Mus musculus OX=10090 GN=Fam81a PE=1 SV=2	sp|Q3UXZ6|FA81A_MOUSE	0.698082	0.860322	1.12357	2709.39	2600.9	5326.27	1943.5	1920.81	1897.47	1805.54	4480.97	4607.87	3500.86	2900.17	3258.54
Ig kappa chain V-V region L6 (Fragment) OS=Mus musculus OX=10090 PE=4 SV=1	sp|P01638|KV5A6_MOUSE	0.701285	0.860547	0.916984	715440	903144	664999	514872	747640	585929	645611	727040	552825	740305	709219	650342
Dynein light chain 1, cytoplasmic OS=Mus musculus OX=10090 GN=Dynll1 PE=1 SV=1	sp|P63168|DYL1_MOUSE	0.701529	0.860547	1.33681	1.00438e+06	862650	1.28635e+06	1.04777e+06	925715	654823	708319	1.31198e+06	3.17523e+06	1.00331e+06	1.02537e+06	1.37073e+06
DNA-directed RNA polymerase II subunit RPB3 OS=Mus musculus OX=10090 GN=Polr2c PE=1 SV=2	sp|P97760|RPB3_MOUSE	0.701658	0.860547	0.84969	44621.7	16260.8	76258.3	31995.4	39119.7	13773.6	31861.8	44858.6	47862.3	38596.6	41651.2	35390.6
Myosin phosphatase Rho-interacting protein OS=Mus musculus OX=10090 GN=Mprip PE=1 SV=2	sp|P97434|MPRIP_MOUSE	0.702153	0.860547	0.919549	2530.42	3167	2812.36	1979.44	2167.23	2335.85	2283.7	2047.42	2832.69	2138.56	2531.29	2327.64
Neuronal membrane glycoprotein M6-a OS=Mus musculus OX=10090 GN=Gpm6a PE=1 SV=1	sp|P35802|GPM6A_MOUSE	0.702785	0.860547	0.86408	67601.2	27672	99092.2	73126	72844.9	32870.5	52023.9	69529.9	62588.5	77064.9	68067.3	58815.6
Src substrate cortactin OS=Mus musculus OX=10090 GN=Cttn PE=1 SV=2	sp|Q60598|SRC8_MOUSE	0.702791	0.860547	0.90283	12672.9	3939.54	8484.11	6587.29	7191.08	3563.35	5231.62	8285.56	11651.6	6365.36	7774.99	7019.5
Caveolae-associated protein 1 OS=Mus musculus OX=10090 GN=Cavin1 PE=1 SV=1	sp|O54724|CAVN1_MOUSE	0.70566	0.86257	0.933522	10028.8	4866.29	33289.9	8726.7	13176.5	14688	8895.28	12190	15622.2	14033.4	14017.6	13085.8
Serine beta-lactamase-like protein LACTB, mitochondrial OS=Mus musculus OX=10090 GN=Lactb PE=1 SV=1	sp|Q9EP89|LACTB_MOUSE	0.705739	0.86257	0.869901	3663.99	2636.82	8941.5	5345.37	6099.28	2619.14	3268.5	6328.83	6004.97	4993.56	5337.39	4643
Ig lambda-2 chain C region OS=Mus musculus OX=10090 GN=Iglc2 PE=1 SV=1	sp|P01844|LAC2_MOUSE	0.710342	0.867399	0.915481	415362	449530	249371	371354	368982	401077	365189	309578	291266	330740	370920	339570
Annexin A5 OS=Mus musculus OX=10090 GN=Anxa5 PE=1 SV=1	sp|P48036|ANXA5_MOUSE	0.711787	0.868159	0.931092	171016	148658	307574	180200	217196	97432.1	173878	215659	280471	186598	204929	190808
TNF receptor-associated factor 3 OS=Mus musculus OX=10090 GN=Traf3 PE=1 SV=2	sp|Q60803|TRAF3_MOUSE	0.712269	0.868159	0.964104	8411.85	11214.1	21617.7	10949.1	10631.7	4648.75	6638.1	14201.8	20485.8	14594.8	12564.9	12113.8
60S ribosomal protein L35a OS=Mus musculus OX=10090 GN=Rpl35a PE=1 SV=2	sp|O55142|RL35A_MOUSE	0.713214	0.868257	0.888415	18124.2	8157.01	24370.3	16828.9	20059.8	11744.9	10548.1	20264.7	21218.1	13996.2	17508	15554.4
Collagen alpha-1(XVIII) chain OS=Mus musculus OX=10090 GN=Col18a1 PE=1 SV=4	sp|P39061|COIA1_MOUSE	0.71544	0.868257	0.681458	794.419	306.232	3066.69	502.817	1093.39	402.036	939.252	637.047	591.463	1357.81	1152.71	785.522
Glutamate receptor ionotropic, NMDA 2B OS=Mus musculus OX=10090 GN=Grin2b PE=1 SV=3	sp|Q01097|NMDE2_MOUSE	0.716629	0.868257	0.929373	102795	104591	190517	102274	114202	64862.6	87976.5	126634	140000	151514	122876	114197
Ig kappa chain V-V region K2 (Fragment) OS=Mus musculus OX=10090 PE=1 SV=1	sp|P01635|KV5A3_MOUSE	0.717436	0.868257	1.07416	886471	1.01301e+06	587882	906724	918070	687047	1.09737e+06	915660	1.04536e+06	886497	862431	926386
Unconventional myosin-Ib OS=Mus musculus OX=10090 GN=Myo1b PE=1 SV=3	sp|P46735|MYO1B_MOUSE	0.717571	0.868257	0.810748	6878.65	2583.99	12764.5	4912.19	7008.92	3416.69	5329.29	7112.82	5709.8	6117	6829.64	5537.12
SH3 and multiple ankyrin repeat domains protein 3 OS=Mus musculus OX=10090 GN=Shank3 PE=1 SV=3	sp|Q4ACU6|SHAN3_MOUSE	0.717574	0.868257	0.910776	38015.2	42329.3	88055.2	40297.1	42164.2	24277.4	33286.8	51029.6	60542.1	59342.4	50172.2	45695.7
Protein FAM131B OS=Mus musculus OX=10090 GN=Fam131b PE=1 SV=1	sp|Q3TY60|F131B_MOUSE	0.719689	0.868257	1.14946	2192.36	1143.34	3063.5	1404.39	3419.35	1999	1364.05	2652.59	5125.97	1758.71	2244.59	2580.07
Coronin-1A OS=Mus musculus OX=10090 GN=Coro1a PE=1 SV=5	sp|O89053|COR1A_MOUSE	0.720661	0.868257	0.933469	1557.46	1019.78	2268.84	1312.01	1402.97	1414.96	2286.17	1455.35	870.696	1030.84	1512.21	1411.6
Nucleolar pre-ribosomal-associated protein 1 OS=Mus musculus OX=10090 GN=Urb1 PE=1 SV=2	sp|Q571H0|NPA1P_MOUSE	0.722195	0.868257	2.22946	700.162	190.079	2707.27	599.68	975.24	169.241	553.618	1026.22	8968.64	814.016	1034.49	2306.35
Serine/arginine-rich splicing factor 2 OS=Mus musculus OX=10090 GN=Srsf2 PE=1 SV=4	sp|Q62093|SRSF2_MOUSE	0.723109	0.868257	0.952829	100866	67466	202182	91792.4	137836	53637.3	80140.4	104031	242507	91518	120028	114367
Histone H1.1 OS=Mus musculus OX=10090 GN=H1-1 PE=1 SV=2	sp|P43275|H11_MOUSE	0.72329	0.868257	0.78535	750362	433644	2.39669e+06	786812	974113	434795	851525	951482	982675	974563	1.06832e+06	839008
Heterogeneous nuclear ribonucleoprotein L-like OS=Mus musculus OX=10090 GN=Hnrnpll PE=1 SV=3	sp|Q921F4|HNRLL_MOUSE	0.723292	0.868257	0.873546	17184.3	11874.4	36081.2	21217	24346.4	12529.7	19579.5	24011.9	20374.6	20208.9	22140.7	19340.9
Serine/arginine repetitive matrix protein 1 OS=Mus musculus OX=10090 GN=Srrm1 PE=1 SV=2	sp|Q52KI8|SRRM1_MOUSE	0.723419	0.868257	0.873926	21817.9	11420.8	44244.9	16878.9	16048.7	8140.13	14153	20984.7	30115.9	23097.5	22082.2	19298.2
Myeloid-associated differentiation marker OS=Mus musculus OX=10090 GN=Myadm PE=1 SV=2	sp|O35682|MYADM_MOUSE	0.723681	0.868257	0.898307	122878	58162.5	173887	156298	145545	61168.3	87333.2	149086	147243	145150	131354	117996
Microtubule-associated protein 4 OS=Mus musculus OX=10090 GN=Map4 PE=1 SV=3	sp|P27546|MAP4_MOUSE	0.724165	0.868257	0.944786	3035.87	1834.95	4588.68	3102.87	2119.39	996.621	2731.52	3175.56	4387.02	2580.4	2936.35	2774.22
Transcription factor 20 OS=Mus musculus OX=10090 GN=Tcf20 PE=1 SV=3	sp|Q9EPQ8|TCF20_MOUSE	0.72418	0.868257	0.821461	23459.8	7753.81	45733.5	16253.7	19241.2	7149.62	16582.9	27060.1	20139.1	21435	22488.4	18473.3
Cytoplasmic dynein 1 light intermediate chain 1 OS=Mus musculus OX=10090 GN=Dync1li1 PE=1 SV=1	sp|Q8R1Q8|DC1L1_MOUSE	0.724226	0.868257	0.944133	1538.99	1498.41	1843.56	1815.21	1670.29	1161.67	1501.24	1946.92	1490.19	1799.04	1673.29	1579.81
Agrin OS=Mus musculus OX=10090 GN=Agrn PE=1 SV=1	sp|A2ASQ1|AGRIN_MOUSE	0.724487	0.868257	0.826412	131995	54713.9	271387	105626	128270	56013.6	110651	141780	128285	135141	138398	114374
Probable 28S rRNA (cytosine-C(5))-methyltransferase OS=Mus musculus OX=10090 GN=Nop2 PE=1 SV=1	sp|Q922K7|NOP2_MOUSE	0.725196	0.868257	0.859577	5996.5	2540.43	15119.6	6059.06	6931	1555.87	6711.88	8548.74	7878.2	6805.88	7329.32	6300.11
Synaptogyrin-3 OS=Mus musculus OX=10090 GN=Syngr3 PE=1 SV=1	sp|Q8R191|SNG3_MOUSE	0.725396	0.868257	0.933867	38094.6	23375.8	47113.5	39427.7	32496.2	18287.5	32016.2	33451.4	44830.9	39984.3	36101.5	33714
Calmodulin-1 OS=Mus musculus OX=10090 GN=Calm1 PE=1 SV=1	sp|P0DP26|CALM1_MOUSE	0.728122	0.870737	1.26233	27716	39417.2	50285.8	46807.7	45548.9	29246.7	38019.1	28503.8	115525	53511.1	41955.1	52961.1
Zinc finger matrin-type protein 4 OS=Mus musculus OX=10090 GN=Zmat4 PE=2 SV=1	sp|Q8BZ94|ZMAT4_MOUSE	0.729585	0.871704	0.719984	13696.2	3107.13	35198.1	7199	10513.9	2896.81	9578.17	12923.1	15411.8	9383.21	13942.8	10038.6
Hemoglobin subunit beta-1 OS=Mus musculus OX=10090 GN=Hbb-b1 PE=1 SV=2	sp|P02088|HBB1_MOUSE	0.730551	0.872075	1.57378	14042.9	17507.7	23642.3	11304.6	17709.5	45409.9	49450.4	17472.4	3875.6	16315	16841.4	26504.6
ELAV-like protein 2 OS=Mus musculus OX=10090 GN=Elavl2 PE=1 SV=1	sp|Q60899|ELAV2_MOUSE	0.731846	0.872141	0.856795	311891	131108	671650	228036	319656	91713.1	252300	363852	385830	330591	332468	284857
U6 snRNA-associated Sm-like protein LSm6 OS=Mus musculus OX=10090 GN=Lsm6 PE=1 SV=1	sp|P62313|LSM6_MOUSE	0.731917	0.872141	0.844349	52621.7	21875.8	91677.5	36822.4	41848.8	22665.2	48074.3	55171.1	41852.4	38972.6	48969.2	41347.1
Vinculin OS=Mus musculus OX=10090 GN=Vcl PE=1 SV=4	sp|Q64727|VINC_MOUSE	0.732611	0.872187	0.902499	5573.33	5036.18	10114.1	5676.79	5419.74	4781.16	5447.33	6067.84	6622.65	5798.68	6364.03	5743.53
Nucleolar protein 10 OS=Mus musculus OX=10090 GN=Nol10 PE=2 SV=1	sp|Q5RJG1|NOL10_MOUSE	0.734751	0.87382	1.04251	12829.9	3570.27	16896.9	9322.29	3826.22	3842.53	9193.01	16321.2	8998.19	10065.1	9289.11	9684
Nuclear factor 1 X-type OS=Mus musculus OX=10090 GN=Nfix PE=1 SV=2	sp|P70257|NFIX_MOUSE	0.735296	0.87382	0.830856	7285.79	3279.61	19908.6	9383.26	8810.78	3477.62	5962.75	10426.4	12815.9	7753.41	9733.61	8087.22
U6 snRNA-associated Sm-like protein LSm7 OS=Mus musculus OX=10090 GN=Lsm7 PE=1 SV=1	sp|Q9CQQ8|LSM7_MOUSE	0.736255	0.87418	1.0491	10034.7	5253.65	20836.2	9404.21	9878.04	7624.43	13468.7	17437.7	7980.12	11616.6	11081.4	11625.5
Laminin subunit beta-2 OS=Mus musculus OX=10090 GN=Lamb2 PE=1 SV=2	sp|Q61292|LAMB2_MOUSE	0.737247	0.874577	0.814817	119335	47813.5	253996	101081	103305	54701.8	100762	127243	101348	125638	125106	101938
Spermatid perinuclear RNA-binding protein OS=Mus musculus OX=10090 GN=Strbp PE=1 SV=1	sp|Q91WM1|STRBP_MOUSE	0.738147	0.874865	0.904732	17914.2	6418.18	33129.7	12567.2	17711.3	3338.93	17216.2	22163.9	19769.6	16893.1	17548.1	15876.3
Ig gamma-1 chain C region secreted form OS=Mus musculus OX=10090 GN=Ighg1 PE=1 SV=1	sp|P01868|IGHG1_MOUSE	0.738861	0.874933	1.0691	1.27489e+08	1.38638e+08	1.0039e+08	1.19341e+08	1.31564e+08	1.19753e+08	1.34419e+08	1.10258e+08	1.62277e+08	1.33381e+08	1.23485e+08	1.32018e+08
Citron Rho-interacting kinase OS=Mus musculus OX=10090 GN=Cit PE=1 SV=3	sp|P49025|CTRO_MOUSE	0.739722	0.875173	1.35965	668.946	640.801	1283.13	425.092	471.962	377.723	423.395	688.951	2515.51	739.483	697.986	949.013
Mitochondrial carrier homolog 2 OS=Mus musculus OX=10090 GN=Mtch2 PE=1 SV=1	sp|Q791V5|MTCH2_MOUSE	0.741515	0.875817	1.59661	840.303	698.909	1660.24	759.964	1262.11	498.014	815.696	904.848	5157.1	961.098	1044.31	1667.35
Copine-7 OS=Mus musculus OX=10090 GN=Cpne7 PE=1 SV=1	sp|Q0VE82|CPNE7_MOUSE	0.741603	0.875817	0.906954	58176	47955	113421	50813.4	59587.6	34552.2	54552	78552.3	57894.7	73701.5	65990.7	59850.5
IQ motif and SEC7 domain-containing protein 1 OS=Mus musculus OX=10090 GN=Iqsec1 PE=1 SV=2	sp|Q8R0S2|IQEC1_MOUSE	0.74224	0.875817	0.931153	31015.9	27026.9	65113.9	33743.2	33784.5	19019.6	24913	37392.8	56493.6	39737.4	38136.9	35511.3
WD repeat-containing protein 43 OS=Mus musculus OX=10090 GN=Wdr43 PE=1 SV=2	sp|Q6ZQL4|WDR43_MOUSE	0.744553	0.877768	0.836097	4668.04	3006.38	15393.5	6105.69	7076.03	2374.97	5373.59	8654	7479.72	6425.93	7249.93	6061.64
Heat shock protein HSP 90-alpha OS=Mus musculus OX=10090 GN=Hsp90aa1 PE=1 SV=4	sp|P07901|HS90A_MOUSE	0.746971	0.878941	1.28758	29275	24231.8	31602.6	25802.7	33013.3	21107.7	29066.1	25462.1	87407.5	22271.8	28785.1	37063
Synapsin-1 OS=Mus musculus OX=10090 GN=Syn1 PE=1 SV=2	sp|O88935|SYN1_MOUSE	0.7476	0.878941	1.07093	20057	12074.4	28694.6	11821.3	17450.5	14214	31021.1	19662.4	15858.2	15732.8	18019.6	19297.7
Protein MAK16 homolog OS=Mus musculus OX=10090 GN=Mak16 PE=1 SV=1	sp|Q8BGS0|MAK16_MOUSE	0.747713	0.878941	0.926835	2787.62	984.223	9515.69	3879.21	3780.34	312.944	3272.35	5374.55	5563.77	4890.87	4189.41	3882.9
Dihydropyrimidinase-related protein 3 OS=Mus musculus OX=10090 GN=Dpysl3 PE=1 SV=1	sp|Q62188|DPYL3_MOUSE	0.749569	0.878941	1.09926	2912.13	3483.1	6745.27	3196.27	4075.46	4169.97	7174.18	5173.98	2800.51	3119.61	4082.45	4487.65
Cohesin subunit SA-2 OS=Mus musculus OX=10090 GN=Stag2 PE=1 SV=3	sp|O35638|STAG2_MOUSE	0.7497	0.878941	0.752954	860.276	279.247	2408.89	736.489	982.219	456.873	727.81	1286.77	618.858	875.59	1053.42	793.18
DDB1- and CUL4-associated factor 13 OS=Mus musculus OX=10090 GN=Dcaf13 PE=2 SV=2	sp|Q6PAC3|DCA13_MOUSE	0.75061	0.878941	0.820347	1917.38	796.445	7204.41	1774.11	2138.49	506.964	1328.96	2938.47	4149.64	2422.05	2766.17	2269.22
Desmoplakin OS=Mus musculus OX=10090 GN=Dsp PE=1 SV=1	sp|E9Q557|DESP_MOUSE	0.750764	0.878941	1.07093	551.145	726.899	334.728	239.077	909.493	957.158	639.973	645.807	423.4	290.854	552.268	591.438
Ig heavy chain V region 6.96 OS=Mus musculus OX=10090 PE=4 SV=1	sp|P18528|HVM57_MOUSE	0.750831	0.878941	1.04994	309998	328003	183256	292946	309353	303795	298354	306846	250267	335391	284711	298931
Gamma-adducin OS=Mus musculus OX=10090 GN=Add3 PE=1 SV=2	sp|Q9QYB5|ADDG_MOUSE	0.75188	0.879395	1.0498	8953.12	5663.02	13971.1	8301.93	8772.04	4689.18	5630.99	9057.7	22924.4	5633.01	9132.24	9587.05
RNA-binding motif protein, X chromosome OS=Mus musculus OX=10090 GN=Rbmx PE=1 SV=1	sp|Q9WV02|RBMX_MOUSE	0.752828	0.879609	0.810141	17826.4	4228.79	33529.5	9700.29	12572.6	3542.88	13488.7	18370.7	10535.3	17138	15571.5	12615.1
Peroxiredoxin-2 OS=Mus musculus OX=10090 GN=Prdx2 PE=1 SV=3	sp|Q61171|PRDX2_MOUSE	0.753384	0.879609	0.934826	8785.06	8226.48	17394.2	8334.16	14346.9	7032.21	13149.9	16836.4	10141.9	6205.75	11417.4	10673.2
Complement C4-B OS=Mus musculus OX=10090 GN=C4b PE=1 SV=3	sp|P01029|CO4B_MOUSE	0.754456	0.880089	1.05029	5149.67	4978.07	2257.39	5295.26	5368.07	3945.82	4263.6	4533.32	6904.6	4560.16	4609.69	4841.5
Double-strand-break repair protein rad21 homolog OS=Mus musculus OX=10090 GN=Rad21 PE=1 SV=3	sp|Q61550|RAD21_MOUSE	0.756126	0.880872	0.854824	22854.4	7764.98	62789.4	20941.4	28826.7	5301.87	18406.3	27747.5	40187	30748.4	28635.4	24478.2
Neuroligin-3 OS=Mus musculus OX=10090 GN=Nlgn3 PE=1 SV=2	sp|Q8BYM5|NLGN3_MOUSE	0.757477	0.880872	0.849755	660.066	843.109	4226.16	1078.62	1134.85	381.282	670.48	1916.31	2659.75	1121.62	1588.56	1349.89
Nuclear pore complex protein Nup50 OS=Mus musculus OX=10090 GN=Nup50 PE=1 SV=3	sp|Q9JIH2|NUP50_MOUSE	0.757829	0.880872	0.827486	23795.4	7590.33	49276.7	19253.2	21605.2	7990.14	19563.1	31584.9	21119.3	20299.3	24304.2	20111.4
Dendrin OS=Mus musculus OX=10090 GN=Ddn PE=1 SV=3	sp|Q80TS7|DEND_MOUSE	0.758437	0.880872	0.880198	745.582	504.216	1086.53	394.614	275.288	192.323	499.404	624.017	686.743	643.589	601.245	529.215
Nucleus accumbens-associated protein 1 OS=Mus musculus OX=10090 GN=Nacc1 PE=1 SV=1	sp|Q7TSZ8|NACC1_MOUSE	0.75949	0.881326	0.934799	1960.82	562.486	4577.11	2041.91	2637.82	450.442	1449.52	2555.42	4976.1	1580.59	2356.03	2202.41
SWI/SNF-related matrix-associated actin-dependent regulator of chromatin subfamily D member 3 OS=Mus musculus OX=10090 GN=Smarcd3 PE=1 SV=2	sp|Q6P9Z1|SMRD3_MOUSE	0.76161	0.882255	0.791946	680.448	135.312	1103.03	509.279	282.893	124.312	473.038	654.756	493.872	400.961	542.193	429.388
Ig heavy chain V region 914 OS=Mus musculus OX=10090 PE=1 SV=1	sp|P18527|HVM56_MOUSE	0.761791	0.882255	1.03661	149226	166058	72557.4	130139	165507	165706	161008	135874	117527	128395	136697	141702
Histone H2A type 1-B OS=Mus musculus OX=10090 GN=H2ac4 PE=1 SV=1	sp|C0HKE1|H2A1B_MOUSE	0.763371	0.882255	1.01799	1.41933e+06	923358	5.8346e+06	1.80492e+06	1.20383e+06	730838	2.12937e+06	2.20761e+06	4.22702e+06	2.09246e+06	2.2372e+06	2.27746e+06
Nuclear exosome regulator NRDE2 OS=Mus musculus OX=10090 GN=Nrde2 PE=1 SV=3	sp|Q80XC6|NRDE2_MOUSE	0.76553	0.882255	0.872526	1856.5	768.83	3585.56	1553.24	1938.98	716.482	1798.52	2558.06	1624.08	1769.08	1940.62	1693.24
Myosin-9 OS=Mus musculus OX=10090 GN=Myh9 PE=1 SV=4	sp|Q8VDD5|MYH9_MOUSE	0.766031	0.882255	0.882048	94135.6	49398.8	166036	75436.5	106093	53902.6	70396.6	99556.8	103671	105647	98220	86634.7
Cytochrome c oxidase subunit 6C OS=Mus musculus OX=10090 GN=Cox6c PE=1 SV=3	sp|Q9CPQ1|COX6C_MOUSE	0.766164	0.882255	0.960098	10354.4	6515.88	13418.5	5327.41	5148.02	3016.73	13244.6	10046.9	4605.71	8223.71	8152.84	7827.53
MAP/microtubule affinity-regulating kinase 3 OS=Mus musculus OX=10090 GN=Mark3 PE=1 SV=2	sp|Q03141|MARK3_MOUSE	0.766191	0.882255	0.86932	520.596	319.416	1463.07	596.939	703.686	301.433	381.156	784.484	823.846	841.856	720.741	626.555
E3 ubiquitin-protein ligase TRIM21 OS=Mus musculus OX=10090 GN=Trim21 PE=1 SV=1	sp|Q62191|RO52_MOUSE	0.76621	0.882255	1.06646	42653.6	69303.5	55536.7	37627.3	51991.6	79571.1	48984.4	51785.8	49106.2	44753.8	51422.6	54840.3
Complement C1q subcomponent subunit C OS=Mus musculus OX=10090 GN=C1qc PE=1 SV=2	sp|Q02105|C1QC_MOUSE	0.767919	0.882255	1.05415	6.68888e+06	5.98293e+06	5.54132e+06	5.12932e+06	6.34084e+06	6.68986e+06	6.06193e+06	5.79069e+06	5.87002e+06	6.87804e+06	5.93666e+06	6.25811e+06
Rap guanine nucleotide exchange factor 4 OS=Mus musculus OX=10090 GN=Rapgef4 PE=1 SV=1	sp|Q9EQZ6|RPGF4_MOUSE	0.770146	0.883579	0.981659	5697.66	5940.14	9325.75	5869.36	6403.87	3292.07	4786.65	7535.1	10398.7	6614.7	6647.36	6525.44
Microtubule-associated protein 2 OS=Mus musculus OX=10090 GN=Map2 PE=1 SV=2	sp|P20357|MTAP2_MOUSE	0.770726	0.883579	0.953492	5133.28	3067.03	6008.68	3175.2	5190.76	2947.36	3548.05	4589.81	7444.68	2995.13	4514.99	4305.01
Laminin subunit alpha-4 OS=Mus musculus OX=10090 GN=Lama4 PE=1 SV=2	sp|P97927|LAMA4_MOUSE	0.772435	0.884016	0.857043	16043.6	6748	30926.6	16324.1	14591.3	7503.13	13955.8	18139.4	16052.5	16883.8	16926.7	14506.9
Histone H1.5 OS=Mus musculus OX=10090 GN=H1-5 PE=1 SV=2	sp|P43276|H15_MOUSE	0.776252	0.88686	0.883955	1.8259e+06	958699	3.93051e+06	1.9606e+06	2.39924e+06	837174	1.9941e+06	2.22953e+06	2.31611e+06	2.41284e+06	2.21499e+06	1.95795e+06
Ig kappa chain V-II region 7S34.1 OS=Mus musculus OX=10090 PE=1 SV=1	sp|P01630|KV2A6_MOUSE	0.778574	0.887987	0.94503	189056	238311	172521	162366	202761	149576	170814	196200	212404	182975	193003	182394
Ig kappa chain V-V region MOPC 41 OS=Mus musculus OX=10090 GN=Gm5571 PE=1 SV=1	sp|P01639|KV5A7_MOUSE	0.780013	0.888867	1.05243	495683	533026	426132	448346	526299	500477	481039	486460	494025	594852	485897	511371
Sn1-specific diacylglycerol lipase alpha OS=Mus musculus OX=10090 GN=Dagla PE=1 SV=2	sp|Q6WQJ1|DGLA_MOUSE	0.78127	0.88938	1.63384	523.16	71.5486	350.351	358.383	251.806	65.9768	72.4968	272.718	1930.01	199.831	311.049	508.206
Serine/threonine-protein phosphatase PP1-beta catalytic subunit OS=Mus musculus OX=10090 GN=Ppp1cb PE=1 SV=3	sp|P62141|PP1B_MOUSE	0.781799	0.88938	0.889093	10802.6	7247.58	25572	10229.2	8205.05	4348.42	10020.2	12954	15535.7	12315.6	12411.3	11034.8
Alpha-1-antitrypsin 1-2 OS=Mus musculus OX=10090 GN=Serpina1b PE=1 SV=2	sp|P22599|A1AT2_MOUSE	0.782488	0.889404	0.931568	10552.6	10791.8	5347.83	6837.27	9897.51	9962.8	10153.3	7980.48	4935.59	7423.02	8685.4	8091.05
Proline-rich protein 7 OS=Mus musculus OX=10090 GN=Prr7 PE=1 SV=1	sp|Q3V0I2|PRR7_MOUSE	0.785008	0.891234	1.36587	9052.63	11309.8	26042.4	11021.9	13595.4	7480.72	9908.33	10158.7	52666.3	16793	14204.4	19401.4
Unconventional myosin-Ic OS=Mus musculus OX=10090 GN=Myo1c PE=1 SV=2	sp|Q9WTI7|MYO1C_MOUSE	0.78617	0.891234	0.859831	2753.33	1241.66	5665.13	1904.33	3144.29	1127.47	2300.57	3182.38	3250.11	2786.5	2941.75	2529.41
Polyadenylate-binding protein 2 OS=Mus musculus OX=10090 GN=Pabpn1 PE=1 SV=3	sp|Q8CCS6|PABP2_MOUSE	0.786944	0.891234	0.930608	22814.9	12062.6	43771.5	19700.9	25759.9	7737.77	23090.8	25539.2	33603	25526.8	24822	23099.5
Nuclear cap-binding protein subunit 1 OS=Mus musculus OX=10090 GN=Ncbp1 PE=1 SV=2	sp|Q3UYV9|NCBP1_MOUSE	0.78743	0.891234	0.792964	9298.63	2517.03	23204	8250.4	11188.9	3303.16	7970.3	13640.2	7525.32	10745	10891.8	8636.79
Copine-2 OS=Mus musculus OX=10090 GN=Cpne2 PE=1 SV=1	sp|P59108|CPNE2_MOUSE	0.787447	0.891234	1.0987	7220.26	6333.71	12491	7497.15	9239.15	5011.52	8231.07	14411	9117.53	10232.7	8556.25	9400.74
rRNA/tRNA 2'-O-methyltransferase fibrillarin-like protein 1 OS=Mus musculus OX=10090 GN=Fbll1 PE=1 SV=1	sp|Q80WS3|FBLL1_MOUSE	0.790759	0.892601	0.900261	79273.6	32821.4	188814	73898.6	98097.2	23889.1	66800.8	104530	139555	90963	94581	85147.6
FERM, ARHGEF and pleckstrin domain-containing protein 1 OS=Mus musculus OX=10090 GN=Farp1 PE=1 SV=1	sp|F8VPU2|FARP1_MOUSE	0.791286	0.892601	0.912573	8067.91	6429.86	14687.8	8396.96	8574.46	7116.59	7822.24	8242.43	9424.32	9516.03	9231.39	8424.32
Copine-8 OS=Mus musculus OX=10090 GN=Cpne8 PE=2 SV=3	sp|Q9DC53|CPNE8_MOUSE	0.791337	0.892601	1.12277	6466.42	4862.33	16370.1	5810.09	7033.63	5362.12	5175.7	8207.53	19523.8	7250.64	8108.51	9103.95
WD repeat-containing protein 5 OS=Mus musculus OX=10090 GN=Wdr5 PE=1 SV=1	sp|P61965|WDR5_MOUSE	0.792876	0.89358	0.881522	4254.85	1306.82	7538.08	3156.81	4247.97	1116.17	3288.26	5207.24	4392.92	4070.61	4100.91	3615.04
Ribosomal RNA processing protein 1 homolog A OS=Mus musculus OX=10090 GN=Rrp1 PE=1 SV=2	sp|P56183|RRP1_MOUSE	0.794108	0.894212	1.28152	449.69	192.338	903.59	520.826	362.333	85.8265	164.871	503.871	1766.01	591.945	485.755	622.505
40S ribosomal protein S11 OS=Mus musculus OX=10090 GN=Rps11 PE=1 SV=3	sp|P62281|RS11_MOUSE	0.794824	0.894261	0.934618	66202.3	41466	77427.9	45789.8	75323.3	40834.8	46595.8	66984.9	74325	57448.1	61241.9	57237.7
Lysine-specific demethylase PHF2 OS=Mus musculus OX=10090 GN=Phf2 PE=1 SV=2	sp|Q9WTU0|PHF2_MOUSE	0.797085	0.896047	0.730126	839.211	353.667	3501.78	994.881	705.169	367.178	780.673	1375.66	1326.33	819.106	1278.94	933.789
Microtubule-associated protein 6 OS=Mus musculus OX=10090 GN=Map6 PE=1 SV=2	sp|Q7TSJ2|MAP6_MOUSE	0.799422	0.897916	1.0558	6773.1	5756.35	19812.9	6268.3	5785.35	5770.42	7575.98	7958.17	19268.9	6299.63	8879.19	9374.61
14-3-3 protein beta/alpha OS=Mus musculus OX=10090 GN=Ywhab PE=1 SV=3	sp|Q9CQV8|1433B_MOUSE	0.802343	0.899083	1.05239	39802.2	17204.4	55159.7	33461.8	29119.5	20100.8	32176.6	36897.5	55103.2	39623.8	34949.5	36780.4
Synaptojanin-1 OS=Mus musculus OX=10090 GN=Synj1 PE=1 SV=3	sp|Q8CHC4|SYNJ1_MOUSE	0.80316	0.899083	1.03228	725.399	651.85	1404.65	704.944	728.938	721.042	1001.27	646.218	1090.04	893.3	843.155	870.373
Histone H1.2 OS=Mus musculus OX=10090 GN=H1-2 PE=1 SV=2	sp|P15864|H12_MOUSE	0.803163	0.899083	0.871592	1.17104e+06	677643	2.99792e+06	1.51317e+06	1.33731e+06	625455	1.45402e+06	1.29493e+06	1.71086e+06	1.62345e+06	1.53942e+06	1.34174e+06
ADP/ATP translocase 2 OS=Mus musculus OX=10090 GN=Slc25a5 PE=1 SV=3	sp|P51881|ADT2_MOUSE	0.804445	0.899762	0.953966	150350	130436	179031	124794	139596	111721	144225	152448	121327	161147	144841	138174
Complement C3 OS=Mus musculus OX=10090 GN=C3 PE=1 SV=3	sp|P01027|CO3_MOUSE	0.808054	0.900815	1.03476	27199.5	29533.3	16180.7	22325.2	24910.6	28125.9	23368.8	22245.7	27857.5	22727.8	24029.9	24865.1
Calcium-binding mitochondrial carrier protein Aralar1 OS=Mus musculus OX=10090 GN=Slc25a12 PE=1 SV=1	sp|Q8BH59|CMC1_MOUSE	0.808584	0.900815	1.06263	15593.8	16259.7	31436	18842.2	17339.6	13924.1	17755.9	25331.3	30458.9	18231	19894.3	21140.2
Cyclin-dependent kinase-like 5 OS=Mus musculus OX=10090 GN=Cdkl5 PE=1 SV=1	sp|Q3UTQ8|CDKL5_MOUSE	0.809104	0.900815	1.00734	4748.96	4035.25	7381.23	5789.25	5579.42	2767.69	3267.55	8756.97	7085.1	5858.88	5506.82	5547.24
Adenylyl cyclase-associated protein 1 OS=Mus musculus OX=10090 GN=Cap1 PE=1 SV=4	sp|P40124|CAP1_MOUSE	0.810166	0.900815	1.00796	1024.51	286.933	2101.86	1924.12	1845.56	1042.92	1020.21	1443.19	2939.42	794.379	1436.59	1448.02
Septin-11 OS=Mus musculus OX=10090 GN=Septin11 PE=1 SV=4	sp|Q8C1B7|SEP11_MOUSE	0.81076	0.900815	1.04843	2801.77	1428.6	4018	2949.95	3990.53	2375.94	3435.42	2980.91	4972.25	2159.87	3037.77	3184.88
Nucleolar GTP-binding protein 1 OS=Mus musculus OX=10090 GN=Gtpbp4 PE=1 SV=3	sp|Q99ME9|NOG1_MOUSE	0.810796	0.900815	0.84228	3067.02	887.187	7529.97	2808.41	3993.92	809.458	2990.84	4466.67	3659.04	3476.35	3657.3	3080.47
Plasma membrane calcium-transporting ATPase 2 OS=Mus musculus OX=10090 GN=Atp2b2 PE=1 SV=2	sp|Q9R0K7|AT2B2_MOUSE	0.810801	0.900815	1.07145	757.474	304.388	1180.18	449.33	1211.34	437.044	1509.83	607.253	1126.79	500.655	780.543	836.315
Keratin, type I cytoskeletal 10 OS=Mus musculus OX=10090 GN=Krt10 PE=1 SV=3	sp|P02535|K1C10_MOUSE	0.812126	0.900897	1.04071	1384.06	1345.07	971.638	64.0236	3018.92	1171.05	431.105	1624.1	3557.77	275.825	1356.74	1411.97
U3 small nucleolar RNA-associated protein 14 homolog A OS=Mus musculus OX=10090 GN=Utp14a PE=1 SV=1	sp|Q640M1|UT14A_MOUSE	0.812229	0.900897	0.966358	685.312	438.037	2586.47	1455.86	2042.91	581.901	1394.25	1879.52	1337.7	1772.72	1441.72	1393.22
Bromodomain-containing protein 4 OS=Mus musculus OX=10090 GN=Brd4 PE=1 SV=2	sp|Q9ESU6|BRD4_MOUSE	0.813569	0.901632	0.762086	5170.68	2771.66	19503.1	4411.51	3861.9	2832.59	5930.33	8963.97	3215.53	6278.37	7143.76	5444.16
Receptor-type tyrosine-protein phosphatase zeta OS=Mus musculus OX=10090 GN=Ptprz1 PE=1 SV=1	sp|B9EKR1|PTPRZ_MOUSE	0.816509	0.903593	0.880673	11650.8	8191.91	29193.5	12436	11535.9	7351.07	11192.5	16970.2	13751.2	15031.2	14601.6	12859.3
RIMS-binding protein 2 OS=Mus musculus OX=10090 GN=Rimbp2 PE=1 SV=3	sp|Q80U40|RIMB2_MOUSE	0.816696	0.903593	0.845387	9142.05	12305.5	30262.3	8741.86	9885.44	9406.46	8550.99	13866.5	13862.1	13776.1	14067.4	11892.4
40S ribosomal protein S13 OS=Mus musculus OX=10090 GN=Rps13 PE=1 SV=2	sp|P62301|RS13_MOUSE	0.82191	0.906478	0.956605	55617.9	28694.5	62848.3	40619.6	51949	23625.3	42947.5	62059.9	53840.3	46853.2	47945.8	45865.2
ADP/ATP translocase 1 OS=Mus musculus OX=10090 GN=Slc25a4 PE=1 SV=4	sp|P48962|ADT1_MOUSE	0.822123	0.906478	1.04706	51077.2	55815.9	70916.7	45979.7	47120.2	46449.8	61699.9	55416.9	72050.1	48042.9	54181.9	56731.9
UAP56-interacting factor OS=Mus musculus OX=10090 GN=Fyttd1 PE=1 SV=1	sp|Q91Z49|UIF_MOUSE	0.822379	0.906478	0.89628	78046	34789.6	173926	62012.2	83327	25719.5	73707	106462	101678	79716.1	86420.2	77456.7
Dystroglycan OS=Mus musculus OX=10090 GN=Dag1 PE=1 SV=4	sp|Q62165|DAG1_MOUSE	0.822639	0.906478	0.839887	6186.37	1835.91	11298.6	4068.33	5342.71	2577.39	5772.96	7248.94	5046.22	3486.05	5746.39	4826.31
Protein AATF OS=Mus musculus OX=10090 GN=Aatf PE=1 SV=1	sp|Q9JKX4|AATF_MOUSE	0.822709	0.906478	1.51617	30.5008	5.3176	405.376	31.3656	142.96	12.913	3.43113	13.2519	675.792	227.843	123.104	186.646
Clusterin OS=Mus musculus OX=10090 GN=Clu PE=1 SV=1	sp|Q06890|CLUS_MOUSE	0.825289	0.908569	1.04162	23853.9	21710.5	25537	20981.4	28621.1	24377.9	25091.5	28524.8	20964.2	26768.7	24140.8	25145.4
Bromodomain-containing protein 3 OS=Mus musculus OX=10090 GN=Brd3 PE=1 SV=2	sp|Q8K2F0|BRD3_MOUSE	0.831184	0.912051	0.870456	1736.52	651.062	6294.52	914.768	755.119	584.776	1396.1	2499.52	3342.88	1187.67	2070.4	1802.19
Ig gamma-2B chain C region OS=Mus musculus OX=10090 GN=Igh-3 PE=1 SV=3	sp|P01867|IGG2B_MOUSE	0.831193	0.912051	1.03273	1.33856e+06	1.56287e+06	918891	1.28122e+06	1.42247e+06	1.56795e+06	1.42726e+06	1.21209e+06	1.19807e+06	1.33215e+06	1.3048e+06	1.34751e+06
Fibronectin OS=Mus musculus OX=10090 GN=Fn1 PE=1 SV=4	sp|P11276|FINC_MOUSE	0.831883	0.912056	0.831756	485.796	257.487	1138.77	648.753	319.277	351.491	515.86	540.944	591.938	370.344	570.017	474.115
Ig lambda-1 chain C region OS=Mus musculus OX=10090 PE=1 SV=1	sp|P01843|LAC1_MOUSE	0.833735	0.913235	1.03978	2.22936e+06	1.99087e+06	1.57071e+06	2.10558e+06	1.95243e+06	2.47354e+06	1.9798e+06	1.79169e+06	2.03453e+06	1.96116e+06	1.96979e+06	2.04814e+06
Metastasis-associated protein MTA2 OS=Mus musculus OX=10090 GN=Mta2 PE=1 SV=1	sp|Q9R190|MTA2_MOUSE	0.83433	0.913235	0.957474	6129.77	2416.89	13078.7	5613.87	7309.62	3978.64	7103.75	8241.98	7268.47	6486.78	6909.77	6615.93
SNW domain-containing protein 1 OS=Mus musculus OX=10090 GN=Snw1 PE=1 SV=3	sp|Q9CSN1|SNW1_MOUSE	0.836048	0.914363	1.01922	30857.8	17023.8	86218.3	37903.7	29770.7	15330	40465.8	63907.3	42883.4	43066.6	40354.9	41130.6
Probable rRNA-processing protein EBP2 OS=Mus musculus OX=10090 GN=Ebna1bp2 PE=2 SV=1	sp|Q9D903|EBP2_MOUSE	0.837248	0.914924	0.847012	3351.96	833.741	7076.88	2915.24	3263.47	858.362	3046.52	4079.66	3516.1	3272.35	3488.26	2954.6
Matrix metalloproteinase-17 OS=Mus musculus OX=10090 GN=Mmp17 PE=1 SV=3	sp|Q9R0S3|MMP17_MOUSE	0.838856	0.915044	4.22334	347.5	149.666	560.684	624.449	493.663	84.1065	220.795	462.516	8158.29	264.123	435.192	1837.97
Cytochrome b-c1 complex subunit 1, mitochondrial OS=Mus musculus OX=10090 GN=Uqcrc1 PE=1 SV=2	sp|Q9CZ13|QCR1_MOUSE	0.839358	0.915044	0.879029	999.072	289.892	3970.79	855.945	759.295	403.264	1316.82	1805.16	1835.74	682.338	1375	1208.66
Bromodomain-containing protein 9 OS=Mus musculus OX=10090 GN=Brd9 PE=1 SV=1	sp|Q3UQU0|BRD9_MOUSE	0.840108	0.915044	0.896814	1316.92	671.78	1997.21	982.344	889.688	884.361	1153.88	1095.06	1274.06	846.119	1171.59	1050.7
Actin-binding LIM protein 3 OS=Mus musculus OX=10090 GN=Ablim3 PE=1 SV=2	sp|Q69ZX8|ABLM3_MOUSE	0.841991	0.915596	0.997656	941.345	994.653	2167.02	922.158	1185.79	587.329	697.979	1553.27	2172.38	1185.45	1242.19	1239.28
Ras-related protein R-Ras2 OS=Mus musculus OX=10090 GN=Rras2 PE=1 SV=1	sp|P62071|RRAS2_MOUSE	0.845233	0.917438	1.06605	5460.1	4218.22	14871.6	6346.43	7310.37	2629.73	4055.77	6833.54	19490.3	7721.03	7641.35	8146.08
U3 small nucleolar RNA-interacting protein 2 OS=Mus musculus OX=10090 GN=Rrp9 PE=1 SV=1	sp|Q91WM3|U3IP2_MOUSE	0.845373	0.917438	1.78021	531.108	434.868	1681.4	594.144	638.13	60.2847	488.599	651.891	4867.78	838.04	775.929	1381.32
Elongation factor 2 OS=Mus musculus OX=10090 GN=Eef2 PE=1 SV=2	sp|P58252|EF2_MOUSE	0.845752	0.917438	1.06415	2668.6	2405.19	2393.17	1752.74	2001.55	1282.39	2525.89	1836.83	4878.31	1417.61	2244.25	2388.21
AP-3 complex subunit beta-2 OS=Mus musculus OX=10090 GN=Ap3b2 PE=1 SV=2	sp|Q9JME5|AP3B2_MOUSE	0.849789	0.920357	0.99426	2218.01	1965.26	4856.26	1721.83	1971.15	1782.29	2212.73	3152.67	3238.41	2273.32	2546.5	2531.88
Integrator complex subunit 1 OS=Mus musculus OX=10090 GN=Ints1 PE=1 SV=2	sp|Q6P4S8|INT1_MOUSE	0.849827	0.920357	1.006	565.092	352.197	2146.66	480.228	714.121	365.42	950.785	782.528	1734.73	450.4	851.661	856.773
Neurocan core protein OS=Mus musculus OX=10090 GN=Ncan PE=1 SV=1	sp|P55066|NCAN_MOUSE	0.853708	0.923809	1.15178	13719.7	8200.17	33254.4	14227.6	14192.6	8035.02	10508.8	17095.9	44179.9	16462.7	16718.9	19256.5
Actin-related protein 3B OS=Mus musculus OX=10090 GN=Actr3b PE=1 SV=1	sp|Q641P0|ARP3B_MOUSE	0.855096	0.924559	2.99014	6524.27	4619.49	8584.85	4563.24	6928.09	2284.45	3331.35	5671.2	77979.1	4086.02	6243.99	18670.4
Protein RRP5 homolog OS=Mus musculus OX=10090 GN=Pdcd11 PE=1 SV=2	sp|Q6NS46|RRP5_MOUSE	0.856347	0.924623	0.758369	1200.5	352.456	5885.44	1679.66	2472.24	360.149	1730.8	2904.69	1680.4	2113.68	2318.06	1757.94
Ig kappa chain V-IV region S107B OS=Mus musculus OX=10090 PE=4 SV=1	sp|P01680|KV4A1_MOUSE	0.856544	0.924623	0.944521	752937	547019	397362	532873	655629	563648	558224	482224	585030	536592	577164	545143
Adhesion G protein-coupled receptor B2 OS=Mus musculus OX=10090 GN=Adgrb2 PE=1 SV=2	sp|Q8CGM1|AGRB2_MOUSE	0.859701	0.927279	0.971162	1069.71	1379.74	1899.83	1539.17	1535.52	1459.74	890.378	1483.98	1547.49	1828.3	1484.79	1441.98
40S ribosomal protein S23 OS=Mus musculus OX=10090 GN=Rps23 PE=1 SV=3	sp|P62267|RS23_MOUSE	0.860865	0.927459	0.948441	69512.7	46495.5	91100.9	59414.8	68733.3	50490.7	63953.5	62713.5	67765.5	73048.5	67051.4	63594.3
Septin-7 OS=Mus musculus OX=10090 GN=Septin7 PE=1 SV=1	sp|O55131|SEPT7_MOUSE	0.861859	0.927459	0.944349	7450.89	4960.55	8695.36	8227.11	9771.52	6695.63	7726.29	7478.59	6697.68	8330.99	7821.09	7385.83
Transcription factor A, mitochondrial OS=Mus musculus OX=10090 GN=Tfam PE=1 SV=2	sp|P40630|TFAM_MOUSE	0.861958	0.927459	1.02265	12950	10633.8	30619.7	18911.2	22420	10883.8	17062.1	19287.5	27169.5	23295.2	19106.9	19539.6
ATPase WRNIP1 OS=Mus musculus OX=10090 GN=Wrnip1 PE=1 SV=2	sp|Q91XU0|WRIP1_MOUSE	0.8629	0.927723	0.873568	841.748	80.475	1348.87	583.459	847.26	73.2698	620.658	684.366	947.34	908.156	740.363	646.758
Ig heavy chain V region 3-6 OS=Mus musculus OX=10090 GN=Ighv3-6 PE=1 SV=1	sp|P18531|HVM60_MOUSE	0.865236	0.928941	1.0255	144471	196867	203356	114950	172502	219475	165090	138851	164317	165630	166429	170673
Luc7-like protein 3 OS=Mus musculus OX=10090 GN=Luc7l3 PE=1 SV=1	sp|Q5SUF2|LC7L3_MOUSE	0.86543	0.928941	0.873507	5388.71	2637.78	12023.6	3578.07	3981.81	2146.32	4536.4	7058.3	5460.83	4915.62	5521.99	4823.49
Arf-GAP with GTPase, ANK repeat and PH domain-containing protein 3 OS=Mus musculus OX=10090 GN=Agap3 PE=1 SV=1	sp|Q8VHH5|AGAP3_MOUSE	0.871595	0.934052	0.966998	1823.85	1809.92	2621.78	1775.36	1209.2	1089.22	1752.56	1736.81	2508.64	1847.94	1848.02	1787.03
Heat shock 70 kDa protein 1B OS=Mus musculus OX=10090 GN=Hspa1b PE=1 SV=3	sp|P17879|HS71B_MOUSE	0.873335	0.934404	1.70199	1608.86	936.526	2287.44	561.757	1162.24	588.699	1425.81	914.02	7668.1	563.041	1311.36	2231.93
Midkine OS=Mus musculus OX=10090 GN=Mdk PE=1 SV=2	sp|P12025|MK_MOUSE	0.873797	0.934404	0.949101	86473.9	55223.1	62342.8	46580.3	69247.5	63925.8	63290.7	62826.8	56183.4	57360	63973.5	60717.3
Pogo transposable element with ZNF domain OS=Mus musculus OX=10090 GN=Pogz PE=1 SV=2	sp|Q8BZH4|POGZ_MOUSE	0.874029	0.934404	0.782007	8159.15	2115.08	30040.1	6528.59	6236.09	1877.35	6997.66	13123.4	13323.3	6186.44	10615.8	8301.63
Solute carrier family 12 member 2 OS=Mus musculus OX=10090 GN=Slc12a2 PE=1 SV=2	sp|P55012|S12A2_MOUSE	0.875204	0.934909	1.05511	1215.87	609.832	1400.82	1765.13	1913.1	757.988	1943.91	2221.5	984.304	1377.56	1380.95	1457.05
Importin subunit alpha-4 OS=Mus musculus OX=10090 GN=Kpna3 PE=1 SV=1	sp|O35344|IMA4_MOUSE	0.878022	0.936534	1.24799	9019.4	2623.54	18429.6	6218.18	7273.96	1703.76	5511.69	11391.5	24966	10795.3	8712.93	10873.6
Pre-mRNA-splicing factor RBM22 OS=Mus musculus OX=10090 GN=Rbm22 PE=1 SV=1	sp|Q8BHS3|RBM22_MOUSE	0.878133	0.936534	0.972343	40844.5	13199.3	98272.2	35456	39972.2	8613.04	33448.6	52270.8	86517.6	40595.6	45548.8	44289.1
Nuclease EXOG, mitochondrial OS=Mus musculus OX=10090 GN=Exog PE=1 SV=1	sp|Q8C163|EXOG_MOUSE	0.879692	0.937446	1.889	1628.04	684.604	2319.38	1280.06	1910.85	329.218	1606.44	1689.85	10108.5	1043.56	1564.59	2955.5
Reticulon-4 OS=Mus musculus OX=10090 GN=Rtn4 PE=1 SV=2	sp|Q99P72|RTN4_MOUSE	0.882793	0.939998	0.859155	494.146	189.385	1668.01	462.126	531.984	199.368	358.768	754.89	1078.05	483.353	669.13	574.887
Peptidyl-prolyl cis-trans isomerase-like 1 OS=Mus musculus OX=10090 GN=Ppil1 PE=1 SV=1	sp|Q9D0W5|PPIL1_MOUSE	0.884312	0.940862	0.897172	70214.2	25416.6	153934	58727.7	72381.2	22589.3	69177.6	79273.3	93138.2	77351.4	76134.7	68306
Disks large homolog 1 OS=Mus musculus OX=10090 GN=Dlg1 PE=1 SV=1	sp|Q811D0|DLG1_MOUSE	0.885805	0.941515	0.931391	2399.48	1733.16	5265.94	2448.02	2394.26	1409.31	2699.89	3375.08	3236.53	2543	2848.17	2652.76
Sodium/potassium-transporting ATPase subunit alpha-1 OS=Mus musculus OX=10090 GN=Atp1a1 PE=1 SV=1	sp|Q8VDN2|AT1A1_MOUSE	0.886976	0.941515	1.19077	862.759	1236.2	2156.59	946.99	1209.88	760.123	2180.08	709.409	3055.21	930.912	1282.48	1527.15
UPF0428 protein CXorf56 homolog OS=Mus musculus OX=10090 PE=1 SV=1	sp|Q8VDP2|CX056_MOUSE	0.887047	0.941515	0.831087	1568.73	769.899	4678.31	1839.85	1290.04	820.728	1610.5	2139.38	1956.83	1905.46	2029.37	1686.58
Talin-1 OS=Mus musculus OX=10090 GN=Tln1 PE=1 SV=2	sp|P26039|TLN1_MOUSE	0.889505	0.94295	0.933225	6139.94	2552.67	11900.6	4149.8	4568.12	2138.35	4409.56	6776.51	9412.06	4617.41	5862.23	5470.78
Mitochondrial 2-oxoglutarate/malate carrier protein OS=Mus musculus OX=10090 GN=Slc25a11 PE=1 SV=3	sp|Q9CR62|M2OM_MOUSE	0.889816	0.94295	0.937005	7318.78	9837.76	16473.3	7639.4	8110.64	6580.28	10267.2	10850.9	10191.3	8379.54	9875.97	9253.83
Signal-induced proliferation-associated 1-like protein 3 OS=Mus musculus OX=10090 GN=Sipa1l3 PE=1 SV=1	sp|G3X9J0|SI1L3_MOUSE	0.892631	0.943793	1.22005	2511.11	2549.95	3124.01	2517.77	2224.28	1638.75	2013.96	2486.96	7387.89	2244.12	2585.42	3154.34
S-phase kinase-associated protein 1 OS=Mus musculus OX=10090 GN=Skp1 PE=1 SV=3	sp|Q9WTX5|SKP1_MOUSE	0.892739	0.943793	1.02359	50766.4	27828.2	63954.2	54636.9	58316.5	64957.3	40119.4	46230.2	70247.6	39975.1	51100.4	52305.9
Transcription elongation factor SPT6 OS=Mus musculus OX=10090 GN=Supt6h PE=1 SV=2	sp|Q62383|SPT6H_MOUSE	0.896813	0.944559	1.21511	5798.85	1821.94	18514.8	5157.74	6813.39	1244.84	5536.14	8762.52	24051.6	6708.72	7621.35	9260.76
Ig kappa chain V-II region 2S1.3 OS=Mus musculus OX=10090 PE=1 SV=1	sp|P01629|KV2A4_MOUSE	0.897457	0.944559	1.15613	20354.6	24326.1	13496.2	20999.3	23507.9	23676.1	20434.3	27275.2	7670.51	39660.1	20536.8	23743.3
V-type proton ATPase subunit D OS=Mus musculus OX=10090 GN=Atp6v1d PE=1 SV=1	sp|P57746|VATD_MOUSE	0.89794	0.944559	1.44555	3535.31	825.905	1616.2	3327.96	2965.75	1553.13	1350.32	1324.55	12531.5	979.059	2454.23	3547.71
Ceruloplasmin OS=Mus musculus OX=10090 GN=Cp PE=1 SV=2	sp|Q61147|CERU_MOUSE	0.89802	0.944559	1.06942	3736.22	2806.1	4346.05	2652.16	2580.29	2808.93	2519.47	2837.24	6110.6	2963.63	3224.17	3447.98
Complement C1q subcomponent subunit A OS=Mus musculus OX=10090 GN=C1qa PE=1 SV=2	sp|P98086|C1QA_MOUSE	0.89897	0.944559	0.974974	3.20433e+06	3.07134e+06	2.55715e+06	2.46883e+06	2.54947e+06	2.96639e+06	2.51183e+06	2.73053e+06	2.32728e+06	2.96844e+06	2.77022e+06	2.7009e+06
40S ribosomal protein S17 OS=Mus musculus OX=10090 GN=Rps17 PE=1 SV=2	sp|P63276|RS17_MOUSE	0.900405	0.944559	1.47956	14799.4	13833	17015.4	19033.9	17660.2	2897.59	12613.6	21531.7	68582.2	16204.9	16468.4	24366
Dihydropyrimidinase-related protein 2 OS=Mus musculus OX=10090 GN=Dpysl2 PE=1 SV=2	sp|O08553|DPYL2_MOUSE	0.900485	0.944559	0.94712	40564.5	31918	68759.7	45066	54513.9	37470.2	51140.5	44884.2	50997.6	43595	48164.4	45617.5
Ubiquitin-40S ribosomal protein S27a OS=Mus musculus OX=10090 GN=Rps27a PE=1 SV=2	sp|P62983|RS27A_MOUSE	0.901183	0.944559	0.947275	6.71667e+06	3.25825e+06	1.42374e+07	6.50519e+06	7.94786e+06	2.95425e+06	5.98086e+06	8.58036e+06	1.17324e+07	7.37888e+06	7.73308e+06	7.32536e+06
NADH-ubiquinone oxidoreductase 75 kDa subunit, mitochondrial OS=Mus musculus OX=10090 GN=Ndufs1 PE=1 SV=2	sp|Q91VD9|NDUS1_MOUSE	0.90127	0.944559	1.04341	972.087	486.481	843.974	862.062	988.931	635.168	800.967	940.578	1341.49	615.632	830.707	866.768
SUN domain-containing protein 2 OS=Mus musculus OX=10090 GN=Sun2 PE=1 SV=3	sp|Q8BJS4|SUN2_MOUSE	0.903919	0.946226	1.56333	826.838	727.231	2400.34	1010.83	1527.17	222.655	796.564	1711.95	6614.22	804.364	1298.48	2029.95
Polyglutamine-binding protein 1 OS=Mus musculus OX=10090 GN=Pqbp1 PE=1 SV=1	sp|Q91VJ5|PQBP1_MOUSE	0.904282	0.946226	0.990449	15831.8	7027.78	54561.7	17799.1	16426	2954.12	18398.9	26602.8	39836.5	22787.7	22329.3	22116
Chromodomain-helicase-DNA-binding protein 2 OS=Mus musculus OX=10090 GN=Chd2 PE=1 SV=1	sp|E9PZM4|CHD2_MOUSE	0.907785	0.948427	1.0678	372889	105430	422680	390079	280694	83557.6	375948	588255	167290	463288	314354	335668
Tubulointerstitial nephritis antigen-like OS=Mus musculus OX=10090 GN=Tinagl1 PE=1 SV=1	sp|Q99JR5|TINAL_MOUSE	0.908716	0.948427	0.867191	13965.9	4107.55	26171	9089	8624.51	5646.11	9102.14	8864.51	19031.7	11084.9	12391.6	10745.9
Voltage-dependent calcium channel subunit alpha-2/delta-2 OS=Mus musculus OX=10090 GN=Cacna2d2 PE=1 SV=1	sp|Q6PHS9|CA2D2_MOUSE	0.910993	0.949516	1.04747	1098.21	699.887	1419.44	774.904	825.131	406.328	590.461	1361.64	1342.64	1345.21	963.514	1009.26
Calcineurin subunit B type 1 OS=Mus musculus OX=10090 GN=Ppp3r1 PE=1 SV=3	sp|Q63810|CANB1_MOUSE	0.913961	0.951864	1.10937	23441.3	25090.8	35135.2	30605.1	34934	18597.6	24157.2	23728.6	57779.2	41262.6	29841.3	33105
Protein unc-13 homolog A OS=Mus musculus OX=10090 GN=Unc13a PE=1 SV=3	sp|Q4KUS2|UN13A_MOUSE	0.916643	0.952908	1.11744	6271.8	5815.37	10576.3	7239.92	7391.65	3731.66	5953.79	8795.04	15111.9	8082.59	7459.01	8334.99
Cytochrome c oxidase subunit 4 isoform 1, mitochondrial OS=Mus musculus OX=10090 GN=Cox4i1 PE=1 SV=2	sp|P19783|COX41_MOUSE	0.916806	0.952908	0.970929	5564.19	3638.43	9933.88	3554.08	4353.33	4236.24	8198.34	6704.29	2453.85	4665	5408.78	5251.54
Structural maintenance of chromosomes flexible hinge domain-containing protein 1 OS=Mus musculus OX=10090 GN=Smchd1 PE=1 SV=2	sp|Q6P5D8|SMHD1_MOUSE	0.917111	0.952908	0.986734	11465.3	4558.66	24922.3	8250.08	10082.3	3066.13	9225.98	13780.5	22308.6	10111.1	11855.7	11698.5
cAMP-dependent protein kinase type I-beta regulatory subunit OS=Mus musculus OX=10090 GN=Prkar1b PE=1 SV=2	sp|P12849|KAP1_MOUSE	0.918215	0.953311	1.59301	3634.52	2955.28	6358.47	3354.43	4652.28	1718.99	2723.44	3642.54	21726.4	3570.17	4190.99	6676.3
Catenin delta-1 OS=Mus musculus OX=10090 GN=Ctnnd1 PE=1 SV=2	sp|P30999|CTND1_MOUSE	0.919131	0.953518	1.23108	401.817	392.52	832.49	312.623	592.122	191.3	429.857	484.473	1532.55	478.395	506.315	623.316
60S ribosomal protein L23 OS=Mus musculus OX=10090 GN=Rpl23 PE=1 SV=1	sp|P62830|RL23_MOUSE	0.921152	0.95487	1.04244	174278	139319	193229	191440	239441	123843	174636	191637	281725	205659	187541	195500
Cyclin-Y OS=Mus musculus OX=10090 GN=Ccny PE=1 SV=1	sp|Q8BGU5|CCNY_MOUSE	0.927015	0.9602	1.10435	2381.17	573.464	3721.18	4544.15	4768.12	991.726	1357.51	5046.7	7577.76	2682.75	3197.62	3531.29
Serine/threonine-protein kinase DCLK1 OS=Mus musculus OX=10090 GN=Dclk1 PE=1 SV=1	sp|Q9JLM8|DCLK1_MOUSE	0.928026	0.9605	1.05571	2347.26	2533.67	4724.53	2325.4	2830.72	1314.69	3776.12	4007.41	3341.25	3144.5	2952.32	3116.79
Chromodomain-helicase-DNA-binding protein 4 OS=Mus musculus OX=10090 GN=Chd4 PE=1 SV=1	sp|Q6PDQ2|CHD4_MOUSE	0.931638	0.963489	1.00943	5611.52	2778.17	16579	4813.42	7127.37	1705.89	6004.85	7861.49	15939.7	5745.67	7381.9	7451.51
Protein-glutamine gamma-glutamyltransferase 2 OS=Mus musculus OX=10090 GN=Tgm2 PE=1 SV=4	sp|P21981|TGM2_MOUSE	0.933243	0.963651	0.907712	3588.75	2841.48	11699.1	4306.96	4546.55	2365.23	3824.72	6092.4	6432.72	5777.6	5396.57	4898.53
RNA cytidine acetyltransferase OS=Mus musculus OX=10090 GN=Nat10 PE=1 SV=1	sp|Q8K224|NAT10_MOUSE	0.942502	0.969992	1.11111	6905.13	3122.25	17817.1	7766.02	9284.57	2665.24	6108.02	10257.8	22162.2	8689.84	8979.01	9976.63
Cleavage and polyadenylation specificity factor subunit 1 OS=Mus musculus OX=10090 GN=Cpsf1 PE=1 SV=1	sp|Q9EPU4|CPSF1_MOUSE	0.942511	0.969992	1.39416	1927.48	1193.32	5757.06	1769.73	1893.42	421.684	1778.77	2728.63	10909.3	1645.85	2508.2	3496.84
Tight junction protein ZO-2 OS=Mus musculus OX=10090 GN=Tjp2 PE=1 SV=2	sp|Q9Z0U1|ZO2_MOUSE	0.943072	0.969992	1.51871	980.644	616.187	2554.03	894.999	984.368	263.987	696.687	1124.49	6186.09	886.907	1206.04	1831.63
ATP synthase subunit O, mitochondrial OS=Mus musculus OX=10090 GN=Atp5po PE=1 SV=1	sp|Q9DB20|ATPO_MOUSE	0.943169	0.969992	0.987021	14241	7553.59	20028.4	9945.76	12379.8	8632.31	14770.1	14482.5	14940.1	10490.9	12829.7	12663.2
Serine/threonine-protein phosphatase 2B catalytic subunit beta isoform OS=Mus musculus OX=10090 GN=Ppp3cb PE=1 SV=2	sp|P48453|PP2BB_MOUSE	0.943824	0.969992	1.05214	10384.3	9484.72	22554	8929.58	11203	5933.31	9824.07	13554.5	22856.1	13649.4	12511.1	13163.5
BTB/POZ domain-containing protein KCTD4 OS=Mus musculus OX=10090 GN=Kctd4 PE=1 SV=1	sp|Q9D7X1|KCTD4_MOUSE	0.944485	0.969992	1.03149	5957.65	7018.88	9684.54	8080.39	11103.8	5668.98	5486.7	6873.99	10993.6	14139.7	8369.06	8632.6
Laminin subunit alpha-1 OS=Mus musculus OX=10090 GN=Lama1 PE=1 SV=2	sp|P19137|LAMA1_MOUSE	0.94816	0.973016	0.827294	6841.06	2274.88	18487.3	6177.44	7219	3627.07	6890.31	8116.68	6194.43	9090.33	8199.94	6783.76
Homer protein homolog 3 OS=Mus musculus OX=10090 GN=Homer3 PE=1 SV=2	sp|Q99JP6|HOME3_MOUSE	0.951647	0.974797	1.01512	23810.8	17519.1	44517.8	23193	26824.6	12479.4	19367.7	32493.7	38743.7	34835.7	27173.1	27584
Septin-5 OS=Mus musculus OX=10090 GN=Septin5 PE=1 SV=2	sp|Q9Z2Q6|SEPT5_MOUSE	0.952488	0.974797	0.947052	2994.47	966.131	6167	4088.57	3937.41	2135.4	3725.01	2563.63	6269.13	2499.22	3630.72	3438.48
Ig heavy chain V region 441 OS=Mus musculus OX=10090 PE=4 SV=1	sp|P01806|HVM36_MOUSE	0.953809	0.974797	1.00811	194245	218750	138473	172277	176788	179931	193222	166610	150562	217510	180107	181567
Mitochondrial glutamate carrier 1 OS=Mus musculus OX=10090 GN=Slc25a22 PE=1 SV=1	sp|Q9D6M3|GHC1_MOUSE	0.953977	0.974797	0.995297	14803.4	14404.7	27496.7	16696.5	21409.1	14743.2	17361.6	18973	24627.8	18658.8	18962.1	18872.9
V-type proton ATPase subunit H OS=Mus musculus OX=10090 GN=Atp6v1h PE=1 SV=1	sp|Q8BVE3|VATH_MOUSE	0.95429	0.974797	1.75261	13074.4	3809.73	7632.64	9648.3	14696.5	5187.9	5212.14	4461.51	64806.8	5966.89	9772.33	17127
F-actin-capping protein subunit alpha-2 OS=Mus musculus OX=10090 GN=Capza2 PE=1 SV=3	sp|P47754|CAZA2_MOUSE	0.957679	0.976919	1.05655	134319	94229.5	210799	109317	128878	70846.6	86728.1	141538	266463	150283	135509	143172
Nucleolar protein 7 OS=Mus musculus OX=10090 GN=Nol7 PE=1 SV=1	sp|Q9D7Z3|NOL7_MOUSE	0.958362	0.976919	0.968512	572.533	192.503	3727.07	1194.51	1049.05	114.283	944.641	1502.24	2404.55	1557.85	1347.13	1304.71
E3 ubiquitin-protein ligase NEDD4-like OS=Mus musculus OX=10090 GN=Nedd4l PE=1 SV=2	sp|Q8CFI0|NED4L_MOUSE	0.95857	0.976919	1.31161	4578.74	4911.87	9261.66	4836.26	5164.85	2466.45	2620.77	4913.39	20478.9	7233.56	5750.68	7542.62
Complement C1q subcomponent subunit B OS=Mus musculus OX=10090 GN=C1qb PE=1 SV=2	sp|P14106|C1QB_MOUSE	0.960297	0.977931	1.0096	4.54311e+06	4.09285e+06	3.36142e+06	3.55786e+06	4.45325e+06	3.58621e+06	3.37042e+06	4.2534e+06	4.53739e+06	4.45313e+06	4.0017e+06	4.04011e+06
Ribosomal oxygenase 1 OS=Mus musculus OX=10090 GN=Riox1 PE=1 SV=2	sp|Q9JJF3|RIOX1_MOUSE	0.961796	0.978708	1.18808	1262.88	427.933	3703.83	1166.21	1599.51	431.363	866.552	2146.2	5253.59	997.479	1632.07	1939.04
Misshapen-like kinase 1 OS=Mus musculus OX=10090 GN=Mink1 PE=1 SV=3	sp|Q9JM52|MINK1_MOUSE	0.965332	0.980591	1.24656	208.219	100.826	359.394	136.967	239.311	110.46	131.806	104.255	759.136	196.651	208.944	260.462
Neurochondrin OS=Mus musculus OX=10090 GN=Ncdn PE=1 SV=1	sp|Q9Z0E0|NCDN_MOUSE	0.965868	0.980591	1.04463	4303.31	4270.3	8101.52	5041.08	5332.95	4092.5	9311.7	5219.53	3413.97	6218.54	5409.83	5651.25
Tensin-3 OS=Mus musculus OX=10090 GN=Tns3 PE=1 SV=1	sp|Q5SSZ5|TENS3_MOUSE	0.966601	0.980591	0.929066	1173.82	443.221	2659.4	1187.45	842.629	622.627	855.644	1175.9	2041.64	1163.36	1261.3	1171.84
Non-histone chromosomal protein HMG-14 OS=Mus musculus OX=10090 GN=Hmgn1 PE=1 SV=2	sp|P18608|HMGN1_MOUSE	0.967329	0.980591	0.937826	8272.57	4111.86	33973.1	12464.1	4474.58	2690.32	22286.5	11621.4	6154.86	16607.7	12659.2	11872.2
Tripartite motif-containing protein 46 OS=Mus musculus OX=10090 GN=Trim46 PE=1 SV=1	sp|Q7TNM2|TRI46_MOUSE	0.968402	0.980931	1.34069	1769.25	1235.08	4570.72	3194.56	2268.86	1277.81	1612.55	2284.79	11024.2	1281.23	2607.69	3496.11
60S ribosomal protein L10 OS=Mus musculus OX=10090 GN=Rpl10 PE=1 SV=3	sp|Q6ZWV3|RL10_MOUSE	0.972384	0.984215	1.13933	30189.2	16911.5	49258.6	19532	35126.4	14602.3	18804.7	26345.3	86308.3	25998.1	30203.6	34411.8
Mitogen-activated protein kinase 1 OS=Mus musculus OX=10090 GN=Mapk1 PE=1 SV=3	sp|P63085|MK01_MOUSE	0.974097	0.984634	1.01331	5980.41	5087.87	10528.7	5820.71	5217.76	2944.74	7933.83	7209.03	8374.65	6607.65	6527.08	6613.98
Protein CBFA2T2 OS=Mus musculus OX=10090 GN=Cbfa2t2 PE=1 SV=3	sp|O70374|MTG8R_MOUSE	0.974277	0.984634	0.988533	478.566	74.8525	1173.83	508.658	459.598	71.1764	304.648	902.605	843.258	542.914	539.102	532.92
Laminin subunit gamma-1 OS=Mus musculus OX=10090 GN=Lamc1 PE=1 SV=2	sp|P02468|LAMC1_MOUSE	0.980673	0.990345	0.970301	174628	80459.5	350649	150775	155153	84505.8	141978	316035	167524	174546	182333	176918
ATP-dependent 6-phosphofructokinase, platelet type OS=Mus musculus OX=10090 GN=Pfkp PE=1 SV=1	sp|Q9WUA3|PFKAP_MOUSE	0.98304	0.991983	1.26681	1913.13	1264.76	3012	1558.52	2009.49	578.142	1294.65	1960.8	6069.39	2458.4	1951.58	2472.28
Cytoplasmic FMR1-interacting protein 2 OS=Mus musculus OX=10090 GN=Cyfip2 PE=1 SV=2	sp|Q5SQX6|CYFP2_MOUSE	0.987897	0.996129	1.14988	2620.85	1985.1	5087.77	3098.73	3145.91	1362.03	2799.86	2657.45	8631.49	2876.39	3187.67	3665.44
Transcriptional repressor CTCF OS=Mus musculus OX=10090 GN=Ctcf PE=1 SV=2	sp|Q61164|CTCF_MOUSE	0.99027	0.997292	1.02327	2731.82	1082.97	8732.92	4071.43	3273.2	1055.83	2345.25	2953.39	7784.76	6216.08	3978.47	4071.06
Peroxiredoxin-1 OS=Mus musculus OX=10090 GN=Prdx1 PE=1 SV=1	sp|P35700|PRDX1_MOUSE	0.99144	0.997292	0.980318	21841.8	25140.9	39382.8	19032.3	41120.9	23231.3	38139	35633.9	24062.6	22568.2	29303.8	28727
Sodium/potassium-transporting ATPase subunit alpha-3 OS=Mus musculus OX=10090 GN=Atp1a3 PE=1 SV=1	sp|Q6PIC6|AT1A3_MOUSE	0.993989	0.998138	0.973014	46476.5	32256.8	92861.7	46980.3	52851.9	46355.5	81766.7	48010.8	39856	48113.5	54285.4	52820.5
Myelin proteolipid protein OS=Mus musculus OX=10090 GN=Plp1 PE=1 SV=2	sp|P60202|MYPR_MOUSE	0.994388	0.998138	0.950093	138747	99982.9	291765	175823	200149	123899	203586	167837	193711	172195	181293	172245
Histone H2B type 1-B OS=Mus musculus OX=10090 GN=Hist1h2bb PE=1 SV=3	sp|Q64475|H2B1B_MOUSE	0.996886	0.999209	1.12297	142375	52963.4	245189	225824	117414	37268.5	216090	275945	83108.5	267731	156753	176029
14-3-3 protein zeta/delta OS=Mus musculus OX=10090 GN=Ywhaz PE=1 SV=1	sp|P63101|1433Z_MOUSE	0.997036	0.999209	0.98593	237798	199433	360652	223044	209998	181805	249857	261179	256765	264001	246185	242721
Integrator complex subunit 3 OS=Mus musculus OX=10090 GN=Ints3 PE=1 SV=2	sp|Q7TPD0|INT3_MOUSE	0.9986	0.999209	1.35929	2731.94	743.795	5181.93	2001.29	2087.87	418.1	1387.99	3021.75	10002.1	2496.63	2549.37	3465.32
Mannan-binding lectin serine protease 1 OS=Mus musculus OX=10090 GN=Masp1 PE=1 SV=2	sp|P98064|MASP1_MOUSE	0.99892	0.999209	0.996405	37294	43667.1	22533.4	27283.4	29683.6	42775.9	26201.6	34604.4	23143	33159.7	32092.3	31976.9
Poly(rC)-binding protein 3 OS=Mus musculus OX=10090 GN=Pcbp3 PE=1 SV=3	sp|P57722|PCBP3_MOUSE	0.999209	0.999209	1.04804	3186.8	1616.29	15274.6	2899.53	3677.07	821.544	3871.93	4904.95	14659.3	3677.11	5330.86	5586.97
