# Supplementary material for: Targeted proteoform mapping uncovers specific Neurexin-3 variants required for dendritic inhibition
Source: Neuron. 2022 Jul 6;110(13):2094–2109.e10. doi: 10.1016/j.neuron.2022.04.017 (PMC9275415; doi:10.1016/j.neuron.2022.04.017)
Supplement: Table S2. List of proteins recovered in anti-NRXN1-PAN immunoprecipitates, related to Figure 4 — iBAQ values of proteins recovered in anti-NRXN1 and control IgG immunoprecipitates from hippocampal tissue lysates of wild-type mice. [file mmc3.xlsx]

## Sheet: NRXN1 vs control IgG IP
Table S2: iBAQ values of proteins recovered in anti-NRXN and control IgG immunoprecipitates from wild-type mice
							control IgG IP from wild-type					anti-NRXN IP from wild-type			MEAN ctrl IgG	MEAN NRXN
Identified Proteins	Accession Number	T-Test p-value	q-value	Fold Change	replicate 1	replicate 2	replicate 3	replicate 4	replicate 5	replicate 1	replicate 2	replicate 3	replicate 4	replicate 5	wild-type	wild-type
WD repeat-containing protein 48 OS=Mus musculus OX=10090 GN=Wdr48 PE=1 SV=1	sp|Q8BH57|WDR48_MOUSE	9.37019e-15	1.04665e-11	2033.85	0.222869	0.222869	0.222869	0.222869	0.222869	361.546	584.158	618.657	351.889	350.152	0.222869	453.28
Neurexophilin-1 OS=Mus musculus OX=10090 GN=Nxph1 PE=2 SV=2	sp|Q61200|NXPH1_MOUSE	2.47174e-13	1.38046e-10	1168.68	7.61794	6.48464	10.1013	18.5744	6.97485	12966.1	14052.5	9973.06	9549.02	11604.9	9.95064	11629.1
Regulator of microtubule dynamics protein 3 OS=Mus musculus OX=10090 GN=Rmdn3 PE=1 SV=2	sp|Q3UJU9|RMD3_MOUSE	1.1869e-12	4.41924e-10	154.263	9376.95	10212.3	7680.88	8389.82	6326.26	1.7522e+06	1.39171e+06	1.14767e+06	1.12807e+06	1.05725e+06	8397.24	1.29538e+06
Tubby protein OS=Mus musculus OX=10090 GN=Tub PE=1 SV=1	sp|P50586|TUB_MOUSE	4.35278e-12	1.21552e-09	88.3507	46.2153	79.2533	54.3629	42.8494	52.9516	5920.59	4218.92	4818.66	5011.21	4382.94	55.1265	4870.46
Neurexin-1 OS=Mus musculus OX=10090 GN=Nrxn1 PE=1 SV=3	sp|Q9CS84|NRX1A_MOUSE	8.06958e-12	1.50229e-09	50.141	26541.8	25755.5	22074.7	33534.7	24997	1.57447e+06	1.2867e+06	1.17315e+06	1.37426e+06	1.25534e+06	26580.7	1.33278e+06
Gap junction alpha-1 protein OS=Mus musculus OX=10090 GN=Gja1 PE=1 SV=2	sp|P23242|CXA1_MOUSE	7.27741e-12	1.50229e-09	57.6306	13262	13560.6	8986.52	11430	12245.5	857364	630383	685381	652695	602311	11896.9	685627
Neurofilament light polypeptide OS=Mus musculus OX=10090 GN=Nefl PE=1 SV=5	sp|P08551|NFL_MOUSE	1.48697e-11	2.11874e-09	87.9118	77181	129586	77484.4	54595.1	69866.2	7.13179e+06	9.40192e+06	7.02827e+06	6.0441e+06	6.3246e+06	81742.5	7.18614e+06
CBP80/20-dependent translation initiation factor OS=Mus musculus OX=10090 GN=Ctif PE=1 SV=2	sp|Q6PEE2|CTIF_MOUSE	1.51745e-11	2.11874e-09	52.0206	43.0302	49.0299	59.4851	34.6428	50.1509	2109.29	3038.03	2575.22	2412.57	2159.37	47.2678	2458.9
Neurofilament medium polypeptide OS=Mus musculus OX=10090 GN=Nefm PE=1 SV=4	sp|P08553|NFM_MOUSE	2.50536e-11	2.79849e-09	104.917	57263.1	100037	41950.4	65394.7	36691.1	6.34756e+06	8.17892e+06	6.215e+06	5.22323e+06	5.65053e+06	60267.3	6.32305e+06
14-3-3 protein gamma OS=Mus musculus OX=10090 GN=Ywhag PE=1 SV=2	sp|P61982|1433G_MOUSE	2.4783e-11	2.79849e-09	58.4863	7271.4	8778.3	4723.87	4816	5544.73	421170	399425	391932	305861	302543	6226.86	364186
Arf-GAP with GTPase, ANK repeat and PH domain-containing protein 3 OS=Mus musculus OX=10090 GN=Agap3 PE=1 SV=1	sp|Q8VHH5|AGAP3_MOUSE	3.98528e-11	3.72517e-09	52.3027	153.169	140.361	101.945	101.51	71.7429	5100.82	6163.37	5986.09	5483.61	7012.13	113.746	5949.2
BTB/POZ domain-containing protein KCTD8 OS=Mus musculus OX=10090 GN=Kctd8 PE=1 SV=1	sp|Q50H33|KCTD8_MOUSE	4.00197e-11	3.72517e-09	44.5546	221.903	105.441	153.721	135.608	138.366	5978.48	6015.33	7184.76	7488.08	6973.81	151.008	6728.09
Protein unc-13 homolog A OS=Mus musculus OX=10090 GN=Unc13a PE=1 SV=3	sp|Q4KUS2|UN13A_MOUSE	6.81077e-11	5.4861e-09	54.2007	211.19	322.174	142.053	261.41	170.169	11939.9	11014.9	11996.9	9632.2	15416	221.399	12000
Cytoplasmic polyadenylation element-binding protein 4 OS=Mus musculus OX=10090 GN=Cpeb4 PE=1 SV=1	sp|Q7TN98|CPEB4_MOUSE	6.87604e-11	5.4861e-09	43.8959	143.574	286.074	163.017	128.116	134.566	7773.52	7522.66	7284.19	7801.22	7164.61	171.069	7509.24
Coiled-coil domain-containing protein 177 OS=Mus musculus OX=10090 GN=Ccdc177 PE=1 SV=1	sp|Q3UHB8|CC177_MOUSE	1.22172e-10	9.09772e-09	31.1413	1835.53	1677.37	1744.58	2255.14	1043.32	53906.5	55839.4	52690.4	51473.4	52533.2	1711.19	53288.6
14-3-3 protein theta OS=Mus musculus OX=10090 GN=Ywhaq PE=1 SV=1	sp|P68254|1433T_MOUSE	1.39795e-10	9.18536e-09	26.7051	3647.57	5905.84	4541.84	4244.96	4429.16	128417	152738	123181	96902.2	106820	4553.87	121612
Neuroligin-1 OS=Mus musculus OX=10090 GN=Nlgn1 PE=1 SV=2	sp|Q99K10|NLGN1_MOUSE	1.34586e-10	9.18536e-09	38.7074	676.661	1110.44	471.122	894.945	612.517	33035.5	30157	28215.9	28726.9	25624.8	753.138	29152
RING finger protein unkempt homolog OS=Mus musculus OX=10090 GN=Unk PE=1 SV=1	sp|Q8BL48|UNK_MOUSE	1.4835e-10	9.20592e-09	43.5875	304.652	307.62	346.87	270.625	483.992	21512.6	17933.1	11568.4	11222.9	12461.5	342.752	14939.7
Tropomodulin-1 OS=Mus musculus OX=10090 GN=Tmod1 PE=1 SV=2	sp|P49813|TMOD1_MOUSE	1.6012e-10	9.41338e-09	160.272	58.9115	37.7211	27.664	26.5431	17.1061	3439.4	8069.71	6914.08	3041.73	5452.06	33.5892	5383.39
SRC kinase signaling inhibitor 1 OS=Mus musculus OX=10090 GN=Srcin1 PE=1 SV=2	sp|Q9QWI6|SRCN1_MOUSE	2.20602e-10	9.78179e-09	32.033	4421.52	5739.94	3484.54	3807.75	3098.59	115289	148880	126356	96019.9	171808	4110.47	131671
Neurofilament heavy polypeptide OS=Mus musculus OX=10090 GN=Nefh PE=1 SV=3	sp|P19246|NFH_MOUSE	1.87826e-10	9.78179e-09	45.4083	6806.47	8549.88	3985.01	4713.77	4568.78	250450	354316	290122	196366	208508	5724.78	259953
Alpha-internexin OS=Mus musculus OX=10090 GN=Ina PE=1 SV=3	sp|P46660|AINX_MOUSE	2.14319e-10	9.78179e-09	54.5624	91690.3	138445	54533.9	65579.8	53923.6	4.85319e+06	5.70043e+06	4.36237e+06	3.31801e+06	3.8186e+06	80834.4	4.41052e+06
Disks large-associated protein 2 OS=Mus musculus OX=10090 GN=Dlgap2 PE=1 SV=2	sp|Q8BJ42|DLGP2_MOUSE	2.27687e-10	9.78179e-09	30.0048	748.87	937.289	697.325	891.053	522.944	18738.1	24111.2	27632	17116.6	26344.7	759.496	22788.5
14-3-3 protein epsilon OS=Mus musculus OX=10090 GN=Ywhae PE=1 SV=1	sp|P62259|1433E_MOUSE	1.99535e-10	9.78179e-09	27.0661	6202.25	11161	6602.94	6393	7782.47	257305	186405	215567	187113	185957	7628.34	206469
Regulating synaptic membrane exocytosis protein 2 OS=Mus musculus OX=10090 GN=Rims2 PE=1 SV=1	sp|Q9EQZ7|RIMS2_MOUSE	1.76342e-10	9.78179e-09	401.355	5.83947	1.09383	1.93442	0.661402	1.38309	950.025	855.444	856.103	654.418	1063.69	2.18244	875.935
Calmodulin-regulated spectrin-associated protein 3 OS=Mus musculus OX=10090 GN=Camsap3 PE=1 SV=1	sp|Q80VC9|CAMP3_MOUSE	2.16297e-10	9.78179e-09	75.151	3.29547	8.13816	5.43057	5.68586	3.72613	317.943	578.962	386.29	228.29	463.197	5.25524	394.936
14-3-3 protein eta OS=Mus musculus OX=10090 GN=Ywhah PE=1 SV=2	sp|P68510|1433F_MOUSE	2.95135e-10	1.22099e-08	22.2462	7675.12	7623.97	6705.42	5998.3	5236.19	174818	172875	148275	111224	132249	6647.8	147888
Protein bassoon OS=Mus musculus OX=10090 GN=Bsn PE=1 SV=4	sp|O88737|BSN_MOUSE	3.13971e-10	1.25252e-08	25.5237	6549	8573.65	5112.48	9288.71	5235.78	161918	183109	180039	152345	209782	6951.92	177439
Protein piccolo OS=Mus musculus OX=10090 GN=Pclo PE=1 SV=4	sp|Q9QYX7|PCLO_MOUSE	5.11974e-10	1.44248e-08	17.8328	3173.56	2916.19	2804.06	3871.43	2906.59	59714.9	61779.6	49826.2	42223.3	65929.3	3134.37	55894.7
Disks large homolog 2 OS=Mus musculus OX=10090 GN=Dlg2 PE=1 SV=2	sp|Q91XM9|DLG2_MOUSE	4.08831e-10	1.44248e-08	21.2784	7596.88	9755.12	5776.29	6208.25	6946.33	132978	167484	191271	126253	154055	7256.57	154408
IQ motif and SEC7 domain-containing protein 1 OS=Mus musculus OX=10090 GN=Iqsec1 PE=1 SV=2	sp|Q8R0S2|IQEC1_MOUSE	4.57319e-10	1.44248e-08	20.1555	2291.57	3544.65	2273.75	3086.64	2761.34	48344.2	60527.7	60515.9	44773.4	67169	2791.59	56266
Rap guanine nucleotide exchange factor 4 OS=Mus musculus OX=10090 GN=Rapgef4 PE=1 SV=1	sp|Q9EQZ6|RPGF4_MOUSE	5.19654e-10	1.44248e-08	16.291	1532.46	2051.18	1713.69	1764.57	1812.17	28342.8	31776.3	25535.5	23625.1	35288	1774.81	28913.5
MAP7 domain-containing protein 1 OS=Mus musculus OX=10090 GN=Map7d1 PE=1 SV=1	sp|A2AJI0|MA7D1_MOUSE	5.16637e-10	1.44248e-08	41.7135	533.077	652.08	292.017	822.405	322.599	25194.9	23925	19562.8	19818	20879.4	524.436	21876
Disks large-associated protein 4 OS=Mus musculus OX=10090 GN=Dlgap4 PE=1 SV=1	sp|B1AZP2|DLGP4_MOUSE	4.93594e-10	1.44248e-08	32.7383	380.202	642.301	407.616	686.131	395.209	13530.7	19030.4	18961.9	10938.1	19759.7	502.292	16444.2
Serine/threonine-protein kinase MARK2 OS=Mus musculus OX=10090 GN=Mark2 PE=1 SV=3	sp|Q05512|MARK2_MOUSE	4.32561e-10	1.44248e-08	19.7482	432.858	505.264	440.834	451.949	507.206	8406.61	11356.7	10357.5	6338.6	9714.16	467.622	9234.71
Gamma-aminobutyric acid type B receptor subunit 2 OS=Mus musculus OX=10090 GN=Gabbr2 PE=1 SV=2	sp|Q80T41|GABR2_MOUSE	4.39428e-10	1.44248e-08	44.2995	141.622	368.724	193.364	144.747	228.823	7447.03	12490	9646.87	7310.17	10828.9	215.456	9544.6
Protein SCAI OS=Mus musculus OX=10090 GN=Scai PE=1 SV=2	sp|Q8C8N2|SCAI_MOUSE	4.19303e-10	1.44248e-08	17.7246	529.911	436.292	409.662	563.679	644.067	9178.91	10477.7	9240.38	7931.09	8965.36	516.722	9158.69
Syntaphilin OS=Mus musculus OX=10090 GN=Snph PE=1 SV=3	sp|Q80U23|SNPH_MOUSE	5.25518e-10	1.44248e-08	40.5943	236.215	297.298	272.915	130.963	149.578	10144.1	11790.6	7208.55	6275.34	8706.1	217.394	8824.94
Actin-related protein 2/3 complex subunit 3 OS=Mus musculus OX=10090 GN=Arpc3 PE=1 SV=3	sp|Q9JM76|ARPC3_MOUSE	5.06531e-10	1.44248e-08	41.494	625.239	1170.86	702.812	1057.67	686.083	30014.8	49978.2	41738.7	20611.9	33701.5	848.532	35209
Myosin-11 OS=Mus musculus OX=10090 GN=Myh11 PE=1 SV=1	sp|O08638|MYH11_MOUSE	4.64013e-10	1.44248e-08	45.3646	27.1997	35.0972	42.2346	32.8029	31.1749	911.555	2327.29	1805.66	946.936	1652.92	33.7019	1528.87
Potassium voltage-gated channel subfamily KQT member 2 OS=Mus musculus OX=10090 GN=Kcnq2 PE=1 SV=1	sp|Q9Z351|KCNQ2_MOUSE	5.53069e-10	1.44248e-08	33.6741	169.722	148.468	92.9181	106.205	83.7838	5470.14	4849.94	2944.31	3166.87	3810.1	120.219	4048.27
Neurexin-1-beta OS=Mus musculus OX=10090 GN=Nrxn1 PE=1 SV=1	sp|P0DI97|NRX1B_MOUSE	5.47408e-10	1.44248e-08	203.689	117.278	59.1804	201.776	56.4397	24.9048	21004.1	21205.9	15323.1	18143.5	17934.9	91.9159	18722.3
Cerebellin-1 OS=Mus musculus OX=10090 GN=Cbln1 PE=1 SV=1	sp|Q9R171|CBLN1_MOUSE	5.55298e-10	1.44248e-08	40.9422	1009.28	489.265	891.993	386.026	426.618	31535	28184.4	24853	24413.8	22158.9	640.636	26229
Voltage-dependent N-type calcium channel subunit alpha-1B OS=Mus musculus OX=10090 GN=Cacna1b PE=1 SV=1	sp|O55017|CAC1B_MOUSE	5.85821e-10	1.48719e-08	24.3922	30.1912	35.5402	28.5428	42.5019	18.4836	852.189	736.066	654.953	685.463	858.449	31.0519	757.424
CaM kinase-like vesicle-associated protein OS=Mus musculus OX=10090 GN=Camkv PE=1 SV=2	sp|Q3UHL1|CAMKV_MOUSE	6.16106e-10	1.52931e-08	17.126	9209.57	9016.3	8817.43	8294.36	6897.91	190874	150486	119954	120723	141288	8447.12	144665
Glutamate receptor ionotropic, NMDA 1 OS=Mus musculus OX=10090 GN=Grin1 PE=1 SV=1	sp|P35438|NMDZ1_MOUSE	6.47596e-10	1.53284e-08	27.7099	3105.21	5765.54	3657.86	4783.01	2639.52	93155	116169	133269	84593.3	125657	3990.23	110569
Wiskott-Aldrich syndrome protein family member 1 OS=Mus musculus OX=10090 GN=Wasf1 PE=1 SV=2	sp|Q8R5H6|WASF1_MOUSE	6.58695e-10	1.53284e-08	25.7453	255.444	298.76	147.153	166.754	277.037	5562.82	7065.05	5963.38	4609.11	6281.73	229.029	5896.42
Phosphofurin acidic cluster sorting protein 2 OS=Mus musculus OX=10090 GN=Pacs2 PE=1 SV=2	sp|Q3V3Q7|PACS2_MOUSE	6.38709e-10	1.53284e-08	67.6753	65.6667	39.1988	47.3175	21.8241	57.1045	3705.03	4462.39	3421.34	2165.24	1886.52	46.2223	3128.11
Ras/Rap GTPase-activating protein SynGAP OS=Mus musculus OX=10090 GN=Syngap1 PE=1 SV=2	sp|F6SEU4|SYGP1_MOUSE	7.30693e-10	1.57519e-08	34.6348	14090.6	21694.3	8522.37	10931.7	8431.34	359736	450505	532823	353363	508779	12734	441041
SH3 and multiple ankyrin repeat domains protein 2 OS=Mus musculus OX=10090 GN=Shank2 PE=1 SV=2	sp|Q80Z38|SHAN2_MOUSE	7.03822e-10	1.57519e-08	19.7209	4120.74	5825.61	5104.24	5124.67	4411.93	75356	103105	125052	72037.3	109330	4917.44	96976.2
Disks large-associated protein 1 OS=Mus musculus OX=10090 GN=Dlgap1 PE=1 SV=3	sp|Q9D415|DLGP1_MOUSE	7.33304e-10	1.57519e-08	29.7924	2946.93	3150.86	2458.68	1494.28	1636.43	56550.3	71661	90040.8	54610.2	75326.9	2337.44	69637.9
Phospholipid phosphatase 3 OS=Mus musculus OX=10090 GN=Plpp3 PE=1 SV=1	sp|Q99JY8|PLPP3_MOUSE	7.18177e-10	1.57519e-08	21.5142	2605.88	2838.11	1395.59	2610.94	3038.9	57104.8	55518.3	51876	53702.6	50498.1	2497.88	53740
IQ motif and SEC7 domain-containing protein 2 OS=Mus musculus OX=10090 GN=Iqsec2 PE=1 SV=3	sp|Q5DU25|IQEC2_MOUSE	7.54873e-10	1.58274e-08	19.4578	1626.06	2053.49	1431.86	1616.62	1951.92	25892.2	36941.1	42922.4	25556.3	37580.8	1735.99	33778.6
Plasma membrane calcium-transporting ATPase 2 OS=Mus musculus OX=10090 GN=Atp2b2 PE=1 SV=2	sp|Q9R0K7|AT2B2_MOUSE	7.65156e-10	1.58274e-08	30.6023	338.547	500.45	237.079	171.122	258.956	11006.1	8865.95	9108.11	8504.57	8607.03	301.231	9218.35
Rho GTPase-activating protein 44 OS=Mus musculus OX=10090 GN=Arhgap44 PE=1 SV=1	sp|Q5SSM3|RHG44_MOUSE	8.03387e-10	1.61668e-08	61.6186	484.651	684.917	452.543	158.687	468.903	34809.3	28686.8	28529.3	24022.2	22575.9	449.94	27724.7
Haptoglobin OS=Mus musculus OX=10090 GN=Hp PE=1 SV=1	sp|Q61646|HPT_MOUSE	8.10512e-10	1.61668e-08	0.063594	14071.8	13712	11511.6	11044.1	12441.3	741.821	755.424	975.893	595.013	924.338	12556.2	798.498
Apical junction component 1 homolog OS=Mus musculus OX=10090 GN=Ajm1 PE=1 SV=1	sp|A2AJA9|AJM1_MOUSE	8.84561e-10	1.72436e-08	16.8391	1627.61	1067.06	1128.93	1493.76	1304.13	18636.1	23778.7	27216.9	18132.2	23736.3	1324.3	22300
Apoptosis-stimulating of p53 protein 1 OS=Mus musculus OX=10090 GN=Ppp1r13b PE=1 SV=2	sp|Q62415|ASPP1_MOUSE	9.10806e-10	1.72436e-08	21.2479	134.902	146.571	194.953	167.763	143.711	4352.87	4288.8	2938.58	2870.05	2290.95	157.58	3348.25
Plasma membrane calcium-transporting ATPase 1 OS=Mus musculus OX=10090 GN=Atp2b1 PE=1 SV=1	sp|G5E829|AT2B1_MOUSE	9.04029e-10	1.72436e-08	21.9664	279.985	191.631	186.985	188.362	111.341	4483.54	3853.46	4725.16	3962.41	4025.94	191.661	4210.1
F-actin-capping protein subunit beta OS=Mus musculus OX=10090 GN=Capzb PE=1 SV=3	sp|P47757|CAPZB_MOUSE	9.62476e-10	1.73401e-08	31.2254	4486.93	7627.28	4171.07	3747.47	3232.14	110545	181923	184148	102248	147592	4652.98	145291
Calcium/calmodulin-dependent protein kinase type II subunit delta OS=Mus musculus OX=10090 GN=Camk2d PE=1 SV=1	sp|Q6PHZ2|KCC2D_MOUSE	9.4855e-10	1.73401e-08	15.9133	3480.38	4294.5	3646.07	3025.7	3331.72	49874.9	71416.9	60334.5	42802.2	58483.8	3555.67	56582.4
Cyclic AMP-dependent transcription factor ATF-6 beta OS=Mus musculus OX=10090 GN=Atf6b PE=1 SV=1	sp|O35451|ATF6B_MOUSE	9.60191e-10	1.73401e-08	29.4052	150.535	237.523	186.235	186.496	359.32	9318.86	7225.38	5055.26	5701.83	5635.7	224.022	6587.41
SH3 and multiple ankyrin repeat domains protein 3 OS=Mus musculus OX=10090 GN=Shank3 PE=1 SV=3	sp|Q4ACU6|SHAN3_MOUSE	9.85407e-10	1.74714e-08	20.7747	1438.14	1516.05	1362.13	1068.52	942.159	20956.9	29854.9	34614.3	19282.8	26732.7	1265.4	26288.3
FERM, ARHGEF and pleckstrin domain-containing protein 1 OS=Mus musculus OX=10090 GN=Farp1 PE=1 SV=1	sp|F8VPU2|FARP1_MOUSE	1.01478e-09	1.77111e-08	31.8626	90.5494	123.996	70.0979	44.9331	49.8036	2349.63	2999.41	2061.03	2150.33	2527.64	75.8759	2417.61
Growth factor receptor-bound protein 2 OS=Mus musculus OX=10090 GN=Grb2 PE=1 SV=1	sp|Q60631|GRB2_MOUSE	1.04549e-09	1.79663e-08	83.1928	57.6379	17.7815	41.3435	57.6444	101.53	4081.35	5667.17	5225.86	3529.98	4451.65	55.1875	4591.2
Ras GTPase-activating protein-binding protein 2 OS=Mus musculus OX=10090 GN=G3bp2 PE=1 SV=2	sp|P97379|G3BP2_MOUSE	1.07034e-09	1.81146e-08	20.031	245.068	286.002	256.432	232.352	238.238	3749.98	7842.32	5180.55	3974.36	4453.63	251.618	5040.17
Dematin OS=Mus musculus OX=10090 GN=Dmtn PE=1 SV=1	sp|Q9WV69|DEMA_MOUSE	1.11595e-09	1.86048e-08	46.0172	141.084	251.117	154.501	182.574	82.3046	5179.77	11113.2	8924.8	5355.14	6773.67	162.316	7469.32
Voltage-dependent P/Q-type calcium channel subunit alpha-1A OS=Mus musculus OX=10090 GN=Cacna1a PE=1 SV=2	sp|P97445|CAC1A_MOUSE	1.1558e-09	1.87105e-08	97.0327	78.9405	19.0861	16.4041	16.7424	40.3999	3593.42	3989.43	3015.67	2410.53	3639.13	34.3146	3329.64
Diacylglycerol kinase zeta OS=Mus musculus OX=10090 GN=Dgkz PE=1 SV=2	sp|Q80UP3|DGKZ_MOUSE	1.1487e-09	1.87105e-08	53.1439	20.8757	39.8585	12.1931	34.3918	28.0095	1037.47	1860.86	1731.76	947.707	1614.1	27.0657	1438.38
Mitogen-activated protein kinase kinase kinase kinase 4 OS=Mus musculus OX=10090 GN=Map4k4 PE=1 SV=1	sp|P97820|M4K4_MOUSE	1.17371e-09	1.87291e-08	41.3723	29.0499	75.9573	32.0979	63.1519	28.2595	2490.83	2119.19	1514.16	1520.75	1809.32	45.7033	1890.85
Sorbin and SH3 domain-containing protein 2 OS=Mus musculus OX=10090 GN=Sorbs2 PE=1 SV=2	sp|Q3UTJ2|SRBS2_MOUSE	1.31896e-09	2.07504e-08	29.7072	721.406	1272.81	710.889	614.71	608.721	16171.3	29063.1	30208.5	16159.8	25103.2	785.708	23341.2
Baculoviral IAP repeat-containing protein 6 OS=Mus musculus OX=10090 GN=Birc6 PE=1 SV=2	sp|O88738|BIRC6_MOUSE	1.43321e-09	2.16337e-08	14.7203	518.623	771.888	700.53	966.6	898.161	11680	12213.2	11030.9	11211.3	10622.9	771.161	11351.7
Cytoplasmic FMR1-interacting protein 2 OS=Mus musculus OX=10090 GN=Cyfip2 PE=1 SV=2	sp|Q5SQX6|CYFP2_MOUSE	1.41197e-09	2.16337e-08	18.3636	449.397	465.297	235.297	433.295	385.629	6936.68	8186.34	7407.32	5672.97	7953.16	393.783	7231.29
Vesicle-associated membrane protein-associated protein B OS=Mus musculus OX=10090 GN=Vapb PE=1 SV=3	sp|Q9QY76|VAPB_MOUSE	1.41831e-09	2.16337e-08	36.7201	5098.36	7512.09	6821.83	3351.42	8383.22	314735	264519	237985	190230	136985	6233.39	228891
Cytoplasmic polyadenylation element-binding protein 3 OS=Mus musculus OX=10090 GN=Cpeb3 PE=1 SV=1	sp|Q7TN99|CPEB3_MOUSE	1.50593e-09	2.24283e-08	32.033	38.0954	124.61	61.1371	90.2062	88.5296	2314.43	3280.43	2362.89	2545.69	2392.34	80.5157	2579.16
BTB/POZ domain-containing protein KCTD16 OS=Mus musculus OX=10090 GN=Kctd16 PE=1 SV=2	sp|Q5DTY9|KCD16_MOUSE	1.59986e-09	2.35137e-08	27.357	206.616	494.026	266.394	324.099	179.068	7163.49	9535.88	9269	6172.15	8079.83	294.041	8044.07
Peripheral plasma membrane protein CASK OS=Mus musculus OX=10090 GN=Cask PE=1 SV=2	sp|O70589|CSKP_MOUSE	1.6337e-09	2.36993e-08	24.2084	39.1094	21.8954	43.6577	30.2122	56.9307	916.612	1131.5	784.922	752.849	1057.41	38.3611	928.659
Ankyrin-2 OS=Mus musculus OX=10090 GN=Ank2 PE=1 SV=2	sp|Q8C8R3|ANK2_MOUSE	1.70254e-09	2.43813e-08	23.79	435.724	690.391	540.498	425	540.081	10457.9	18834.1	14128.7	7732.51	11454.7	526.339	12521.6
Disks large homolog 4 OS=Mus musculus OX=10090 GN=Dlg4 PE=1 SV=1	sp|Q62108|DLG4_MOUSE	1.8123e-09	2.53042e-08	18.9805	25304.9	35269	22016.8	28566.6	16744	377426	543654	595825	400911	509816	25580.3	485526
Neurexin-2 OS=Mus musculus OX=10090 GN=Nrxn2 PE=1 SV=1	sp|E9Q7X7|NRX2A_MOUSE	1.80433e-09	2.53042e-08	20.7522	982.901	961.255	944.985	547.4	1512.49	22171	19619.6	17462	22016.9	21433.8	989.807	20540.6
Leucine zipper putative tumor suppressor 3 OS=Mus musculus OX=10090 GN=Lzts3 PE=1 SV=1	sp|A2AHG0|LZTS3_MOUSE	1.83874e-09	2.53565e-08	29.3007	75.0176	110.539	82.0539	85.4524	200.572	2630.85	3812.04	3630.5	2309.87	3838.65	110.727	3244.38
Spermatogenesis-associated serine-rich protein 2 OS=Mus musculus OX=10090 GN=Spats2 PE=1 SV=1	sp|Q8K1N4|SPAS2_MOUSE	1.89018e-09	2.57479e-08	26.2913	166.338	216.952	190.535	238.803	444.58	8245.34	8105.9	5362.42	5266.82	6073.17	251.442	6610.73
Protein FAM171A2 OS=Mus musculus OX=10090 GN=Fam171a2 PE=1 SV=1	sp|A2A699|F1712_MOUSE	1.93565e-09	2.60496e-08	66.4868	123.824	353.425	72.9925	192.188	237.167	10300.7	15119.7	12001.7	9560.19	18148	195.919	13026.1
Disks large homolog 3 OS=Mus musculus OX=10090 GN=Dlg3 PE=1 SV=1	sp|P70175|DLG3_MOUSE	2.01053e-09	2.67353e-08	31.668	3812.14	5925.8	2776.72	1770.77	2228.75	91037.1	109395	125250	86512.5	110776	3302.84	104594
Calcium-binding mitochondrial carrier protein Aralar1 OS=Mus musculus OX=10090 GN=Slc25a12 PE=1 SV=1	sp|Q8BH59|CMC1_MOUSE	2.05204e-09	2.69663e-08	15.084	2851.3	3005.5	1605.64	2894.54	2540.56	40655.8	45669.5	38685.2	33981.3	35555.2	2579.51	38909.4
Mitochondrial 2-oxoglutarate/malate carrier protein OS=Mus musculus OX=10090 GN=Slc25a11 PE=1 SV=3	sp|Q9CR62|M2OM_MOUSE	2.09294e-09	2.71839e-08	15.5673	3406.51	3384.59	2067.81	2004.61	2165.81	42473.3	46335.2	43194.2	35250.1	35578.5	2605.86	40566.3
Myeloid leukemia factor 2 OS=Mus musculus OX=10090 GN=Mlf2 PE=1 SV=1	sp|Q99KX1|MLF2_MOUSE	2.1204e-09	2.7224e-08	98.4426	135.874	130.155	22.4446	56.5199	102.156	7088.88	9558.7	8513.1	8979.75	9878.11	89.4299	8803.71
Ankyrin repeat and sterile alpha motif domain-containing protein 1B OS=Mus musculus OX=10090 GN=Anks1b PE=1 SV=3	sp|Q8BIZ1|ANS1B_MOUSE	2.19604e-09	2.78747e-08	33.9887	2976.92	5139.24	2027.01	1594.17	1626.07	77258.7	90383.2	110544	74601	101418	2672.68	90841.1
Purine-rich element-binding protein gamma OS=Mus musculus OX=10090 GN=Purg PE=1 SV=1	sp|Q8R4E6|PURG_MOUSE	2.24947e-09	2.82322e-08	116.562	929.645	390.111	126.035	194.903	151.161	50012.5	40311.3	37856.2	35908.9	44774	358.371	41772.6
Disks large-associated protein 3 OS=Mus musculus OX=10090 GN=Dlgap3 PE=1 SV=1	sp|Q6PFD5|DLGP3_MOUSE	2.28975e-09	2.84184e-08	29.677	1474.21	1434.42	721.427	2488.98	1279.15	34327.4	47584.6	56510.4	36969.3	44164.4	1479.64	43911.2
Synaptojanin-1 OS=Mus musculus OX=10090 GN=Synj1 PE=1 SV=3	sp|Q8CHC4|SYNJ1_MOUSE	2.35352e-09	2.88888e-08	35.7452	24.0988	33.2675	10.8805	16.2166	10.2204	687.503	843.582	730.74	556.409	566.254	18.9368	676.898
H/ACA ribonucleoprotein complex subunit 3 OS=Mus musculus OX=10090 GN=Nop10 PE=3 SV=1	sp|Q9CQS2|NOP10_MOUSE	2.40701e-09	2.92242e-08	26.0735	1900.49	1066.74	2552.78	1625.24	1537.47	30128.2	49893.1	33699.7	49087.8	63580.2	1736.54	45277.8
Leucine-rich repeat transmembrane neuronal protein 1 OS=Mus musculus OX=10090 GN=Lrrtm1 PE=2 SV=1	sp|Q8K377|LRRT1_MOUSE	2.44711e-09	2.93415e-08	22.0948	856.415	1297.56	1335.79	2606.44	1432.36	40523.7	30204.8	33033	31940.6	30639.6	1505.71	33268.3
E3 ubiquitin-protein ligase NEDD4-like OS=Mus musculus OX=10090 GN=Nedd4l PE=1 SV=2	sp|Q8CFI0|NED4L_MOUSE	2.4692e-09	2.93415e-08	16.2558	362.287	523.074	461.307	482.878	369.461	5102.26	8107.65	8807.66	5370.45	8358.53	439.801	7149.31
Serine/threonine-protein phosphatase PP1-alpha catalytic subunit OS=Mus musculus OX=10090 GN=Ppp1ca PE=1 SV=1	sp|P62137|PP1A_MOUSE	2.67766e-09	3.14836e-08	18.7608	431.804	622.147	637.461	618.385	569.971	6316.16	12882.2	14321.4	9990.13	10516.8	575.954	10805.3
NCK-interacting protein with SH3 domain OS=Mus musculus OX=10090 GN=Nckipsd PE=1 SV=2	sp|Q9ESJ4|SPN90_MOUSE	2.76013e-09	3.21152e-08	22.1867	2192.85	2404.58	1227.89	1347.36	1977.97	52993.7	49597.4	41179.5	27856.5	31395.3	1830.13	40604.5
Calcium/calmodulin-dependent protein kinase type II subunit alpha OS=Mus musculus OX=10090 GN=Camk2a PE=1 SV=2	sp|P11798|KCC2A_MOUSE	2.83602e-09	3.26581e-08	26.0295	253332	427690	157439	157314	167292	5.3833e+06	6.78761e+06	7.09554e+06	4.61936e+06	6.38828e+06	232613	6.05482e+06
Leucine-rich repeat-containing protein 7 OS=Mus musculus OX=10090 GN=Lrrc7 PE=1 SV=2	sp|Q80TE7|LRRC7_MOUSE	2.92804e-09	3.27062e-08	18.2536	3070.57	4196.92	2233.14	4397.15	4403.15	53790.6	75589.4	81060.3	51080	72537	3660.19	66811.4
14-3-3 protein sigma OS=Mus musculus OX=10090 GN=Sfn PE=1 SV=2	sp|O70456|1433S_MOUSE	2.88993e-09	3.27062e-08	21.4531	6095.86	4817.24	2976.83	2960.04	5970.35	121539	114470	95920.1	77636.8	80000.7	4564.06	97913.3
General receptor for phosphoinositides 1-associated scaffold protein OS=Mus musculus OX=10090 GN=Grasp PE=1 SV=2	sp|Q9JJA9|GRASP_MOUSE	2.92324e-09	3.27062e-08	725.225	0.399626	0.399626	0.399626	6.86283	0.399626	771.723	1608.4	1772.88	825.281	1158.08	1.69227	1227.27
Serine/threonine-protein phosphatase 2B catalytic subunit alpha isoform OS=Mus musculus OX=10090 GN=Ppp3ca PE=1 SV=1	sp|P63328|PP2BA_MOUSE	2.99321e-09	3.31032e-08	13.2189	8461.25	10169.6	6109.03	8461.57	6345.67	92978.7	120515	115843	83702.3	109730	7909.42	104554
Ras-related C3 botulinum toxin substrate 1 OS=Mus musculus OX=10090 GN=Rac1 PE=1 SV=1	sp|P63001|RAC1_MOUSE	3.03512e-09	3.31657e-08	16.7216	3776.43	6284.25	4286.48	4007.56	3025.22	58072.3	85248.1	82885	53731.2	77569.5	4275.99	71501.2
Excitatory amino acid transporter 1 OS=Mus musculus OX=10090 GN=Slc1a3 PE=1 SV=2	sp|P56564|EAA1_MOUSE	3.05825e-09	3.31657e-08	15.3258	848.859	752.159	447.638	665.775	497.04	11261.5	10899.6	10142.8	9467.18	7447.38	642.294	9843.7
Unconventional myosin-Va OS=Mus musculus OX=10090 GN=Myo5a PE=1 SV=2	sp|Q99104|MYO5A_MOUSE	3.09477e-09	3.3239e-08	18.3294	2919.9	4610.35	2480.91	3072.12	2588.45	49688.4	85864.1	57668.2	41733.9	52298.6	3134.34	57450.7
Sorbin and SH3 domain-containing protein 1 OS=Mus musculus OX=10090 GN=Sorbs1 PE=1 SV=2	sp|Q62417|SRBS1_MOUSE	3.23004e-09	3.37192e-08	15.6416	526.047	656.586	597.112	758.897	619.153	7086.05	11712.2	12026.3	6937.39	11631.1	631.559	9878.62
Catenin delta-2 OS=Mus musculus OX=10090 GN=Ctnnd2 PE=1 SV=1	sp|O35927|CTND2_MOUSE	3.20259e-09	3.37192e-08	19.2364	293.758	323.646	335.023	207.774	204.219	4014.99	6279.85	5586.29	3492.28	6873.06	272.884	5249.3
Pleiotrophin OS=Mus musculus OX=10090 GN=Ptn PE=1 SV=1	sp|P63089|PTN_MOUSE	3.22259e-09	3.37192e-08	22.5826	10790.3	10261.1	5455.18	5211.11	4191.38	163186	168897	133383	179755	165698	7181.81	162184
Carbonic anhydrase-related protein 10 OS=Mus musculus OX=10090 GN=Ca10 PE=1 SV=1	sp|P61215|CAH10_MOUSE	3.44602e-09	3.56407e-08	32.6981	549.26	1064.56	883.472	268.916	545.507	24861.6	22895.5	18844	22206.1	19479.8	662.344	21657.4
Glutamate receptor ionotropic, NMDA 2B OS=Mus musculus OX=10090 GN=Grin2b PE=1 SV=3	sp|Q01097|NMDE2_MOUSE	3.50449e-09	3.59129e-08	19.7464	3507.08	4457.94	2668.2	6878.41	4234.26	68570.5	85970.2	103824	68454	102585	4349.18	85880.7
Calcium/calmodulin-dependent protein kinase type II subunit beta OS=Mus musculus OX=10090 GN=Camk2b PE=1 SV=2	sp|P28652|KCC2B_MOUSE	3.55864e-09	3.59379e-08	29.2942	51235.2	91878.8	33914.4	32172.6	27164.2	1.27684e+06	1.56352e+06	1.49445e+06	1.03256e+06	1.55676e+06	47273	1.38483e+06
Liprin-alpha-2 OS=Mus musculus OX=10090 GN=Ppfia2 PE=1 SV=2	sp|Q8BSS9|LIPA2_MOUSE	3.57127e-09	3.59379e-08	19.0732	529.973	563.356	371.251	772.307	310.635	8703.26	10701.7	9197.17	7885.1	12102.1	509.504	9717.88
ATP-dependent 6-phosphofructokinase, platelet type OS=Mus musculus OX=10090 GN=Pfkp PE=1 SV=1	sp|Q9WUA3|PFKAP_MOUSE	3.63236e-09	3.62263e-08	38.2891	103.554	39.7591	33.8442	83.0257	55.1976	2325.71	3828.31	2184.07	1550.46	2187.08	63.0761	2415.12
Small conductance calcium-activated potassium channel protein 2 OS=Mus musculus OX=10090 GN=Kcnn2 PE=1 SV=2	sp|P58390|KCNN2_MOUSE	3.73567e-09	3.69269e-08	17.1964	41.7469	69.7411	63.5658	59.3927	44.2254	1397.45	961.039	674.007	779.692	979.966	55.7344	958.43
Heat shock protein HSP 90-alpha OS=Mus musculus OX=10090 GN=Hsp90aa1 PE=1 SV=4	sp|P07901|HS90A_MOUSE	3.78983e-09	3.71337e-08	13.7276	1256.16	1446.11	1307.26	1436.53	2007.39	18142.6	25683.4	24919.5	15249.3	18323.2	1490.69	20463.6
WD repeat-containing protein 37 OS=Mus musculus OX=10090 GN=Wdr37 PE=1 SV=1	sp|Q8CBE3|WDR37_MOUSE	3.89738e-09	3.78554e-08	20.7302	628.917	376.484	362.681	523.157	345.592	13239.9	11073.3	9055.56	6575.86	6425.44	447.366	9274
Rootletin OS=Mus musculus OX=10090 GN=Crocc PE=1 SV=2	sp|Q8CJ40|CROCC_MOUSE	4.04044e-09	3.89066e-08	22.5849	140.357	124.246	84.7341	165.567	103.321	1603.25	3201.71	4101.7	2440.08	2615.81	123.645	2792.51
Brain-specific angiogenesis inhibitor 1-associated protein 2 OS=Mus musculus OX=10090 GN=Baiap2 PE=1 SV=2	sp|Q8BKX1|BAIP2_MOUSE	4.16609e-09	3.97737e-08	20.3187	6816.12	9922.83	4690.71	5332.98	4311.35	96642	146948	170125	96141.9	121527	6214.8	126277
Tropomyosin alpha-1 chain OS=Mus musculus OX=10090 GN=Tpm1 PE=1 SV=1	sp|P58771|TPM1_MOUSE	4.25708e-09	4.02979e-08	47.7027	160.453	407.431	253.99	309.733	389.149	9377.17	23858.9	17274.4	7029.12	15004.4	304.151	14508.8
Protein VAC14 homolog OS=Mus musculus OX=10090 GN=Vac14 PE=1 SV=1	sp|Q80WQ2|VAC14_MOUSE	4.30643e-09	4.04225e-08	14.8845	1126.22	1245.51	1504.13	758.613	1184.44	22791.7	19541.9	15811.8	13430.7	15035.7	1163.78	17322.4
Band 4.1-like protein 3 OS=Mus musculus OX=10090 GN=Epb41l3 PE=1 SV=1	sp|Q9WV92|E41L3_MOUSE	4.54918e-09	4.23453e-08	15.8908	471.917	620.734	803.772	914.079	569.566	10031.8	14434.5	11544.9	7626.51	10074.1	676.014	10742.4
Neurexin-3 OS=Mus musculus OX=10090 GN=Nrxn3 PE=1 SV=2	sp|Q6P9K9|NRX3A_MOUSE	4.61551e-09	4.26076e-08	21.6499	459.926	821.491	768.231	1557.86	886.479	20922.2	22678.5	19864.3	15709.8	18119.5	898.798	19458.8
40S ribosomal protein S5 OS=Mus musculus OX=10090 GN=Rps5 PE=1 SV=3	sp|P97461|RS5_MOUSE	4.80108e-09	4.39575e-08	16.3067	666.001	866.203	499.765	389.565	411.377	7358.08	10652.7	10131.2	8083.49	9969.97	566.582	9239.08
Cleavage and polyadenylation specificity factor subunit 7 OS=Mus musculus OX=10090 GN=Cpsf7 PE=1 SV=2	sp|Q8BTV2|CPSF7_MOUSE	4.90228e-09	4.45191e-08	54.1002	287.78	1085.07	929.953	920.959	1903.31	66808.6	56425.9	57651.9	48380.3	48109.2	1025.41	55475.2
Annexin A7 OS=Mus musculus OX=10090 GN=Anxa7 PE=1 SV=2	sp|Q07076|ANXA7_MOUSE	5.096e-09	4.51764e-08	13.3141	8459.85	10748.9	6640.33	6543.34	6570.74	88904.6	130538	85829.7	87414	126072	7792.64	103752
Synaptogyrin-3 OS=Mus musculus OX=10090 GN=Syngr3 PE=1 SV=1	sp|Q8R191|SNG3_MOUSE	5.02041e-09	4.51764e-08	18.2784	6064.14	5751.83	2910.15	3301.67	2600.35	64780.1	82488.5	67593.6	75161.3	87026.7	4125.63	75410
Inward rectifier potassium channel 4 OS=Mus musculus OX=10090 GN=Kcnj4 PE=1 SV=1	sp|P52189|KCNJ4_MOUSE	5.07465e-09	4.51764e-08	22.5423	65.5572	68.9569	56.5937	110.064	48.6706	1460.88	2198.5	1822.91	893.962	1510	69.9685	1577.25
Alpha-actinin-1 OS=Mus musculus OX=10090 GN=Actn1 PE=1 SV=1	sp|Q7TPR4|ACTN1_MOUSE	5.1464e-09	4.5264e-08	18.9683	4829.58	7536.87	5015.12	4786.93	4417.99	70715.2	131953	136793	65109.7	99729.3	5317.3	100860
Homer protein homolog 1 OS=Mus musculus OX=10090 GN=Homer1 PE=1 SV=2	sp|Q9Z2Y3|HOME1_MOUSE	5.38668e-09	4.68835e-08	21.2646	11998.4	15200.7	5628.48	14739.6	10555	210150	267200	307608	181650	269337	11624.4	247189
Synaptosomal-associated protein 47 OS=Mus musculus OX=10090 GN=Snap47 PE=1 SV=1	sp|Q8R570|SNP47_MOUSE	5.41448e-09	4.68835e-08	16.6079	152.133	312.357	321.338	249.316	175.624	4090.37	5296.18	3380.74	3359.91	3981.15	242.153	4021.67
SH3 and multiple ankyrin repeat domains protein 1 OS=Mus musculus OX=10090 GN=Shank1 PE=1 SV=1	sp|D3YZU1|SHAN1_MOUSE	5.48995e-09	4.71713e-08	18.8638	2464.37	4328.39	4012.19	3317.73	2006.57	43059.7	65543.7	82244.5	48104.3	65306.5	3225.85	60851.7
Tripartite motif-containing protein 46 OS=Mus musculus OX=10090 GN=Trim46 PE=1 SV=1	sp|Q7TNM2|TRI46_MOUSE	5.56528e-09	4.74536e-08	87.5488	6.88513	20.119	20.5317	4.42143	22.4656	1134.45	1859.25	1408.81	762.833	1350.28	14.8846	1303.13
Syntabulin OS=Mus musculus OX=10090 GN=Sybu PE=1 SV=1	sp|Q8BHS8|SYBU_MOUSE	5.78998e-09	4.89955e-08	28.0874	94.872	139.409	88.744	38.6423	100.643	3584.19	2874.48	2376.65	1889.66	2260.1	92.462	2597.02
Serine/threonine-protein kinase PAK 5 OS=Mus musculus OX=10090 GN=Pak5 PE=1 SV=1	sp|Q8C015|PAK5_MOUSE	5.94806e-09	4.99547e-08	17.648	289.783	201.837	178.484	153.731	104.465	2858.26	3794.7	3602.22	2534.67	3592.75	185.66	3276.52
Actin-related protein 2/3 complex subunit 4 OS=Mus musculus OX=10090 GN=Arpc4 PE=1 SV=3	sp|P59999|ARPC4_MOUSE	6.07154e-09	5.06113e-08	21.4634	572.093	1263.82	714.059	677.389	471.59	11456.8	21541.7	17480.5	11577.9	17334.8	739.79	15878.4
Gelsolin OS=Mus musculus OX=10090 GN=Gsn PE=1 SV=3	sp|P13020|GELS_MOUSE	6.20156e-09	5.12976e-08	17.4489	1625.1	2638.74	1529.96	1509.9	1950.25	24963.5	50276.9	34631.2	22374.7	29225.1	1850.79	32294.3
Calreticulin OS=Mus musculus OX=10090 GN=Calr PE=1 SV=1	sp|P14211|CALR_MOUSE	6.24572e-09	5.12976e-08	10.0387	916.443	731.185	802.822	648.397	806.243	9775.03	8486.2	6605.41	6556.1	7779.44	781.018	7840.44
NLR family member X1 OS=Mus musculus OX=10090 GN=Nlrx1 PE=1 SV=1	sp|Q3TL44|NLRX1_MOUSE	6.45662e-09	5.26032e-08	12.6827	339.648	322.976	367.23	278.112	210.509	4707.68	4449.78	3786.45	3569.62	2744.92	303.695	3851.69
CUGBP Elav-like family member 2 OS=Mus musculus OX=10090 GN=Celf2 PE=1 SV=1	sp|Q9Z0H4|CELF2_MOUSE	6.49887e-09	5.26032e-08	26.2408	259.52	335.488	115.012	269.952	150.254	4149.48	4545.1	6072.21	7661.4	7229.87	226.045	5931.61
60S ribosomal protein L15 OS=Mus musculus OX=10090 GN=Rpl15 PE=1 SV=4	sp|Q9CZM2|RL15_MOUSE	6.80325e-09	5.46707e-08	14.8933	1611.82	1828.28	1025.4	1018.85	851.179	14848	22677.7	19211.2	16799.4	20820.5	1267.1	18871.4
MAP/microtubule affinity-regulating kinase 3 OS=Mus musculus OX=10090 GN=Mark3 PE=1 SV=2	sp|Q03141|MARK3_MOUSE	7.32982e-09	5.83257e-08	19.9375	120.758	229.994	225.758	301.66	140.117	3589.64	5276.46	4670.15	2723.53	4042.32	203.657	4060.42
Actin-related protein 2/3 complex subunit 5 OS=Mus musculus OX=10090 GN=Arpc5 PE=1 SV=3	sp|Q9CPW4|ARPC5_MOUSE	7.36252e-09	5.83257e-08	15.79	1114.22	1239.86	1012.14	875.585	1574.8	13525.6	25395.5	19954.1	12265.1	20703.6	1163.32	18368.8
Nck-associated protein 1 OS=Mus musculus OX=10090 GN=Nckap1 PE=1 SV=2	sp|P28660|NCKP1_MOUSE	7.50473e-09	5.90337e-08	11.2323	915.167	521.591	603.433	785.503	652.897	7131	8668.17	8132.93	6020.05	9120.57	695.718	7814.54
Synaptopodin OS=Mus musculus OX=10090 GN=Synpo PE=1 SV=2	sp|Q8CC35|SYNPO_MOUSE	7.62123e-09	5.9283e-08	17.7745	3806.85	5411.3	3821.25	3393.86	2823.23	49274.3	79545.1	102925	45392.1	65138.2	3851.3	68454.9
Prickle-like protein 2 OS=Mus musculus OX=10090 GN=Prickle2 PE=1 SV=3	sp|Q80Y24|PRIC2_MOUSE	7.64258e-09	5.9283e-08	12.7436	2102.83	1563.15	1314.96	1919.48	1472.7	16775.1	23618.9	23291.9	15332.6	27685.3	1674.63	21340.8
Alpha-adducin OS=Mus musculus OX=10090 GN=Add1 PE=1 SV=2	sp|Q9QYC0|ADDA_MOUSE	8.11152e-09	6.24867e-08	14.3827	3992.98	4161.7	2834.79	2434.81	2420.92	38689.1	56955	56004.9	31684.8	44563.4	3169.04	45579.4
Brain-enriched guanylate kinase-associated protein OS=Mus musculus OX=10090 GN=Begain PE=1 SV=2	sp|Q68EF6|BEGIN_MOUSE	8.43085e-09	6.45018e-08	13.9307	2124.64	1272.83	2081.73	1136.41	1120.29	18984.9	22181.6	27245.7	17561	21792.9	1547.18	21553.2
Keratin-like protein KRT222 OS=Mus musculus OX=10090 GN=Krt222 PE=2 SV=1	sp|Q8CCX5|KT222_MOUSE	8.55935e-09	6.46e-08	57.4768	58.7328	170.99	51.2556	43.7387	24.208	4140.82	6027.96	3882.11	2773.35	3230.86	69.785	4011.02
Single-stranded DNA-binding protein, mitochondrial OS=Mus musculus OX=10090 GN=Ssbp1 PE=1 SV=1	sp|Q9CYR0|SSBP_MOUSE	8.52481e-09	6.46e-08	15.5997	1799.59	1116.13	1353.89	1816.57	717.496	18509.9	20565.5	19832.3	21755.9	25471.7	1360.74	21227.1
Copine-5 OS=Mus musculus OX=10090 GN=Cpne5 PE=1 SV=1	sp|Q8JZW4|CPNE5_MOUSE	8.92576e-09	6.66476e-08	18.4672	345.615	476.839	229.578	173.868	256.189	3939.61	6781.25	6081.06	4450.49	6117.62	296.418	5474
GTP-binding protein Di-Ras2 OS=Mus musculus OX=10090 GN=Diras2 PE=1 SV=1	sp|Q5PR73|DIRA2_MOUSE	8.94999e-09	6.66476e-08	20.0646	227.498	251.828	199.698	148.968	407.767	4862.38	5738.08	6544.92	3015.73	4633.88	247.152	4959
Oligodendrocyte-myelin glycoprotein OS=Mus musculus OX=10090 GN=Omg PE=1 SV=1	sp|Q63912|OMGP_MOUSE	9.3921e-09	6.94766e-08	25.1394	426.349	571.292	508.836	624.584	485.598	7320.93	22098.4	16359.4	7476.75	12525.8	523.332	13156.3
Copine-3 OS=Mus musculus OX=10090 GN=Cpne3 PE=1 SV=2	sp|Q8BT60|CPNE3_MOUSE	9.51263e-09	6.99053e-08	65.3648	25.0332	28.3064	27.409	10.5509	20.7085	469.147	1848.65	1860.56	1042.37	2100.67	22.4016	1464.28
60S ribosomal protein L10 OS=Mus musculus OX=10090 GN=Rpl10 PE=1 SV=3	sp|Q6ZWV3|RL10_MOUSE	9.68511e-09	7.07076e-08	17.4608	1447.31	2044.15	689.356	978.9	1079.02	21693.7	28550.4	19722.9	17759.9	21206.5	1247.75	21786.7
Chromodomain-helicase-DNA-binding protein 4 OS=Mus musculus OX=10090 GN=Chd4 PE=1 SV=1	sp|Q6PDQ2|CHD4_MOUSE	1.02156e-08	7.40966e-08	14.6933	190.781	185.031	136.413	101.917	128.228	1638.32	2783.61	1520.51	2293.39	2672.01	148.474	2181.57
Zinc finger CCCH domain-containing protein 18 OS=Mus musculus OX=10090 GN=Zc3h18 PE=1 SV=1	sp|Q0P678|ZCH18_MOUSE	1.04003e-08	7.49495e-08	13.5855	295.276	402.856	576.407	419.201	319.257	5029.57	6402	3723.85	5089.38	7102.81	402.599	5469.52
Neurabin-2 OS=Mus musculus OX=10090 GN=Ppp1r9b PE=1 SV=1	sp|Q6R891|NEB2_MOUSE	1.07325e-08	7.60329e-08	20.4468	4665.86	9519.29	3891.01	5208.9	4248.16	88220.6	158050	139084	69523	108088	5506.65	112593
Tropomodulin-2 OS=Mus musculus OX=10090 GN=Tmod2 PE=1 SV=2	sp|Q9JKK7|TMOD2_MOUSE	1.06231e-08	7.60329e-08	21.8311	3589.82	7610.69	2753.92	3109.61	2831.35	68197.4	124985	99362.8	60189.8	81602.3	3979.08	86867.4
Metabotropic glutamate receptor 5 OS=Mus musculus OX=10090 GN=Grm5 PE=1 SV=2	sp|Q3UVX5|GRM5_MOUSE	1.07549e-08	7.60329e-08	20.504	99.1995	137.975	78.5997	53.4871	52.441	1483.88	2386.41	1709.87	1154.67	1911.76	84.3405	1729.32
Putative adenosylhomocysteinase 3 OS=Mus musculus OX=10090 GN=Ahcyl2 PE=1 SV=1	sp|Q68FL4|SAHH3_MOUSE	1.08762e-08	7.64068e-08	12.5703	392.337	335.631	419.544	184.109	258.527	4072.59	4357.26	4123.55	3352.85	4082.44	318.029	3997.74
60S ribosomal protein L6 OS=Mus musculus OX=10090 GN=Rpl6 PE=1 SV=3	sp|P47911|RL6_MOUSE	1.11066e-08	7.75382e-08	18.1871	3414.23	4615.58	1570.38	1652.75	2137.5	46312.8	55179.7	45613.4	45586.7	50841.1	2678.09	48706.7
Heat shock-related 70 kDa protein 2 OS=Mus musculus OX=10090 GN=Hspa2 PE=1 SV=2	sp|P17156|HSP72_MOUSE	1.13183e-08	7.85248e-08	15.3984	321.696	269.402	267.464	123.199	297.762	3039.04	4056.95	3973.37	3948.93	4684.35	255.905	3940.53
Alpha-actinin-2 OS=Mus musculus OX=10090 GN=Actn2 PE=1 SV=2	sp|Q9JI91|ACTN2_MOUSE	1.15998e-08	7.90058e-08	16.8962	1845.41	1621.61	1295.37	1030.66	1232.82	15075.7	28776.3	34624.2	16300.2	23934	1405.17	23742.1
Annexin A5 OS=Mus musculus OX=10090 GN=Anxa5 PE=1 SV=1	sp|P48036|ANXA5_MOUSE	1.14744e-08	7.90058e-08	16.3357	10658.9	15321.2	6477.14	6005.87	12295.4	137302	191440	173227	138104	189105	10151.7	165835
ATP-dependent 6-phosphofructokinase, muscle type OS=Mus musculus OX=10090 GN=Pfkm PE=1 SV=3	sp|P47857|PFKAM_MOUSE	1.15654e-08	7.90058e-08	14.6861	1020.15	663.154	714.246	577.279	449.671	8226.12	14725.8	9687.85	7554.96	10097.9	684.9	10058.5
Ceruloplasmin OS=Mus musculus OX=10090 GN=Cp PE=1 SV=2	sp|Q61147|CERU_MOUSE	1.20912e-08	8.17512e-08	0.0331656	4009.6	3342.94	2951.37	3425.19	2496.97	184.749	81.0255	87.2693	39.3552	145.748	3245.21	107.629
Neurexophilin-3 OS=Mus musculus OX=10090 GN=Nxph3 PE=2 SV=1	sp|Q91VX5|NXPH3_MOUSE	1.21492e-08	8.17512e-08	28.4568	719.476	1050.45	384.491	262.323	305.232	17834.4	13706.2	12068.2	16814.8	17035	544.394	15491.7
Rho GTPase-activating protein 39 OS=Mus musculus OX=10090 GN=Arhgap39 PE=1 SV=2	sp|P59281|RHG39_MOUSE	1.22776e-08	8.212e-08	13.6751	495.235	495.135	337.529	234.883	499.832	5311.91	5809.61	5263.3	4447.87	7373.85	412.523	5641.31
Beta-adducin OS=Mus musculus OX=10090 GN=Add2 PE=1 SV=4	sp|Q9QYB8|ADDB_MOUSE	1.2368e-08	8.22326e-08	16.3556	697.599	769.232	1000.49	933.014	432.216	11073.5	18248.2	13661.7	8710.61	10989.7	766.511	12536.7
Plakophilin-4 OS=Mus musculus OX=10090 GN=Pkp4 PE=1 SV=1	sp|Q68FH0|PKP4_MOUSE	1.29773e-08	8.57733e-08	10.6049	1722.21	2213.71	2865.2	2490.7	2041.69	19507.5	27034.7	27620.5	17760.3	28267.2	2266.7	24038
Drebrin OS=Mus musculus OX=10090 GN=Dbn1 PE=1 SV=4	sp|Q9QXS6|DREB_MOUSE	1.38189e-08	8.9955e-08	17.9124	13879.1	26030.5	12003.1	13605	11052.1	186715	413106	288180	199288	284264	15314	274310
Microtubule-associated protein 6 OS=Mus musculus OX=10090 GN=Map6 PE=1 SV=2	sp|Q7TSJ2|MAP6_MOUSE	1.37024e-08	8.9955e-08	15.1303	1746.63	1625.21	901.936	850.218	1052.43	18618.4	25671.3	20624.7	13770.1	14766.6	1235.28	18690.2
Sodium/potassium-transporting ATPase subunit beta-1 OS=Mus musculus OX=10090 GN=Atp1b1 PE=1 SV=1	sp|P14094|AT1B1_MOUSE	1.38516e-08	8.9955e-08	9.50316	993.961	1222.78	1074.18	776.347	884.746	11796.5	10416.5	8221.95	7341.03	9283.76	990.402	9411.95
Neuronal pentraxin-1 OS=Mus musculus OX=10090 GN=Nptx1 PE=1 SV=1	sp|Q62443|NPTX1_MOUSE	1.42614e-08	9.15517e-08	12.73	5883.39	7954.24	3380.61	4000.55	3793.29	66155.4	71255.8	53581.4	57266.4	70143.6	5002.41	63680.5
Glutathione S-transferase LANCL1 OS=Mus musculus OX=10090 GN=Lancl1 PE=1 SV=1	sp|O89112|LANC1_MOUSE	1.41934e-08	9.15517e-08	16.2025	547.591	336.022	308.465	215.862	241.33	7157.22	6567.95	4240.24	4079.67	4677.26	329.854	5344.47
14-3-3 protein beta/alpha OS=Mus musculus OX=10090 GN=Ywhab PE=1 SV=3	sp|Q9CQV8|1433B_MOUSE	1.4664e-08	9.20209e-08	35.1759	12679.9	3919.35	2506.78	5648.78	2354.57	209149	200685	208443	164925	170396	5421.88	190719
Actin-related protein 3 OS=Mus musculus OX=10090 GN=Actr3 PE=1 SV=3	sp|Q99JY9|ARP3_MOUSE	1.44707e-08	9.20209e-08	23.2149	830.809	1613.57	440.552	663.122	837.709	18726.9	30106.7	20680.7	13278.1	19022.5	877.153	20363
D-beta-hydroxybutyrate dehydrogenase, mitochondrial OS=Mus musculus OX=10090 GN=Bdh1 PE=1 SV=2	sp|Q80XN0|BDH_MOUSE	1.46169e-08	9.20209e-08	18.7053	405.764	410.869	298.86	787.956	201.836	7573.88	8609.47	7955.86	6879.98	8360.79	421.057	7876
Cullin-3 OS=Mus musculus OX=10090 GN=Cul3 PE=1 SV=1	sp|Q9JLV5|CUL3_MOUSE	1.46114e-08	9.20209e-08	20.0732	43.8487	44.9005	15.2876	20.2271	34.2483	632.143	836.117	621.597	485.79	606.194	31.7024	636.368
Eosinophil peroxidase OS=Mus musculus OX=10090 GN=Epx PE=1 SV=2	sp|P49290|PERE_MOUSE	1.47793e-08	9.2226e-08	32.6144	99.1597	249.187	81.561	60.518	60.0902	5535.36	3411.14	3499.67	2364.78	3143.78	110.103	3590.95
CLIP-associating protein 2 OS=Mus musculus OX=10090 GN=Clasp2 PE=1 SV=1	sp|Q8BRT1|CLAP2_MOUSE	1.51809e-08	9.2483e-08	13.0166	248.45	298.184	203.58	249.611	137.11	2382.94	3799.22	3314.16	2170.17	3132.54	227.387	2959.81
Homer protein homolog 2 OS=Mus musculus OX=10090 GN=Homer2 PE=1 SV=1	sp|Q9QWW1|HOME2_MOUSE	1.52468e-08	9.2483e-08	14.1526	1715.97	3081.37	1768.52	1430.56	1429.67	21350.2	34210.5	33660.9	19612.5	24569.4	1885.22	26680.7
Protein Aster-A OS=Mus musculus OX=10090 GN=Gramd1a PE=1 SV=2	sp|Q8VEF1|ASTRA_MOUSE	1.52654e-08	9.2483e-08	16.8448	426.376	783.928	644.691	511.794	1141.17	16493.9	13892	9242.14	9908.21	9554.62	701.592	11818.2
Cleavage and polyadenylation specificity factor subunit 5 OS=Mus musculus OX=10090 GN=Nudt21 PE=1 SV=1	sp|Q9CQF3|CPSF5_MOUSE	1.53172e-08	9.2483e-08	8.2426	8583.66	10950.6	10890.2	12991	11607.2	98142.4	102552	95425.7	84034.5	73375.8	11004.5	90706
AP-3 complex subunit beta-2 OS=Mus musculus OX=10090 GN=Ap3b2 PE=1 SV=2	sp|Q9JME5|AP3B2_MOUSE	1.51552e-08	9.2483e-08	13.8411	339.606	326.771	247.648	163.729	162.911	3234.96	3497.67	2589.16	3453.91	4396.48	248.133	3434.43
Plasma membrane calcium-transporting ATPase 4 OS=Mus musculus OX=10090 GN=Atp2b4 PE=1 SV=1	sp|Q6Q477|AT2B4_MOUSE	1.49297e-08	9.2483e-08	679.336	6.47369	0.163228	0.163228	0.163228	0.163228	1312.22	931.094	1007.31	853.51	737.22	1.42532	968.271
40S ribosomal protein S9 OS=Mus musculus OX=10090 GN=Rps9 PE=1 SV=3	sp|Q6ZWN5|RS9_MOUSE	1.55174e-08	9.31877e-08	20.1676	2722.23	3291.66	1092.58	1155.41	1582.92	29650.9	44757.2	44517.7	36534.3	43086.2	1968.96	39709.2
Histone-lysine N-methyltransferase 2A OS=Mus musculus OX=10090 GN=Kmt2a PE=1 SV=3	sp|P55200|KMT2A_MOUSE	1.60146e-08	9.56596e-08	16.3955	48.0891	38.2328	17.4264	21.371	42.1191	586.926	598.02	470.416	467.167	619.438	33.4477	548.393
Plectin OS=Mus musculus OX=10090 GN=Plec PE=1 SV=3	sp|Q9QXS1|PLEC_MOUSE	1.64252e-08	9.65542e-08	14.7789	7383.77	9825.9	4252.74	5787.94	4691.88	71078.8	120821	117206	71797.7	91167.5	6388.45	94414.1
Regulating synaptic membrane exocytosis protein 1 OS=Mus musculus OX=10090 GN=Rims1 PE=1 SV=2	sp|Q99NE5|RIMS1_MOUSE	1.65966e-08	9.65542e-08	10.7837	4586.92	7988.14	5599.07	6418.32	3590	58129.3	59467.3	63375.1	51705.4	71234.1	5636.49	60782.2
Tropomyosin alpha-3 chain OS=Mus musculus OX=10090 GN=Tpm3 PE=1 SV=3	sp|P21107|TPM3_MOUSE	1.65178e-08	9.65542e-08	17.9329	1793.9	3522.82	1595.45	1794.33	3157.76	31451.2	62405.8	47318.3	28941.7	42643.4	2372.85	42552.1
Neurocan core protein OS=Mus musculus OX=10090 GN=Ncan PE=1 SV=1	sp|P55066|NCAN_MOUSE	1.64079e-08	9.65542e-08	23.27	75.4018	191.875	84.2075	97.095	135.837	1837.35	4158.37	3111.5	1596.88	2895.28	116.883	2719.87
Arf-GAP with GTPase, ANK repeat and PH domain-containing protein 1 OS=Mus musculus OX=10090 GN=Agap1 PE=1 SV=1	sp|Q8BXK8|AGAP1_MOUSE	1.62637e-08	9.65542e-08	51.6885	18.3196	69.0881	20.0319	7.21895	25.0704	1326.86	1514.29	1348.58	1310.35	1722.3	27.9458	1444.48
Sickle tail protein OS=Mus musculus OX=10090 GN=Skt PE=1 SV=1	sp|A2AQ25|SKT_MOUSE	1.69006e-08	9.78133e-08	11.3593	940.9	973.833	544.97	765.984	625.22	7971.81	9932.81	8146	6305.73	11387.3	770.181	8748.72
Dystonin OS=Mus musculus OX=10090 GN=Dst PE=1 SV=2	sp|Q91ZU6|DYST_MOUSE	1.70053e-08	9.79119e-08	13.1026	46.1148	33.2641	37.99	55.1985	52.9079	518.735	780.319	611.513	350.398	693.348	45.0951	590.863
Catenin beta-1 OS=Mus musculus OX=10090 GN=Ctnnb1 PE=1 SV=1	sp|Q02248|CTNB1_MOUSE	1.71743e-08	9.83777e-08	13.7593	2454.19	3023.76	2923.66	3880.9	5580.33	37743.8	54637.9	53418.4	35860.9	64119.6	3572.57	49156.1
Microtubule-associated protein 2 OS=Mus musculus OX=10090 GN=Map2 PE=1 SV=2	sp|P20357|MTAP2_MOUSE	1.73976e-08	9.91487e-08	11.6405	458.591	504.231	320.427	354.931	385.107	4341.63	6138.19	5254.33	2873.21	4944.66	404.658	4710.41
Gephyrin OS=Mus musculus OX=10090 GN=Gphn PE=1 SV=2	sp|Q8BUV3|GEPH_MOUSE	1.75706e-08	9.96261e-08	19.0941	1010.23	2319.11	975.507	638.537	712.765	23576.8	24652.6	20011.6	16888.2	22869.7	1131.23	21599.8
Spectrin beta chain, non-erythrocytic 1 OS=Mus musculus OX=10090 GN=Sptbn1 PE=1 SV=2	sp|Q62261|SPTB2_MOUSE	1.82327e-08	1.01582e-07	15.4174	15530.4	17199.6	8271.6	9950.64	8768.19	134939	245497	228366	131826	180104	11944.1	184146
ADP/ATP translocase 1 OS=Mus musculus OX=10090 GN=Slc25a4 PE=1 SV=4	sp|P48962|ADT1_MOUSE	1.82447e-08	1.01582e-07	10.1019	25399.1	31937.3	16545.1	32636.3	27063.5	263604	337711	269472	235146	243490	26716.2	269885
Tricarboxylate transport protein, mitochondrial OS=Mus musculus OX=10090 GN=Slc25a1 PE=1 SV=1	sp|Q8JZU2|TXTP_MOUSE	1.82792e-08	1.01582e-07	35.021	566.284	585.171	273.264	138.427	144.82	11426.2	14501.1	11479.1	10779	11629.3	341.593	11963
Dynein light chain 2, cytoplasmic OS=Mus musculus OX=10090 GN=Dynll2 PE=1 SV=1	sp|Q9D0M5|DYL2_MOUSE	1.80539e-08	1.01582e-07	33.3599	5667.42	6903.39	2421.62	1587.54	3304.2	187448	129704	144030	80409.6	121742	3976.84	132667
Calcineurin subunit B type 1 OS=Mus musculus OX=10090 GN=Ppp3r1 PE=1 SV=3	sp|Q63810|CANB1_MOUSE	1.84673e-08	1.02119e-07	9.00737	2778.07	3536.95	2236.28	2051.53	2052.96	25172.7	19869	25752.2	20119.8	23081.7	2531.16	22799.1
Mitochondrial glutamate carrier 1 OS=Mus musculus OX=10090 GN=Slc25a22 PE=1 SV=1	sp|Q9D6M3|GHC1_MOUSE	1.91258e-08	1.041e-07	10.1232	3745.18	3691.38	2964.61	1817.7	2741.85	29394.8	30769.1	35846.1	26129.8	29311.1	2992.14	30290.2
AP-2 complex subunit mu OS=Mus musculus OX=10090 GN=Ap2m1 PE=1 SV=1	sp|P84091|AP2M1_MOUSE	1.90073e-08	1.041e-07	9.19558	2256.11	2050.39	1410.83	1643.53	1472.88	13241	19590.5	16966.5	13476.1	17957.4	1766.75	16246.3
Sodium/potassium-transporting ATPase subunit alpha-1 OS=Mus musculus OX=10090 GN=Atp1a1 PE=1 SV=1	sp|Q8VDN2|AT1A1_MOUSE	1.90298e-08	1.041e-07	8.59338	671.677	707.134	431.908	509.78	576.864	5582.65	5717.42	4972.31	4189.09	4436.65	579.472	4979.62
Myosin phosphatase Rho-interacting protein OS=Mus musculus OX=10090 GN=Mprip PE=1 SV=2	sp|P97434|MPRIP_MOUSE	1.91984e-08	1.041e-07	32.412	53.3027	131.534	30.453	40.7784	85.8262	1649.7	3591.97	2104.95	1550.6	2184.24	68.3788	2216.29
Microtubule-associated protein 4 OS=Mus musculus OX=10090 GN=Map4 PE=1 SV=3	sp|P27546|MAP4_MOUSE	1.99265e-08	1.07526e-07	40.266	267.955	453.363	77.2867	107.379	188.568	8007.26	11884.8	9739.57	6000.42	8441.17	218.91	8814.64
Dedicator of cytokinesis protein 4 OS=Mus musculus OX=10090 GN=Dock4 PE=1 SV=1	sp|P59764|DOCK4_MOUSE	2.01134e-08	1.07893e-07	33.2109	10.3834	40.6843	48.8574	34.5039	24.2003	824.525	1389.15	1257.79	677.728	1119.03	31.7259	1053.64
Noelin OS=Mus musculus OX=10090 GN=Olfm1 PE=1 SV=1	sp|O88998|NOE1_MOUSE	2.01877e-08	1.07893e-07	18.3619	539.313	879.703	359.238	1037.23	503.277	8146.92	15486	14194.2	9759.2	13352.3	663.751	12187.7
Copine-6 OS=Mus musculus OX=10090 GN=Cpne6 PE=1 SV=1	sp|Q9Z140|CPNE6_MOUSE	2.06762e-08	1.09977e-07	9.74286	23561.4	27785.2	15445.2	15033.4	16735.5	163981	223239	197477	168643	206923	19712.1	192053
Sequestosome-1 OS=Mus musculus OX=10090 GN=Sqstm1 PE=1 SV=1	sp|Q64337|SQSTM_MOUSE	2.12471e-08	1.12265e-07	12.3708	2578.6	1926.34	2613.25	4628.56	1762.18	41089.1	33314.7	31456.9	32214	29041.1	2701.78	33423.2
Protein-tyrosine kinase 2-beta OS=Mus musculus OX=10090 GN=Ptk2b PE=1 SV=2	sp|Q9QVP9|FAK2_MOUSE	2.13073e-08	1.12265e-07	26.9725	91.7131	52.4328	20.692	62.7951	40.6275	1392.74	1812.97	1834.11	892.157	1303.68	53.6521	1447.13
Cytospin-B OS=Mus musculus OX=10090 GN=Specc1 PE=1 SV=2	sp|Q5SXY1|CYTSB_MOUSE	2.25239e-08	1.18118e-07	29.1664	145.734	200.17	42.1292	61.094	91.8758	3433.9	4175.26	3094.32	2342.8	2732.87	108.201	3155.83
Traf2 and NCK-interacting protein kinase OS=Mus musculus OX=10090 GN=Tnik PE=1 SV=2	sp|P83510|TNIK_MOUSE	2.35309e-08	1.197e-07	39.7283	732.216	1080.74	528.143	3721.6	589.665	54749.1	55325	49310.2	52131.6	52771	1330.47	52857.4
Regulator of microtubule dynamics protein 2 OS=Mus musculus OX=10090 GN=Rmdn2 PE=1 SV=1	sp|Q8BSE0|RMD2_MOUSE	2.30001e-08	1.197e-07	14.6848	2236.28	2428.67	2677.46	982.868	1716.91	38923.2	33376.8	24789.1	26008	24370.9	2008.44	29493.6
Synaptotagmin-7 OS=Mus musculus OX=10090 GN=Syt7 PE=1 SV=1	sp|Q9R0N7|SYT7_MOUSE	2.32127e-08	1.197e-07	20.2789	3978.72	8719.8	2265.39	2861.4	3487.33	70353.1	109266	102102	63317.4	87157.9	4262.53	86439.2
Neurochondrin OS=Mus musculus OX=10090 GN=Ncdn PE=1 SV=1	sp|Q9Z0E0|NCDN_MOUSE	2.35756e-08	1.197e-07	9.61091	1107.62	1400.79	1121.91	1770.8	1977.28	17192.1	15708.2	13997.1	11648.7	12367.2	1475.68	14182.6
Glypican-4 OS=Mus musculus OX=10090 GN=Gpc4 PE=1 SV=2	sp|P51655|GPC4_MOUSE	2.35572e-08	1.197e-07	19.55	310.637	439.729	519.841	170.403	200.996	5392.17	7929	7153.45	4306.71	7312.1	328.321	6418.69
Versican core protein OS=Mus musculus OX=10090 GN=Vcan PE=1 SV=2	sp|Q62059|CSPG2_MOUSE	2.3296e-08	1.197e-07	38.4851	29.3267	61.0657	53.3492	100.15	21.3803	1419.82	3176.02	2529.79	1216.03	1867.34	53.0543	2041.8
Elongation factor Tu, mitochondrial OS=Mus musculus OX=10090 GN=Tufm PE=1 SV=1	sp|Q8BFR5|EFTU_MOUSE	2.3261e-08	1.197e-07	23.318	254.65	467.768	166.457	171.026	116.579	4649.6	8326.74	5032.48	3935.39	5489	235.296	5486.64
Mitochondrial fission regulator 1-like OS=Mus musculus OX=10090 GN=Mtfr1l PE=1 SV=1	sp|Q9CWE0|MFR1L_MOUSE	2.40256e-08	1.21433e-07	26.6212	212.853	587.896	107.099	176.952	197.023	7803.72	8401.06	6238.88	4926.49	6753.53	256.365	6824.74
Spectrin beta chain, erythrocytic OS=Mus musculus OX=10090 GN=Sptb PE=1 SV=4	sp|P15508|SPTB1_MOUSE	2.47501e-08	1.24531e-07	25.6478	100.298	43.5575	37.1342	25.0939	34.038	792.109	1522.36	1776.58	869.744	1197.79	48.0243	1231.72
V-type proton ATPase subunit H OS=Mus musculus OX=10090 GN=Atp6v1h PE=1 SV=1	sp|Q8BVE3|VATH_MOUSE	2.54161e-08	1.27308e-07	19.6024	91.5956	176.033	128.544	57.137	111.82	1503.05	2974.57	2317	1458.25	2825.05	113.026	2215.58
40S ribosomal protein S12 OS=Mus musculus OX=10090 GN=Rps12 PE=1 SV=2	sp|P63323|RS12_MOUSE	2.5724e-08	1.28275e-07	10.6255	1856.46	1970.46	1273.75	1402.75	929.315	13245.5	15050	16595.9	13575.4	20509.3	1486.55	15795.2
BTB/POZ domain-containing protein KCTD12 OS=Mus musculus OX=10090 GN=Kctd12 PE=1 SV=1	sp|Q6WVG3|KCD12_MOUSE	2.59051e-08	1.28604e-07	9.53867	1377.88	1312.84	1126.44	1647.07	1696.22	12020.4	17277.9	14719.6	9119.06	15164.3	1432.09	13660.3
ATP-dependent 6-phosphofructokinase, liver type OS=Mus musculus OX=10090 GN=Pfkl PE=1 SV=4	sp|P12382|PFKAL_MOUSE	2.60475e-08	1.28739e-07	16.4564	262.49	436.977	283.947	122.223	202.827	3895.94	5387.62	4827.84	3332.97	4088.24	261.693	4306.52
Cadherin-2 OS=Mus musculus OX=10090 GN=Cdh2 PE=1 SV=2	sp|P15116|CADH2_MOUSE	2.65092e-08	1.30444e-07	9.59812	3926.39	2792.44	2687.68	2025.18	2489.92	22392	29293.9	33214.3	20433.1	28288	2784.32	26724.3
LanC-like protein 2 OS=Mus musculus OX=10090 GN=Lancl2 PE=1 SV=1	sp|Q9JJK2|LANC2_MOUSE	2.7112e-08	1.32825e-07	21.7539	625.167	791.301	307.249	205.873	241.473	9618.93	10858.2	10060.8	8344.38	8346.9	434.213	9445.83
Voltage-dependent L-type calcium channel subunit beta-3 OS=Mus musculus OX=10090 GN=Cacnb3 PE=1 SV=2	sp|P54285|CACB3_MOUSE	2.75339e-08	1.34303e-07	15.1852	487.907	283.542	675.014	234.1	318.837	6633.39	6711.24	5376.23	4287.28	7353.18	399.88	6072.26
Signal-induced proliferation-associated 1-like protein 3 OS=Mus musculus OX=10090 GN=Sipa1l3 PE=1 SV=1	sp|G3X9J0|SI1L3_MOUSE	2.77936e-08	1.34396e-07	15.5846	187.14	227.77	150.862	419.003	170.433	2921.74	4607.25	4249.62	2396.9	3827.94	231.041	3600.69
Coiled-coil domain-containing protein 85C OS=Mus musculus OX=10090 GN=Ccdc85c PE=1 SV=1	sp|E9Q6B2|CC85C_MOUSE	2.76911e-08	1.34396e-07	98.7956	143.318	315.873	171.634	234.642	24.908	24388.4	19321.7	16603.7	13253	14398.4	178.075	17593
Myosin-10 OS=Mus musculus OX=10090 GN=Myh10 PE=1 SV=2	sp|Q61879|MYH10_MOUSE	2.86279e-08	1.37749e-07	11.8909	14539.8	16275.2	10802.5	11897	11697.9	114433	250168	159867	106631	144333	13042.5	155086
Myosin-9 OS=Mus musculus OX=10090 GN=Myh9 PE=1 SV=4	sp|Q8VDD5|MYH9_MOUSE	2.87337e-08	1.37749e-07	14.8699	4690.64	7409.78	2766.23	4044.59	3830.35	48794.2	99699.8	73806.1	49626.5	66239.5	4548.32	67633.2
Dystrophin OS=Mus musculus OX=10090 GN=Dmd PE=1 SV=3	sp|P11531|DMD_MOUSE	2.8859e-08	1.37759e-07	28.4176	49.8798	36.6991	9.95359	21.0119	43.2074	1033	1093.53	803.261	733.059	905.325	32.1504	913.634
Glypican-1 OS=Mus musculus OX=10090 GN=Gpc1 PE=1 SV=1	sp|Q9QZF2|GPC1_MOUSE	2.94496e-08	1.3998e-07	12.7609	1331.02	1547.39	1192.62	834.357	1116.42	12055.4	22256.9	16331.5	9285.69	16914.2	1204.36	15368.7
Myosin light polypeptide 6 OS=Mus musculus OX=10090 GN=Myl6 PE=1 SV=3	sp|Q60605|MYL6_MOUSE	2.99138e-08	1.41584e-07	23.0669	1037.34	2929.57	1269.36	2213.16	1273.22	48855.8	65043	34985.3	24344.3	27975.8	1744.53	40240.8
ATP-binding cassette sub-family D member 3 OS=Mus musculus OX=10090 GN=Abcd3 PE=1 SV=2	sp|P55096|ABCD3_MOUSE	3.07405e-08	1.44882e-07	21.4118	58.7379	26.7615	32.4569	66.8376	26.0963	635.617	1020.33	642.757	718.75	1498.09	42.1781	903.108
40S ribosomal protein S7 OS=Mus musculus OX=10090 GN=Rps7 PE=2 SV=1	sp|P62082|RS7_MOUSE	3.13565e-08	1.46723e-07	16.3686	815.836	960.155	258.942	512.527	666.558	9122.35	11025.7	11666.9	10012.7	10781.3	642.804	10521.8
Protein phosphatase 1E OS=Mus musculus OX=10090 GN=Ppm1e PE=1 SV=2	sp|Q80TL0|PPM1E_MOUSE	3.13937e-08	1.46723e-07	9.66086	861.181	745.822	778.484	1041.95	641.264	6258.03	9742.52	8583.99	5363.18	9359.42	813.74	7861.43
Propionyl-CoA carboxylase beta chain, mitochondrial OS=Mus musculus OX=10090 GN=Pccb PE=1 SV=2	sp|Q99MN9|PCCB_MOUSE	3.46355e-08	1.61199e-07	39.1227	2294.16	1610.05	2047.25	1423.13	1141.56	64247.9	149410	56877.8	33896.4	28742.5	1703.23	66634.9
Cadherin-11 OS=Mus musculus OX=10090 GN=Cdh11 PE=1 SV=1	sp|P55288|CAD11_MOUSE	3.48535e-08	1.61541e-07	19.155	42.2772	92.131	63.1407	24.7334	42.1043	828.679	1107.38	980.001	693.658	1454.6	52.8773	1012.86
Synapsin-2 OS=Mus musculus OX=10090 GN=Syn2 PE=1 SV=2	sp|Q64332|SYN2_MOUSE	3.52324e-08	1.62622e-07	34.4303	283.394	347.883	114.199	397.021	73.5956	8039.71	8451.96	9958.96	6451.27	8968.57	243.218	8374.09
Voltage-dependent anion-selective channel protein 2 OS=Mus musculus OX=10090 GN=Vdac2 PE=1 SV=2	sp|Q60930|VDAC2_MOUSE	3.54581e-08	1.62991e-07	16.269	1893.12	3142.35	1674.62	1388.4	2434.07	37364.4	55268.4	33410.8	20713.6	24597	2106.51	34270.8
Abl interactor 1 OS=Mus musculus OX=10090 GN=Abi1 PE=1 SV=3	sp|Q8CBW3|ABI1_MOUSE	3.5953e-08	1.64588e-07	8.88872	250.353	319.845	216.506	316.558	172.98	2277.9	2749.48	1925.04	1878.42	2513.31	255.248	2268.83
ADP-ribosylation factor 5 OS=Mus musculus OX=10090 GN=Arf5 PE=1 SV=2	sp|P84084|ARF5_MOUSE	3.64066e-08	1.6531e-07	13.0037	269.18	423.887	232.503	238.625	609.351	4321.18	5693.94	4560.43	3534.15	4952.9	354.709	4612.52
Nucleoporin p58/p45 OS=Mus musculus OX=10090 GN=Nup58 PE=1 SV=1	sp|Q8R332|NUP58_MOUSE	3.63696e-08	1.6531e-07	18.5522	178.679	202.845	103.677	107.416	88.8368	1674.54	2134.84	1746.36	2634.68	4452.03	136.291	2528.49
ATP-sensitive inward rectifier potassium channel 10 OS=Mus musculus OX=10090 GN=Kcnj10 PE=1 SV=1	sp|Q9JM63|KCJ10_MOUSE	3.6642e-08	1.65705e-07	6.70858	2081.17	2421.29	2079.38	1568.2	1881.42	14214.3	14563.9	12897.1	13661.2	11960.3	2006.29	13459.4
Heat shock cognate 71 kDa protein OS=Mus musculus OX=10090 GN=Hspa8 PE=1 SV=1	sp|P63017|HSP7C_MOUSE	3.76888e-08	1.69752e-07	7.60334	77022.3	86317.6	54531.6	59487.5	57349.4	446120	595476	481733	445880	575690	66941.6	508980
Actin-binding LIM protein 2 OS=Mus musculus OX=10090 GN=Ablim2 PE=1 SV=1	sp|Q8BL65|ABLM2_MOUSE	3.83094e-08	1.69808e-07	17.3513	2169.94	3907.95	2011.93	1814.94	1244.25	25108.2	53547.1	49237.3	27172.4	38385.1	2229.8	38690
40S ribosomal protein S3a OS=Mus musculus OX=10090 GN=Rps3a PE=1 SV=3	sp|P97351|RS3A_MOUSE	3.82749e-08	1.69808e-07	12.8416	1859.96	1950.64	871.663	846.99	1058.24	13254.6	20894	17005.7	14093	19346.8	1317.5	16918.8
Ras-related protein Rab-3D OS=Mus musculus OX=10090 GN=Rab3d PE=1 SV=1	sp|P35276|RAB3D_MOUSE	3.80227e-08	1.69808e-07	9.00839	785.83	992.478	729.369	474.604	646.933	6068.72	8447.53	6020.04	5429.82	6727.25	725.843	6538.67
Cerebellin-4 OS=Mus musculus OX=10090 GN=Cbln4 PE=1 SV=1	sp|Q8BME9|CBLN4_MOUSE	3.79836e-08	1.69808e-07	39.6886	1934.34	2023.69	1497.77	380.617	3048.82	75785	72085.5	57359	79287.9	68124.6	1777.05	70528.4
Glutamate receptor 2 OS=Mus musculus OX=10090 GN=Gria2 PE=1 SV=3	sp|P23819|GRIA2_MOUSE	3.85722e-08	1.70297e-07	9.16592	1158.15	1291.67	1586.02	1341.04	1283.07	10265.8	15931.5	15289.8	7964.42	11593	1331.99	12208.9
Casein kinase II subunit beta OS=Mus musculus OX=10090 GN=Csnk2b PE=1 SV=1	sp|P67871|CSK2B_MOUSE	4.09655e-08	1.80151e-07	19.0077	2581.12	3524.51	885.616	1193.24	2670.41	39266.2	44562.9	40787.9	36932.5	44777.8	2170.98	41265.5
Myelin basic protein OS=Mus musculus OX=10090 GN=Mbp PE=1 SV=2	sp|P04370|MBP_MOUSE	4.14257e-08	1.81371e-07	13.8172	144716	200187	79249.6	80798.7	82457.6	1.25592e+06	2.11797e+06	1.93824e+06	1.38276e+06	1.42147e+06	117482	1.62327e+06
ADP-ribosylation factor-like protein 6-interacting protein 4 OS=Mus musculus OX=10090 GN=Arl6ip4 PE=1 SV=1	sp|Q9JM93|AR6P4_MOUSE	4.15676e-08	1.81371e-07	29.6791	492.2	181.012	299.416	80.1513	210.653	4903.34	7937.96	6266.66	8968.94	9420.64	252.686	7499.51
Copine-7 OS=Mus musculus OX=10090 GN=Cpne7 PE=1 SV=1	sp|Q0VE82|CPNE7_MOUSE	4.19714e-08	1.81583e-07	25.38	1893.15	2349.23	593.359	897.541	549.034	26054.3	29465.2	35189.4	28075	40661.4	1256.46	31889.1
Ras-related protein Rab-3A OS=Mus musculus OX=10090 GN=Rab3a PE=1 SV=1	sp|P63011|RAB3A_MOUSE	4.21039e-08	1.81583e-07	10.7376	1639.33	2392.28	1284.14	1394.58	2387.51	17638.3	27986.5	18751.8	13956.3	19355.9	1819.57	19537.8
Casein kinase I isoform delta OS=Mus musculus OX=10090 GN=Csnk1d PE=1 SV=2	sp|Q9DC28|KC1D_MOUSE	4.17904e-08	1.81583e-07	23.3507	68.746	47.4308	87.9373	53.7622	214.777	1771.37	2557.47	2326.14	1491.54	2890.27	94.5307	2207.36
Actin, cytoplasmic 1 OS=Mus musculus OX=10090 GN=Actb PE=1 SV=1	sp|P60710|ACTB_MOUSE	4.24475e-08	1.82361e-07	13.6657	789473	1.22752e+06	505319	641762	600173	7.37125e+06	1.48497e+07	1.24659e+07	7.25211e+06	9.50201e+06	752850	1.02882e+07
14-3-3 protein zeta/delta OS=Mus musculus OX=10090 GN=Ywhaz PE=1 SV=1	sp|P63101|1433Z_MOUSE	4.29471e-08	1.83402e-07	11.2237	57888.6	46618.2	49246.1	119298	48902.1	833882	820869	730284	616216	612259	64390.5	722702
Connector enhancer of kinase suppressor of ras 2 OS=Mus musculus OX=10090 GN=Cnksr2 PE=1 SV=1	sp|Q80YA9|CNKR2_MOUSE	4.31824e-08	1.83402e-07	20.869	359.115	622.323	540.88	1556.92	374.645	13273.1	15751.3	13101.5	10778.7	19174.3	690.776	14415.8
Fructose-bisphosphate aldolase A OS=Mus musculus OX=10090 GN=Aldoa PE=1 SV=2	sp|P05064|ALDOA_MOUSE	4.30574e-08	1.83402e-07	10.2472	369.97	588.343	368.964	709.783	634.403	4837.72	6655.78	5764.9	3929.52	6187.15	534.293	5475.01
ERC protein 2 OS=Mus musculus OX=10090 GN=Erc2 PE=1 SV=2	sp|Q6PH08|ERC2_MOUSE	4.46562e-08	1.88943e-07	13.6362	16999.8	8537.07	5069.11	8029.47	5415.57	117852	132159	116453	101089	133138	8810.21	120138
Myosin-14 OS=Mus musculus OX=10090 GN=Myh14 PE=1 SV=1	sp|Q6URW6|MYH14_MOUSE	4.59437e-08	1.91786e-07	17.3719	135.916	246.278	352.997	219.438	369.093	3160.31	7275.24	5420.6	3164.66	3974.77	264.744	4599.11
Rho guanine nucleotide exchange factor 9 OS=Mus musculus OX=10090 GN=Arhgef9 PE=1 SV=1	sp|Q3UTH8|ARHG9_MOUSE	4.57177e-08	1.91786e-07	17.597	111.561	53.8898	56.7429	144.146	38.1104	1417.81	1567.59	1577.19	1044.82	1509.71	80.8901	1423.42
ATP synthase membrane subunit DAPIT, mitochondrial OS=Mus musculus OX=10090 GN=Atp5md PE=1 SV=1	sp|Q78IK2|ATPMD_MOUSE	4.57568e-08	1.91786e-07	10.6171	5277.82	3776.99	4147.09	2015.56	4931.24	48260.8	38599.9	43348.1	36674.6	47036.5	4029.74	42784
60S ribosomal protein L21 OS=Mus musculus OX=10090 GN=Rpl21 PE=1 SV=3	sp|O09167|RL21_MOUSE	4.6015e-08	1.91786e-07	17.2384	943.977	778.002	582.362	291.675	380.682	6265.23	12145.2	10547.2	10255.5	12100.6	595.34	10262.7
Protein S100-A13 OS=Mus musculus OX=10090 GN=S100a13 PE=1 SV=1	sp|P97352|S10AD_MOUSE	4.62342e-08	1.91984e-07	45.8416	1681.79	1275.89	2180.34	913.083	341.534	109684	43439.7	39444.5	58978.3	41502.1	1278.53	58609.7
Annexin A11 OS=Mus musculus OX=10090 GN=Anxa11 PE=1 SV=2	sp|P97384|ANX11_MOUSE	4.83735e-08	1.99937e-07	9.17806	3884.35	2337.91	2474.98	1997.42	1947.21	19437.9	27298.4	21496.3	18636.8	29158.4	2528.37	23205.6
Actin-related protein 2/3 complex subunit 2 OS=Mus musculus OX=10090 GN=Arpc2 PE=1 SV=3	sp|Q9CVB6|ARPC2_MOUSE	4.85075e-08	1.99937e-07	32.7594	312.005	803.814	140.247	234.53	213.823	7196.3	18095.8	11712.9	7124.12	11706.6	340.884	11167.2
Glutamate receptor-interacting protein 1 OS=Mus musculus OX=10090 GN=Grip1 PE=1 SV=1	sp|Q925T6|GRIP1_MOUSE	4.94747e-08	2.03174e-07	38.738	12.3101	2.31744	2.74704	11.182	5.08971	327.687	179.944	190.929	275.107	329.725	6.72926	260.678
Vesicle-fusing ATPase OS=Mus musculus OX=10090 GN=Nsf PE=1 SV=2	sp|P46460|NSF_MOUSE	5.07168e-08	2.07512e-07	6.48925	2612.97	2537.59	2132.06	2291.78	2436.07	15082.3	18538.8	17165.6	12104.4	15047.9	2402.09	15587.8
40S ribosomal protein S13 OS=Mus musculus OX=10090 GN=Rps13 PE=1 SV=2	sp|P62301|RS13_MOUSE	5.09429e-08	2.07676e-07	12.1612	2227.81	3333.06	1311.54	1419.47	1376.97	18902.2	31176.9	24582.3	18862.3	24061.3	1933.77	23517
Clathrin heavy chain 1 OS=Mus musculus OX=10090 GN=Cltc PE=1 SV=3	sp|Q68FD5|CLH1_MOUSE	5.21231e-08	2.1084e-07	12.0864	5753.94	9434.38	4581.74	4160.8	4472.26	48988.9	95536.3	71207	49629.6	77929.3	5680.62	68658.2
40S ribosomal protein S3 OS=Mus musculus OX=10090 GN=Rps3 PE=1 SV=1	sp|P62908|RS3_MOUSE	5.26629e-08	2.1084e-07	8.96684	5065.2	4860.39	2605.7	2802.2	3931.96	30084.3	37344.4	38649.5	27808.3	38863.8	3853.09	34550
Zinc finger protein 22 OS=Mus musculus OX=10090 GN=Znf22 PE=1 SV=2	sp|Q9ERU3|ZNF22_MOUSE	5.2628e-08	2.1084e-07	17.3454	2820.67	2987.64	1158.39	1318.33	1908.35	20187.7	38063.8	27157	44971.8	46427.8	2038.68	35361.6
3-phosphoinositide-dependent protein kinase 1 OS=Mus musculus OX=10090 GN=Pdpk1 PE=1 SV=2	sp|Q9Z2A0|PDPK1_MOUSE	5.26498e-08	2.1084e-07	19.7977	134.859	381.526	287.243	126.151	85.8022	4149.63	4881.05	3504.65	3635.49	3935.3	203.116	4021.22
40S ribosomal protein S28 OS=Mus musculus OX=10090 GN=Rps28 PE=1 SV=1	sp|P62858|RS28_MOUSE	5.2016e-08	2.1084e-07	12.7975	14671.3	15378.5	8293.51	7957.6	5841.77	103577	173093	135327	107012	148287	10428.5	133459
Glutamate receptor ionotropic, NMDA 2A OS=Mus musculus OX=10090 GN=Grin2a PE=1 SV=2	sp|P35436|NMDE1_MOUSE	5.35844e-08	2.13764e-07	10.0067	3447.13	2002.72	1859.77	3754.47	3351.29	25492.1	31235.7	33336.1	21210.5	32975.9	2883.07	28850
RIMS-binding protein 2 OS=Mus musculus OX=10090 GN=Rimbp2 PE=1 SV=3	sp|Q80U40|RIMB2_MOUSE	5.39743e-08	2.14398e-07	13.3541	1000.97	1224.91	1455.2	3186.68	889.944	20898.4	20227.1	21968.4	18490.9	22012.4	1551.54	20719.4
Heat shock 70 kDa protein 12A OS=Mus musculus OX=10090 GN=Hspa12a PE=1 SV=1	sp|Q8K0U4|HS12A_MOUSE	5.42066e-08	2.14398e-07	33.6234	267.101	514.448	77.2884	161.956	92.7787	6795.82	9909.21	8378.75	6032.31	6325.99	222.714	7488.42
Actin, aortic smooth muscle OS=Mus musculus OX=10090 GN=Acta2 PE=1 SV=1	sp|P62737|ACTA_MOUSE	5.43193e-08	2.14398e-07	18.0185	27778.7	57911.8	20753.1	22915.4	22588.2	321261	840468	624890	379750	571483	30389.4	547570
Transcription elongation factor SPT6 OS=Mus musculus OX=10090 GN=Supt6h PE=1 SV=2	sp|Q62383|SPT6H_MOUSE	5.49134e-08	2.1598e-07	22.304	130.089	83.1668	46.8526	34.1824	25.809	1197.98	1253.17	1491.55	1438.14	1758.69	64.02	1427.9
Myosin regulatory light chain 12B OS=Mus musculus OX=10090 GN=Myl12b PE=1 SV=2	sp|Q3THE2|ML12B_MOUSE	5.56772e-08	2.18216e-07	12.0218	18157.5	29529.5	19626.4	27511.9	14995.6	172417	412533	275128	205378	254793	21964.2	264050
60S ribosomal protein L30 OS=Mus musculus OX=10090 GN=Rpl30 PE=1 SV=2	sp|P62889|RL30_MOUSE	5.70691e-08	2.22889e-07	13.5097	5697.89	8385.8	3199.38	3192.38	2956.96	47459.8	79633.5	70417.4	53844.5	65209.8	4686.48	63313
Serine/threonine-protein phosphatase PP1-gamma catalytic subunit OS=Mus musculus OX=10090 GN=Ppp1cc PE=1 SV=1	sp|P63087|PP1G_MOUSE	5.80484e-08	2.25924e-07	19.9713	10087.2	16348.6	4151.71	5832.55	5434.88	119498	226623	202560	116794	170424	8370.99	167180
Protein LYRIC OS=Mus musculus OX=10090 GN=Mtdh PE=1 SV=1	sp|Q80WJ7|LYRIC_MOUSE	5.86229e-08	2.27367e-07	642.017	6.39732	0.340858	16.8047	2.54914	0.340858	4072.7	3928.38	3099.57	2690.46	3179.24	5.28657	3394.07
Small subunit processome component 20 homolog OS=Mus musculus OX=10090 GN=Utp20 PE=1 SV=2	sp|Q5XG71|UTP20_MOUSE	5.95727e-08	2.30252e-07	186.958	0.0600475	1.25274	0.0727974	0.0600475	0.0600475	44.0269	79.6418	25.3287	48.1253	84.3755	0.301136	56.2996
Caprin-1 OS=Mus musculus OX=10090 GN=Caprin1 PE=1 SV=2	sp|Q60865|CAPR1_MOUSE	6.00392e-08	2.31254e-07	10.58	978.155	849.338	785.732	1510.9	1479.14	9918.35	18372.1	10167.1	10797	10027.8	1120.65	11856.5
Annexin A6 OS=Mus musculus OX=10090 GN=Anxa6 PE=1 SV=3	sp|P14824|ANXA6_MOUSE	6.03878e-08	2.31798e-07	18.829	4005.89	7526.5	2622.71	7614.08	2738.99	68128.6	128059	85646.5	63951.9	115678	4901.63	92292.9
Cytochrome b-c1 complex subunit 2, mitochondrial OS=Mus musculus OX=10090 GN=Uqcrc2 PE=1 SV=1	sp|Q9DB77|QCR2_MOUSE	6.07524e-08	2.32399e-07	22.6238	177.74	441.208	441.089	115.167	484.228	7481.39	9617.65	6372.26	6076.76	7994.64	331.886	7508.54
60S ribosomal protein L5 OS=Mus musculus OX=10090 GN=Rpl5 PE=1 SV=3	sp|P47962|RL5_MOUSE	6.17317e-08	2.34644e-07	13.6523	1621.69	999.632	466.865	636.995	742.342	8525.01	12636.3	14521.5	12392.3	12916.9	893.506	12198.4
Constitutive coactivator of PPAR-gamma-like protein 2 OS=Mus musculus OX=10090 GN=Fam120c PE=1 SV=3	sp|Q8C3F2|F120C_MOUSE	6.17594e-08	2.34644e-07	24.6591	78.0641	116.454	18.3624	43.8952	54.1529	1189.93	1693.73	1457.08	1540.6	1785.88	62.1857	1533.44
V-type proton ATPase 16 kDa proteolipid subunit OS=Mus musculus OX=10090 GN=Atp6v0c PE=1 SV=1	sp|P63082|VATL_MOUSE	6.28401e-08	2.3794e-07	28.7965	3112.29	7861.38	2403.5	3343.87	1297.25	60886.7	160526	89041.3	88288.5	120121	3603.66	103773
Tight junction protein ZO-1 OS=Mus musculus OX=10090 GN=Tjp1 PE=1 SV=2	sp|P39447|ZO1_MOUSE	6.4434e-08	2.41519e-07	25.1323	223.545	360.676	107.326	73.9259	88.8744	3128.2	5959.36	4866.17	3372.45	4145.53	170.87	4294.34
40S ribosomal protein S14 OS=Mus musculus OX=10090 GN=Rps14 PE=1 SV=3	sp|P62264|RS14_MOUSE	6.44291e-08	2.41519e-07	14.2173	4377.35	5146.08	1594.77	3252.82	1845.52	41650.5	52092.7	43947.4	39532.5	53332	3243.31	46111
Reticulon-4 receptor-like 1 OS=Mus musculus OX=10090 GN=Rtn4rl1 PE=1 SV=1	sp|Q8K0S5|R4RL1_MOUSE	6.40832e-08	2.41519e-07	26.0739	148	162.187	332.338	669.988	587.817	12723.6	11233.3	7494.91	8669.2	9428.04	380.066	9909.81
Cytoplasmic dynein 1 heavy chain 1 OS=Mus musculus OX=10090 GN=Dync1h1 PE=1 SV=2	sp|Q9JHU4|DYHC1_MOUSE	6.49727e-08	2.42724e-07	17.7757	173.378	173.925	62.0399	63.1309	83.1373	1414.17	2774.93	2045.53	1422.93	2218.8	111.122	1975.27
Signal-induced proliferation-associated 1-like protein 1 OS=Mus musculus OX=10090 GN=Sipa1l1 PE=1 SV=2	sp|Q8C0T5|SI1L1_MOUSE	6.54271e-08	2.43462e-07	9.33274	969.539	1304.15	1419.31	1202.83	1440.86	9193.8	16318.5	13032.4	7415.2	13178.9	1267.34	11827.8
Kinesin-like protein KIF2A OS=Mus musculus OX=10090 GN=Kif2a PE=1 SV=2	sp|P28740|KIF2A_MOUSE	6.5606e-08	2.43462e-07	13.3728	1218.14	1359.82	553.812	626.095	530.607	12538.4	14289.5	12028.1	7792.34	10700.7	857.694	11469.8
AP-2 complex subunit alpha-2 OS=Mus musculus OX=10090 GN=Ap2a2 PE=1 SV=2	sp|P17427|AP2A2_MOUSE	6.74878e-08	2.47973e-07	16.7395	109.793	128.899	49.4759	130.081	81.8717	970.031	2318.25	1693.24	1171.38	2218.89	100.024	1674.36
Actin-binding LIM protein 1 OS=Mus musculus OX=10090 GN=Ablim1 PE=1 SV=1	sp|Q8K4G5|ABLM1_MOUSE	6.70932e-08	2.47973e-07	23.7356	99.0211	449.228	123.866	182.145	94.8571	3202.08	5487.55	5675.45	3123.6	5039.18	189.823	4505.57
Disabled homolog 2-interacting protein OS=Mus musculus OX=10090 GN=Dab2ip PE=1 SV=1	sp|Q3UHC7|DAB2P_MOUSE	6.73067e-08	2.47973e-07	21.7953	43.2261	36.9137	70.451	74.7842	16.1123	1106.43	1124.85	1168.9	656.109	1206.99	48.2974	1052.66
Syntaxin-1B OS=Mus musculus OX=10090 GN=Stx1b PE=1 SV=1	sp|P61264|STX1B_MOUSE	6.93403e-08	2.53945e-07	18.646	116.839	136.268	55.2152	59.5771	33.373	1428.24	2006.61	1557.1	1028.14	1462.07	80.2546	1496.43
Hyaluronan and proteoglycan link protein 1 OS=Mus musculus OX=10090 GN=Hapln1 PE=1 SV=1	sp|Q9QUP5|HPLN1_MOUSE	7.01225e-08	2.55221e-07	37.3127	159.026	510.043	90.2389	129.846	142.495	5396.99	13669	8396.07	3607.03	7424.53	206.33	7698.72
Pre-mRNA-splicing factor SYF1 OS=Mus musculus OX=10090 GN=Xab2 PE=1 SV=1	sp|Q9DCD2|SYF1_MOUSE	7.01458e-08	2.55221e-07	36.7715	14.4068	36.1531	6.34573	4.21138	14.6696	402.696	551.529	513.673	617.518	701.376	15.1573	557.358
Neuron-specific calcium-binding protein hippocalcin OS=Mus musculus OX=10090 GN=Hpca PE=1 SV=2	sp|P84075|HPCA_MOUSE	7.21244e-08	2.6131e-07	9.95784	4419.33	7762.31	2734.57	4447.3	5442.46	60759.9	46238.7	51905.3	39077.2	49032.6	4961.19	49402.7
Protein arginine N-methyltransferase 1 OS=Mus musculus OX=10090 GN=Prmt1 PE=1 SV=1	sp|Q9JIF0|ANM1_MOUSE	7.22873e-08	2.6131e-07	13.2672	67.038	200.411	138.11	128.389	103.985	1810.59	2437.95	1314.71	1136.49	1763.84	127.587	1692.72
Myelin-oligodendrocyte glycoprotein OS=Mus musculus OX=10090 GN=Mog PE=1 SV=1	sp|Q61885|MOG_MOUSE	7.71139e-08	2.76931e-07	31.8523	2092.46	3180.3	2023.4	10215.4	1139.5	148334	128216	112335	114186	91008.1	3730.21	118816
Chemokine-like protein TAFA-1 OS=Mus musculus OX=10090 GN=Tafa1 PE=1 SV=1	sp|Q7TPG8|TAFA1_MOUSE	7.71194e-08	2.76931e-07	467.938	1.93153	1.93911	4.99813	169.471	1.93153	15505.6	16975.2	14774.4	16754.8	20345.9	36.0543	16871.2
Reticulon-4 receptor OS=Mus musculus OX=10090 GN=Rtn4r PE=1 SV=1	sp|Q99PI8|RTN4R_MOUSE	7.73523e-08	2.76931e-07	26.8763	26.7224	100.778	65.8403	164.889	43.2246	1843.59	3055.4	2065.49	1507.79	2317.34	80.2909	2157.92
Copine-2 OS=Mus musculus OX=10090 GN=Cpne2 PE=1 SV=1	sp|P59108|CPNE2_MOUSE	7.93571e-08	2.83201e-07	7.57996	4120.86	1798.39	2315.77	2487.79	2579.38	19866.4	21726.1	19258.6	18003.2	21975.8	2660.44	20166
Tubulin alpha-1B chain OS=Mus musculus OX=10090 GN=Tuba1b PE=1 SV=2	sp|P05213|TBA1B_MOUSE	7.9996e-08	2.84572e-07	12.6976	5654.26	9014.73	4409.72	3827.49	3560.21	58463.3	105522	72354.4	51503.9	48215.9	5293.28	67211.8
Plasminogen activator inhibitor 1 RNA-binding protein OS=Mus musculus OX=10090 GN=Serbp1 PE=1 SV=2	sp|Q9CY58|PAIRB_MOUSE	8.04656e-08	2.85333e-07	11.8932	1040.05	868.072	531.549	472.195	470.651	5925.21	7725.66	11432.7	5817.74	9327.5	676.503	8045.77
Myelin proteolipid protein OS=Mus musculus OX=10090 GN=Plp1 PE=1 SV=2	sp|P60202|MYPR_MOUSE	8.10357e-08	2.86446e-07	7.0768	26659.9	26347.3	19258.3	15975.1	20311.8	144910	180007	180529	137001	125758	21710.5	153641
Serine beta-lactamase-like protein LACTB, mitochondrial OS=Mus musculus OX=10090 GN=Lactb PE=1 SV=1	sp|Q9EP89|LACTB_MOUSE	8.17886e-08	2.88195e-07	8.68831	1579.61	2211.61	1606.07	1247.19	1657.41	11274.6	20860.5	14166.4	10185.6	15642.3	1660.38	14425.9
Sodium/potassium-transporting ATPase subunit alpha-3 OS=Mus musculus OX=10090 GN=Atp1a3 PE=1 SV=1	sp|Q6PIC6|AT1A3_MOUSE	8.37071e-08	2.94028e-07	6.56956	8759.02	8931.08	8696.12	9245.78	5523.61	54280.9	61286.8	58179.2	46267.8	50359.4	8231.12	54074.8
N-acylneuraminate cytidylyltransferase OS=Mus musculus OX=10090 GN=Cmas PE=1 SV=2	sp|Q99KK2|NEUA_MOUSE	8.41725e-08	2.94736e-07	25.0861	445.221	832.307	181.646	155.896	207.703	8074.62	11124.6	11333.8	6168.36	9024.91	364.555	9145.25
40S ribosomal protein S18 OS=Mus musculus OX=10090 GN=Rps18 PE=1 SV=3	sp|P62270|RS18_MOUSE	8.45923e-08	2.9528e-07	8.91256	4699.33	4662.14	3074.02	2141.06	4479.1	29487.3	42178.3	35288.5	28765.4	34115.1	3811.13	33966.9
60S ribosomal protein L18a OS=Mus musculus OX=10090 GN=Rpl18a PE=1 SV=1	sp|P62717|RL18A_MOUSE	8.51234e-08	2.96208e-07	13.3059	1896.83	1857.54	969.782	1040.84	593.789	12080.5	21105.5	16510.2	17515.8	17397.3	1271.75	16921.9
Guanine nucleotide-binding protein G(I)/G(S)/G(T) subunit beta-2 OS=Mus musculus OX=10090 GN=Gnb2 PE=1 SV=3	sp|P62880|GBB2_MOUSE	8.71512e-08	3.02323e-07	15.6586	7600.63	17706.3	6963.45	5499.78	6365.81	89397.2	195206	176164	98638.6	131703	8827.2	138222
40S ribosomal protein S11 OS=Mus musculus OX=10090 GN=Rps11 PE=1 SV=3	sp|P62281|RS11_MOUSE	9.11144e-08	3.15092e-07	9.36847	4532.39	4466.1	1985.61	2340.63	3590.38	26120.7	33773.7	34910.8	27348.5	36315	3383.02	31693.7
Dynein light chain 1, cytoplasmic OS=Mus musculus OX=10090 GN=Dynll1 PE=1 SV=1	sp|P63168|DYL1_MOUSE	9.23844e-08	3.18498e-07	12.464	34249.1	35529.2	18765.9	11443.2	19364.8	392571	286223	280127	226366	302315	23870.4	297520
Tenascin-R OS=Mus musculus OX=10090 GN=Tnr PE=1 SV=2	sp|Q8BYI9|TENR_MOUSE	9.33536e-08	3.20849e-07	17.4727	1279.54	2659.72	829.818	857.003	736.28	17686.5	33024.3	25556	13866.2	21034.7	1272.47	22233.5
Glutamate receptor 1 OS=Mus musculus OX=10090 GN=Gria1 PE=1 SV=1	sp|P23818|GRIA1_MOUSE	9.49815e-08	3.25443e-07	17.0024	1312.96	1206.5	506.298	414.906	644.232	14496.8	21670.3	11804.1	8955.19	12526.9	816.98	13890.6
Protein kinase C gamma type OS=Mus musculus OX=10090 GN=Prkcg PE=1 SV=1	sp|P63318|KPCG_MOUSE	9.80879e-08	3.35059e-07	9.817	46987.1	67679	28462.4	28340.9	32187.8	326742	468820	421046	310151	472543	40731.4	399860
Catenin alpha-2 OS=Mus musculus OX=10090 GN=Ctnna2 PE=1 SV=3	sp|Q61301|CTNA2_MOUSE	9.99888e-08	3.39475e-07	9.66596	4810.88	6540.26	4886.45	11274.5	6665.71	54919.8	78072.2	71177.6	46388.5	79802.9	6835.55	66072.2
60S ribosomal protein L13a OS=Mus musculus OX=10090 GN=Rpl13a PE=1 SV=4	sp|P19253|RL13A_MOUSE	9.9864e-08	3.39475e-07	14.8661	1199.17	1714.14	604.242	855.985	379.156	12823.9	14835.7	13643.2	13576.2	15774.9	950.537	14130.8
Casein kinase II subunit alpha OS=Mus musculus OX=10090 GN=Csnk2a1 PE=1 SV=2	sp|Q60737|CSK21_MOUSE	1.00994e-07	3.39941e-07	13.356	1830.78	3510.68	1194.45	874.853	2282.11	27859.6	28579.3	23867.2	22194.5	26957.1	1938.58	25891.6
Formin-like protein 2 OS=Mus musculus OX=10090 GN=Fmnl2 PE=1 SV=2	sp|A2APV2|FMNL2_MOUSE	1.00973e-07	3.39941e-07	34.805	6.37716	11.6485	15.0657	67.8062	11.2757	601.922	841.766	989.84	666.023	804.638	22.4346	780.838
Casein kinase II subunit alpha' OS=Mus musculus OX=10090 GN=Csnk2a2 PE=1 SV=1	sp|O54833|CSK22_MOUSE	1.01039e-07	3.39941e-07	27.8093	280.171	129.553	37.5124	148.867	69.6595	2749.82	4019.72	3203.08	3605.56	4936.22	133.153	3702.88
Microtubule-actin cross-linking factor 1 OS=Mus musculus OX=10090 GN=Macf1 PE=1 SV=2	sp|Q9QXZ0|MACF1_MOUSE	1.01902e-07	3.41817e-07	8.74061	150.132	180.482	174.514	196.475	190.5	1128.85	2314.11	1696.21	992.598	1665.76	178.421	1559.51
Copine-1 OS=Mus musculus OX=10090 GN=Cpne1 PE=1 SV=1	sp|Q8C166|CPNE1_MOUSE	1.02787e-07	3.4375e-07	13.245	2214.7	2386.12	968.317	779.149	1061.17	15505.3	20511.7	18302.8	17699.7	26118.6	1481.89	19627.6
Prospero homeobox protein 1 OS=Mus musculus OX=10090 GN=Prox1 PE=1 SV=2	sp|P48437|PROX1_MOUSE	1.04612e-07	3.48754e-07	11.2544	692.977	739.508	291.139	749.659	353.366	5184.33	6577.08	5308.59	7141.28	7600.88	565.33	6362.43
Band 4.1-like protein 2 OS=Mus musculus OX=10090 GN=Epb41l2 PE=1 SV=2	sp|O70318|E41L2_MOUSE	1.04907e-07	3.48754e-07	21.9666	62.0827	53.1706	15.0938	24.756	37.5459	673.064	1242.3	754.656	473.306	1088.52	38.5298	846.368
60S ribosomal protein L7 OS=Mus musculus OX=10090 GN=Rpl7 PE=1 SV=2	sp|P14148|RL7_MOUSE	1.07043e-07	3.548e-07	8.09546	5441.24	5029.18	3339.86	3533.87	4099.1	23418.6	43070	37041.8	27869.9	42192.5	4288.65	34718.6
Flotillin-1 OS=Mus musculus OX=10090 GN=Flot1 PE=1 SV=1	sp|O08917|FLOT1_MOUSE	1.07731e-07	3.55142e-07	19.1808	570.779	1410.67	961.3	559.848	504.184	12264.6	24954.2	18332.7	7289.58	14012.1	801.356	15370.6
Serine/threonine-protein kinase DCLK1 OS=Mus musculus OX=10090 GN=Dclk1 PE=1 SV=1	sp|Q9JLM8|DCLK1_MOUSE	1.07782e-07	3.55142e-07	11.2976	360.949	705.932	307.743	378.894	226.409	3670.11	6065.41	4289.8	3262.17	5081.03	395.985	4473.7
Catenin alpha-1 OS=Mus musculus OX=10090 GN=Ctnna1 PE=1 SV=1	sp|P26231|CTNA1_MOUSE	1.08955e-07	3.5795e-07	23.5689	32.7406	68.0232	27.2149	96.8099	21.1727	755.586	1481.52	1628.67	773.586	1157.68	49.1923	1159.41
Rho guanine nucleotide exchange factor 2 OS=Mus musculus OX=10090 GN=Arhgef2 PE=1 SV=4	sp|Q60875|ARHG2_MOUSE	1.09666e-07	3.59227e-07	6.86202	691.692	852.764	649.963	596.335	482.92	4185.13	5366.26	4443.9	3337.77	5130.95	654.735	4492.8
Splicing factor, proline- and glutamine-rich OS=Mus musculus OX=10090 GN=Sfpq PE=1 SV=1	sp|Q8VIJ6|SFPQ_MOUSE	1.1086e-07	3.62078e-07	9.45251	1353.68	1255.43	754.265	663.151	788.174	6164.42	9387.19	11262.1	7578.65	11118.6	962.939	9102.19
Nucleoprotein TPR OS=Mus musculus OX=10090 GN=Tpr PE=1 SV=1	sp|F6ZDS4|TPR_MOUSE	1.1198e-07	3.64668e-07	6.54511	2201.56	2581.41	1984.85	1745.74	1572.14	11590.8	14828.9	10648.5	12725.4	16218.4	2017.14	13202.4
Synaptotagmin-3 OS=Mus musculus OX=10090 GN=Syt3 PE=1 SV=2	sp|O35681|SYT3_MOUSE	1.13408e-07	3.68247e-07	15.0804	218.235	543.095	259.291	159.706	183.756	2566.83	5125.05	5166.61	2917.68	4794.78	272.817	4114.19
Annexin A3 OS=Mus musculus OX=10090 GN=Anxa3 PE=1 SV=4	sp|O35639|ANXA3_MOUSE	1.18098e-07	3.82364e-07	12.13	1186.62	1093.45	535.341	1936.89	965.632	12095.4	16190.9	14792.5	9495.68	16784.2	1143.59	13871.7
60S ribosomal protein L23 OS=Mus musculus OX=10090 GN=Rpl23 PE=1 SV=1	sp|P62830|RL23_MOUSE	1.21561e-07	3.92439e-07	16.0112	5755.47	5984.33	1953.97	1576.43	2645.62	49328.5	49390.5	71923.5	57434.2	58777.1	3583.16	57370.8
Mitogen-activated protein kinase 1 OS=Mus musculus OX=10090 GN=Mapk1 PE=1 SV=3	sp|P63085|MK01_MOUSE	1.22208e-07	3.9339e-07	5.63602	1666.72	2021.26	2011.19	2105.56	1968.67	9256.19	11097.8	12755.3	9328.21	12645.5	1954.68	11016.6
Zinc finger CCCH domain-containing protein 14 OS=Mus musculus OX=10090 GN=Zc3h14 PE=1 SV=1	sp|Q8BJ05|ZC3HE_MOUSE	1.24545e-07	3.99761e-07	19.4351	667.586	616.832	188.873	196.477	175.017	5586.05	6956.54	6282.71	7914.11	9114.2	368.957	7170.72
Neural cell adhesion molecule 1 OS=Mus musculus OX=10090 GN=Ncam1 PE=1 SV=3	sp|P13595|NCAM1_MOUSE	1.2517e-07	4.00617e-07	18.6398	755.182	2664.27	704.588	950.839	946.95	14788.4	34265.4	27855.9	14000.2	21335.9	1204.37	22449.2
Talin-1 OS=Mus musculus OX=10090 GN=Tln1 PE=1 SV=2	sp|P26039|TLN1_MOUSE	1.26616e-07	4.04085e-07	13.967	21.3563	33.8804	18.2822	32.5552	47.2563	224.527	444.214	554.684	333.465	584.671	30.6661	428.312
Activated RNA polymerase II transcriptional coactivator p15 OS=Mus musculus OX=10090 GN=Sub1 PE=1 SV=3	sp|P11031|TCP4_MOUSE	1.29112e-07	4.09711e-07	11.3535	36964.8	31337.6	17513.2	14598	13243.9	351240	258318	214707	210356	255788	22731.5	258082
Clathrin light chain B OS=Mus musculus OX=10090 GN=Cltb PE=1 SV=1	sp|Q6IRU5|CLCB_MOUSE	1.2875e-07	4.09711e-07	11.0186	2104.07	3470.31	1922.39	1222.88	1815.57	17764.4	34507.4	23034.2	16069.3	24708.4	2107.05	23216.7
Coronin-1C OS=Mus musculus OX=10090 GN=Coro1c PE=1 SV=2	sp|Q9WUM4|COR1C_MOUSE	1.33741e-07	4.22002e-07	12.4496	653.402	821.795	491.306	485.646	410.606	5323.63	12333.4	7112.43	3955.48	6915.24	572.551	7128.04
Protein TANC1 OS=Mus musculus OX=10090 GN=Tanc1 PE=1 SV=2	sp|Q0VGY8|TANC1_MOUSE	1.33577e-07	4.22002e-07	13.6683	12.9396	29.6562	30.3498	13.6292	46.8247	374.66	439.241	359.698	277.8	371.942	26.6799	364.668
Nuclear pore complex protein Nup107 OS=Mus musculus OX=10090 GN=Nup107 PE=1 SV=1	sp|Q8BH74|NU107_MOUSE	1.35792e-07	4.26245e-07	10.5902	2472.54	2117.26	974.728	1116.99	1303.72	13645.7	19157.7	12333.4	16530.8	22897.9	1597.05	16913.1
Immunoglobulin superfamily member 21 OS=Mus musculus OX=10090 GN=Igsf21 PE=1 SV=1	sp|Q7TNR6|IGS21_MOUSE	1.35849e-07	4.26245e-07	17.6819	605.911	528.576	199.08	635.207	377.043	5636.56	14258	7862.65	4992.3	8729.04	469.163	8295.7
Polyadenylate-binding protein 1 OS=Mus musculus OX=10090 GN=Pabpc1 PE=1 SV=2	sp|P29341|PABP1_MOUSE	1.36256e-07	4.26324e-07	9.2066	473.186	196.844	169.887	174.503	229.421	2608.88	2052.88	2187.68	2011.93	2590.17	248.768	2290.31
60S ribosomal protein L28 OS=Mus musculus OX=10090 GN=Rpl28 PE=1 SV=2	sp|P41105|RL28_MOUSE	1.38975e-07	4.33616e-07	15.2087	2618.4	2931.93	907.348	893.376	1342.6	20014.6	33238.7	25224.4	20769.7	32972.1	1738.73	26443.9
Protein SEC13 homolog OS=Mus musculus OX=10090 GN=Sec13 PE=1 SV=3	sp|Q9D1M0|SEC13_MOUSE	1.40658e-07	4.37647e-07	26.5306	3104.06	3956.76	1161.91	908.261	590.056	39329.8	53147	50597.5	56174.6	58656.7	1944.21	51581.1
Zinc finger Ran-binding domain-containing protein 2 OS=Mus musculus OX=10090 GN=Zranb2 PE=1 SV=2	sp|Q9R020|ZRAB2_MOUSE	1.42069e-07	4.40807e-07	10.3162	1598.69	1500.15	1550.57	4195.06	1291.07	19783.1	22570	17720.2	19620.8	24866.6	2027.11	20912.1
G protein-regulated inducer of neurite outgrowth 1 OS=Mus musculus OX=10090 GN=Gprin1 PE=1 SV=2	sp|Q3UNH4|GRIN1_MOUSE	1.45407e-07	4.48893e-07	16.8495	2681.66	8169.8	2442.79	2813.5	2352.88	43085.6	91623.5	68786.5	36853.2	70704.3	3692.12	62210.6
Voltage-dependent calcium channel subunit alpha-2/delta-1 OS=Mus musculus OX=10090 GN=Cacna2d1 PE=1 SV=1	sp|O08532|CA2D1_MOUSE	1.45478e-07	4.48893e-07	15.1178	562.23	1197.72	1157.68	1975.61	1126.57	12479	28441.4	21399.3	11093.4	17593.4	1203.96	18201.3
60S ribosomal protein L11 OS=Mus musculus OX=10090 GN=Rpl11 PE=1 SV=4	sp|Q9CXW4|RL11_MOUSE	1.52634e-07	4.69675e-07	8.18283	4375.73	6680.12	3753.12	2973.91	3191.52	23750.9	40221.7	35389	32432.1	39836.2	4194.88	34326
Nuclear pore complex protein Nup85 OS=Mus musculus OX=10090 GN=Nup85 PE=1 SV=1	sp|Q8R480|NUP85_MOUSE	1.54844e-07	4.75168e-07	16.4368	826.714	586.916	296.366	517.095	202.438	5682.81	9145.83	5401.73	8710.66	10992.7	485.906	7986.75
Alpha-actinin-4 OS=Mus musculus OX=10090 GN=Actn4 PE=1 SV=1	sp|P57780|ACTN4_MOUSE	1.58399e-07	4.82323e-07	17.3064	1057.59	2903.42	811.073	1707.89	1747.84	16964.3	41783.1	38132.4	18009.8	27504.1	1645.56	28478.7
60S ribosomal protein L7a OS=Mus musculus OX=10090 GN=Rpl7a PE=1 SV=2	sp|P12970|RL7A_MOUSE	1.58471e-07	4.82323e-07	9.23328	5234.6	6737.79	2956.27	5769.63	2978.55	32176.7	52441.1	41498.1	39296.5	53202.4	4735.37	43723
Neuronal membrane glycoprotein M6-a OS=Mus musculus OX=10090 GN=Gpm6a PE=1 SV=1	sp|P35802|GPM6A_MOUSE	1.57701e-07	4.82323e-07	10.7338	994.062	2337.66	2149.65	1826.44	1095.32	13755	19058.3	26016.4	12664.5	18703.8	1680.63	18039.6
Cytochrome c1, heme protein, mitochondrial OS=Mus musculus OX=10090 GN=Cyc1 PE=1 SV=1	sp|Q9D0M3|CY1_MOUSE	1.60039e-07	4.85769e-07	10.1875	659.239	785.908	232.254	485.171	460.414	4326.45	6098.69	5681.35	4985.65	5629.45	524.597	5344.32
Receptor-type tyrosine-protein phosphatase zeta OS=Mus musculus OX=10090 GN=Ptprz1 PE=1 SV=1	sp|B9EKR1|PTPRZ_MOUSE	1.61269e-07	4.88178e-07	20.224	167.768	456.864	131.7	151.836	137.313	3256.23	7001.12	4991.2	1992.87	3902.38	209.096	4228.76
Liprin-alpha-3 OS=Mus musculus OX=10090 GN=Ppfia3 PE=1 SV=2	sp|P60469|LIPA3_MOUSE	1.61992e-07	4.89041e-07	13.6153	87.4009	293.778	114.468	123.039	96.7012	1614.01	1937.95	1743.18	1308.76	3136.33	143.078	1948.05
Serine/threonine-protein kinase LMTK3 OS=Mus musculus OX=10090 GN=Lmtk3 PE=1 SV=1	sp|Q5XJV6|LMTK3_MOUSE	1.63282e-07	4.91605e-07	10.3166	95.0873	58.0734	41.0449	50.0192	39.0962	451.665	766.521	570.764	379.35	754.617	56.6642	584.583
40S ribosomal protein S10 OS=Mus musculus OX=10090 GN=Rps10 PE=1 SV=1	sp|P63325|RS10_MOUSE	1.66538e-07	5.00063e-07	7.67912	1125.22	896.909	593.679	500.578	514.242	5414.5	6681.55	5483.4	4950.5	5350.09	726.126	5576.01
Synaptic functional regulator FMR1 OS=Mus musculus OX=10090 GN=Fmr1 PE=1 SV=1	sp|P35922|FMR1_MOUSE	1.67505e-07	5.00301e-07	99.7886	47.691	3.22128	10.489	9.19565	62.8021	1465.07	3759.98	2886.64	2070.04	3129.96	26.6798	2662.34
40S ribosomal protein S24 OS=Mus musculus OX=10090 GN=Rps24 PE=1 SV=1	sp|P62849|RS24_MOUSE	1.67513e-07	5.00301e-07	18.704	500.641	1031.81	397.561	158.019	575.919	8320.91	12468.2	10418.7	7752.01	10866.8	532.79	9965.32
Chemokine-like protein TAFA-2 OS=Mus musculus OX=10090 GN=Tafa2 PE=1 SV=1	sp|Q7TPG7|TAFA2_MOUSE	1.68698e-07	5.02495e-07	542.469	1.20837	20.5964	119.201	1.16278	1.94656	17159	15358.4	15037.4	17101.5	13521.4	28.823	15635.6
NACHT and WD repeat domain-containing protein 2 OS=Mus musculus OX=10090 GN=Nwd2 PE=1 SV=2	sp|Q6P5U7|NWD2_MOUSE	1.71374e-07	5.09107e-07	7.46589	381.675	417.796	430.002	803.453	378.507	3434.95	3724.99	4296.57	2679.49	3867.49	482.287	3600.7
Spectrin alpha chain, non-erythrocytic 1 OS=Mus musculus OX=10090 GN=Sptan1 PE=1 SV=4	sp|P16546|SPTN1_MOUSE	1.76516e-07	5.22993e-07	8.30718	40064.6	44002	26293.5	52337	31000.9	248889	421039	403105	224946	311107	38739.6	321817
Contactin-1 OS=Mus musculus OX=10090 GN=Cntn1 PE=1 SV=1	sp|P12960|CNTN1_MOUSE	1.83702e-07	5.41752e-07	17.8629	7465.21	29360.8	9681.23	11349	6805.48	156692	366424	264242	152591	215095	12932.3	231009
Phosphatidylinositol 5-phosphate 4-kinase type-2 gamma OS=Mus musculus OX=10090 GN=Pip4k2c PE=1 SV=1	sp|Q91XU3|PI42C_MOUSE	1.83817e-07	5.41752e-07	27.132	65.2239	77.1583	75.4601	12.8886	98.9603	1669.53	2359.72	1812.92	1475.85	1627.15	65.9382	1789.04
2',3'-cyclic-nucleotide 3'-phosphodiesterase OS=Mus musculus OX=10090 GN=Cnp PE=1 SV=3	sp|P16330|CN37_MOUSE	1.86813e-07	5.47691e-07	12.2376	9704.09	14859.8	6168.08	5797.77	5029.15	81389.5	155247	118077	70773.6	83093.1	8311.78	101716
Glyceraldehyde-3-phosphate dehydrogenase OS=Mus musculus OX=10090 GN=Gapdh PE=1 SV=2	sp|P16858|G3P_MOUSE	1.86389e-07	5.47691e-07	5.68898	89095.9	101229	83220.4	117422	69499.7	535599	595941	569250	442714	476085	92093.5	523918
Junctional protein associated with coronary artery disease OS=Mus musculus OX=10090 GN=Jcad PE=1 SV=2	sp|Q5DTX6|JCAD_MOUSE	1.88774e-07	5.51991e-07	9.53396	122.76	134.418	76.7436	89.676	72.8965	501.72	1008.59	1043.11	923.885	1256.26	99.299	946.712
Protein turtle homolog B OS=Mus musculus OX=10090 GN=Igsf9b PE=1 SV=1	sp|E9PZ19|TUTLB_MOUSE	1.90469e-07	5.55492e-07	11.3633	95.3347	77.9775	91.7911	37.8695	51.7715	600.174	947.462	992.324	492.515	998.58	70.9488	806.211
Actin-related protein 2/3 complex subunit 5-like protein OS=Mus musculus OX=10090 GN=Arpc5l PE=1 SV=1	sp|Q9D898|ARP5L_MOUSE	1.94403e-07	5.6549e-07	22.5501	202.008	301.326	100.192	346.598	62.4148	3725.56	6998.51	4153	3444.9	4510.89	202.508	4566.57
Microtubule-associated protein 1A OS=Mus musculus OX=10090 GN=Map1a PE=1 SV=2	sp|Q9QYR6|MAP1A_MOUSE	1.95252e-07	5.66483e-07	8.27559	1204.33	1444.38	757.637	719.317	1037.32	7405.67	11835.2	8790.84	5705.65	8989.39	1032.6	8545.35
Guanine nucleotide-binding protein G(i) subunit alpha-2 OS=Mus musculus OX=10090 GN=Gnai2 PE=1 SV=5	sp|P08752|GNAI2_MOUSE	1.97756e-07	5.72263e-07	8.73408	3251.41	5904.86	3142.38	2721.85	5824.65	29909.1	46803.8	40771.9	26708.6	37869.9	4169.03	36412.7
F-box only protein 41 OS=Mus musculus OX=10090 GN=Fbxo41 PE=1 SV=3	sp|Q6NS60|FBX41_MOUSE	1.98776e-07	5.73041e-07	7.68263	1302.31	1416.68	1142.68	1287.31	929.282	7270.69	14043.3	9600.8	6077.44	9704.93	1215.66	9339.42
Unconventional myosin-Ib OS=Mus musculus OX=10090 GN=Myo1b PE=1 SV=3	sp|P46735|MYO1B_MOUSE	1.9917e-07	5.73041e-07	25.9728	33.1999	61.5866	22.1739	35.8437	10.2557	438.836	1375.84	691.424	642.173	1086.84	32.612	847.023
Triple functional domain protein OS=Mus musculus OX=10090 GN=Trio PE=1 SV=3	sp|Q0KL02|TRIO_MOUSE	1.99564e-07	5.73041e-07	40.1139	1.09256	3.19867	1.04635	8.00657	5.05897	114.988	257.99	142.661	99.7528	122.829	3.68062	147.644
60S ribosomal protein L29 OS=Mus musculus OX=10090 GN=Rpl29 PE=1 SV=2	sp|P47915|RL29_MOUSE	2.02466e-07	5.79633e-07	8.31244	2899.12	3562.58	1757.05	1534.18	1476.26	14819.7	21668.4	20434.3	17795.4	18624.2	2245.84	18668.4
Sorting nexin-18 OS=Mus musculus OX=10090 GN=Snx18 PE=1 SV=1	sp|Q91ZR2|SNX18_MOUSE	2.02898e-07	5.79633e-07	46.7832	18.0562	11.4101	21.7064	158.222	9.37623	2077.28	1562.15	2353.64	2380.45	1861.28	43.7542	2046.96
Gamma-aminobutyric acid receptor subunit beta-2 OS=Mus musculus OX=10090 GN=Gabrb2 PE=1 SV=2	sp|P63137|GBRB2_MOUSE	2.04487e-07	5.82682e-07	8.78161	422.108	335.793	474.687	192.26	193.264	3026.19	3011.22	2407.3	2485.23	3279.69	323.622	2841.93
Tubulin beta-4B chain OS=Mus musculus OX=10090 GN=Tubb4b PE=1 SV=1	sp|P68372|TBB4B_MOUSE	2.06203e-07	5.84592e-07	9.93987	206708	290533	124405	121719	115629	1.45891e+06	2.53257e+06	1.79277e+06	1.29906e+06	1.45498e+06	171799	1.70766e+06
RasGAP-activating-like protein 1 OS=Mus musculus OX=10090 GN=Rasal1 PE=1 SV=2	sp|Q9Z268|RASL1_MOUSE	2.06089e-07	5.84592e-07	5.59473	2895.42	3422.62	3098.85	2414.6	2984.44	12206.4	19385.7	16639.3	15814.4	18845.2	2963.19	16578.2
Probable G-protein coupled receptor 158 OS=Mus musculus OX=10090 GN=Gpr158 PE=1 SV=2	sp|Q8C419|GP158_MOUSE	2.13491e-07	6.02196e-07	27.6687	79.9864	27.9742	10.4805	79.4969	55.5368	1304.79	1726.44	1335.72	1459.95	1186.4	50.6949	1402.66
Phosphatidylinositol 5-phosphate 4-kinase type-2 beta OS=Mus musculus OX=10090 GN=Pip4k2b PE=1 SV=1	sp|Q80XI4|PI42B_MOUSE	2.13024e-07	6.02196e-07	7.16544	501.643	816.39	514.373	420.557	542.457	3560.56	5900.46	3564.59	3088.91	3915.89	559.084	4006.08
Protein lin-7 homolog C OS=Mus musculus OX=10090 GN=Lin7c PE=1 SV=2	sp|O88952|LIN7C_MOUSE	2.16345e-07	6.08708e-07	8.32575	289.198	294.688	348.098	295.78	702.07	3227.75	4078.88	3036.19	2350.41	3374.1	385.967	3213.46
DnaJ homolog subfamily B member 6 OS=Mus musculus OX=10090 GN=Dnajb6 PE=1 SV=4	sp|O54946|DNJB6_MOUSE	2.2304e-07	6.25969e-07	8.0262	2683.24	2705.22	2296.17	5566.77	4378.6	32681.5	33247.8	28892.5	22796.7	23883.5	3526	28300.4
Gamma-aminobutyric acid receptor subunit beta-3 OS=Mus musculus OX=10090 GN=Gabrb3 PE=1 SV=1	sp|P63080|GBRB3_MOUSE	2.2464e-07	6.2888e-07	6.07086	1103.52	753.405	685.037	520.178	820.815	5058.34	4416.34	4249.09	4520.92	5328.16	776.59	4714.57
Neuroligin-2 OS=Mus musculus OX=10090 GN=Nlgn2 PE=1 SV=2	sp|Q69ZK9|NLGN2_MOUSE	2.32671e-07	6.49733e-07	7.51903	715.766	1614.58	750.103	868.85	1380.12	8098.81	9383.16	6445.52	8130.57	8014.06	1065.88	8014.42
Guanine nucleotide-binding protein G(I)/G(S)/G(T) subunit beta-1 OS=Mus musculus OX=10090 GN=Gnb1 PE=1 SV=3	sp|P62874|GBB1_MOUSE	2.35068e-07	6.54676e-07	13.2563	4248.94	8220.32	2430.04	4325.78	3601.86	37345.6	84533.6	84093.1	40243	56384.9	4565.39	60520.1
Treacle protein OS=Mus musculus OX=10090 GN=Tcof1 PE=1 SV=1	sp|O08784|TCOF_MOUSE	2.35613e-07	6.54676e-07	21.4982	97.0932	86.9671	57.968	24.4365	86.5242	827.713	1096.5	1070.84	2116.77	2476.79	70.5978	1517.72
Protein arginine N-methyltransferase 8 OS=Mus musculus OX=10090 GN=Prmt8 PE=1 SV=2	sp|Q6PAK3|ANM8_MOUSE	2.43501e-07	6.74915e-07	9.37257	450.862	329.018	476.672	229.752	485.806	3433.18	5319.17	4393.57	2264.35	3073.48	394.422	3696.75
Clusterin OS=Mus musculus OX=10090 GN=Clu PE=1 SV=1	sp|Q06890|CLUS_MOUSE	2.44382e-07	6.75679e-07	8.43374	2791.76	1513.25	1104.56	1033.49	1228.25	14069.7	16129	13176.6	9816.53	11506	1534.26	12939.6
Rab11 family-interacting protein 2 OS=Mus musculus OX=10090 GN=Rab11fip2 PE=1 SV=1	sp|G3XA57|RFIP2_MOUSE	2.45533e-07	6.77187e-07	10.384	661.203	618.089	1259.32	1686.69	1987.28	13447.4	12837.2	12248.9	12156.8	13821.1	1242.52	12902.3
Excitatory amino acid transporter 2 OS=Mus musculus OX=10090 GN=Slc1a2 PE=1 SV=1	sp|P43006|EAA2_MOUSE	2.46897e-07	6.79271e-07	9.01577	2341.9	3241.46	1743.37	1620.79	1874.16	20797.5	31074.6	15052.2	12664.3	17977.2	2164.34	19513.2
Adhesion G protein-coupled receptor B3 OS=Mus musculus OX=10090 GN=Adgrb3 PE=1 SV=2	sp|Q80ZF8|AGRB3_MOUSE	2.61787e-07	7.18466e-07	26.7245	26.3336	45.1133	8.86897	10.7637	5.20984	369.015	601.284	539.86	425.027	638.103	19.2579	514.658
Guanine nucleotide-binding protein G(o) subunit alpha OS=Mus musculus OX=10090 GN=Gnao1 PE=1 SV=3	sp|P18872|GNAO_MOUSE	2.65869e-07	7.27381e-07	20.0621	18700.6	58137.7	12123.7	11314	10092.8	322403	665459	515847	305046	405471	22073.8	442845
40S ribosomal protein S25 OS=Mus musculus OX=10090 GN=Rps25 PE=1 SV=1	sp|P62852|RS25_MOUSE	2.66337e-07	7.27381e-07	9.09276	5176.81	4719.52	1884.86	4520.08	2413.71	27921.6	38269.1	36742.3	28870.7	38367.1	3743	34034.2
Receptor of activated protein C kinase 1 OS=Mus musculus OX=10090 GN=Rack1 PE=1 SV=3	sp|P68040|RACK1_MOUSE	2.67964e-07	7.30039e-07	8.51827	4952.02	4805.35	4299.99	1804.65	3907.11	25772.6	35277.7	38221	30355.3	38772.1	3953.82	33679.7
60S ribosomal protein L36a OS=Mus musculus OX=10090 GN=Rpl36a PE=3 SV=2	sp|P83882|RL36A_MOUSE	2.72606e-07	7.40878e-07	8.67298	7852.35	8945.55	5095.99	3713.79	3609.05	39840.9	64549	53047.4	42306.1	53652.6	5843.35	50679.2
Src substrate cortactin OS=Mus musculus OX=10090 GN=Cttn PE=1 SV=2	sp|Q60598|SRC8_MOUSE	2.74049e-07	7.42991e-07	11.0693	598.701	570.027	399.357	976.677	292.705	5293.41	9074.52	7378.6	4177.14	5485.02	567.493	6281.74
Poly(rC)-binding protein 2 OS=Mus musculus OX=10090 GN=Pcbp2 PE=1 SV=1	sp|Q61990|PCBP2_MOUSE	2.76089e-07	7.46711e-07	9.33975	17832	15222.5	6863.45	7721.01	7047.27	76466.8	98610.3	94999.6	123366	117313	10937.2	102151
Voltage-dependent anion-selective channel protein 3 OS=Mus musculus OX=10090 GN=Vdac3 PE=1 SV=1	sp|Q60931|VDAC3_MOUSE	2.77056e-07	7.47516e-07	13.5129	1615.06	2077.61	1380.05	561.037	1011.21	17714.7	28115.4	19069.9	11153	13740	1328.99	17958.6
Actin-related protein 3B OS=Mus musculus OX=10090 GN=Actr3b PE=1 SV=1	sp|Q641P0|ARP3B_MOUSE	2.79534e-07	7.50575e-07	7.56034	1504.12	1018.94	1295.71	1107.86	899.601	5878.66	11346.1	10096.9	6055.06	10671.6	1165.25	8809.66
60S ribosomal protein L14 OS=Mus musculus OX=10090 GN=Rpl14 PE=1 SV=3	sp|Q9CR57|RL14_MOUSE	2.79138e-07	7.50575e-07	7.89425	3197.37	2920.67	2077.3	1635.03	1261.75	13833.4	17761.9	19325.6	15480	21163.2	2218.42	17512.8
Heterogeneous nuclear ribonucleoprotein L-like OS=Mus musculus OX=10090 GN=Hnrnpll PE=1 SV=3	sp|Q921F4|HNRLL_MOUSE	2.84359e-07	7.61701e-07	6.97991	1026.16	726.103	485.203	499.731	528.044	3806.65	4214.51	3889.14	4969.06	5911.73	653.048	4558.22
40S ribosomal protein S2 OS=Mus musculus OX=10090 GN=Rps2 PE=1 SV=3	sp|P25444|RS2_MOUSE	2.85833e-07	7.63816e-07	9.86871	2430.28	2516.81	896.7	949.149	1444.36	12902.3	18043.3	18626.4	13824.6	17894.9	1647.46	16258.3
Guanine nucleotide-binding protein G(z) subunit alpha OS=Mus musculus OX=10090 GN=Gnaz PE=1 SV=4	sp|O70443|GNAZ_MOUSE	2.88904e-07	7.65017e-07	10.4256	5677.79	6194.67	4082.27	3097.34	2400.49	32620.8	66938.9	52382.8	30115	41597.9	4290.51	44731.1
Coronin-2B OS=Mus musculus OX=10090 GN=Coro2b PE=1 SV=2	sp|Q8BH44|COR2B_MOUSE	2.88287e-07	7.65017e-07	14.0761	1159.59	1384.15	365.345	587.354	834.412	7486.21	17991.3	13737.5	9183.37	12563.1	866.171	12192.3
Importin subunit alpha-5 OS=Mus musculus OX=10090 GN=Kpna1 PE=1 SV=2	sp|Q60960|IMA5_MOUSE	2.87162e-07	7.65017e-07	8.05702	690.718	747.236	484.189	557.062	378.593	2811.97	6183.63	3787.71	5042.21	5199.81	571.56	4605.07
Calmin OS=Mus musculus OX=10090 GN=Clmn PE=1 SV=2	sp|Q8C5W0|CLMN_MOUSE	2.89022e-07	7.65017e-07	39.8484	5.29272	2.21314	18.6032	4.62938	13.3935	165.317	326.302	590.007	225.585	451.374	8.82638	351.717
40S ribosomal protein S4, X isoform OS=Mus musculus OX=10090 GN=Rps4x PE=1 SV=2	sp|P62702|RS4X_MOUSE	2.95833e-07	7.79353e-07	10.3919	2559.08	3145.45	1114.86	2309.79	1128.3	16223.5	25713.8	21337.6	16632.1	26687.9	2051.49	21319
40S ribosomal protein SA OS=Mus musculus OX=10090 GN=Rpsa PE=1 SV=4	sp|P14206|RSSA_MOUSE	2.95741e-07	7.79353e-07	12.8401	2537.06	1121.58	890.588	3748.15	1076.93	23571.4	28470.5	25615.3	19606	23104.1	1874.86	24073.4
Propionyl-CoA carboxylase alpha chain, mitochondrial OS=Mus musculus OX=10090 GN=Pcca PE=1 SV=2	sp|Q91ZA3|PCCA_MOUSE	2.97094e-07	7.80833e-07	23.05	617.171	1562.77	634.341	1039.85	1181.32	23974.3	50676.9	18777.7	12365.2	10273	1007.09	23213.4
Nesprin-2 OS=Mus musculus OX=10090 GN=Syne2 PE=1 SV=2	sp|Q6ZWQ0|SYNE2_MOUSE	2.99022e-07	7.84055e-07	15.514	3.79431	10.619	4.1208	3.42352	4.44779	37.0088	120.263	60.3357	88.8421	103.203	5.28109	81.9306
60S ribosomal protein L13 OS=Mus musculus OX=10090 GN=Rpl13 PE=1 SV=3	sp|P47963|RL13_MOUSE	3.06381e-07	8.01469e-07	8.93064	3632.58	4295.88	1925.62	1886.73	1719.74	17659.4	30755	24293.3	19991.8	27511.8	2692.11	24042.3
Deoxynucleoside triphosphate triphosphohydrolase SAMHD1 OS=Mus musculus OX=10090 GN=Samhd1 PE=1 SV=3	sp|Q60710|SAMH1_MOUSE	3.11451e-07	8.12828e-07	14.1241	23.9082	57.5349	66.947	53.1257	69.4311	936.981	917.627	910.871	731.931	329.465	54.1894	765.375
Syntaxin-binding protein 1 OS=Mus musculus OX=10090 GN=Stxbp1 PE=1 SV=2	sp|O08599|STXB1_MOUSE	3.19788e-07	8.30705e-07	20.9958	98.3596	77.2015	34.7793	35.8139	15.5161	1022.11	1660.93	1273.94	757.622	779.394	52.3341	1098.8
Tubulin beta-5 chain OS=Mus musculus OX=10090 GN=Tubb5 PE=1 SV=1	sp|P99024|TBB5_MOUSE	3.19577e-07	8.30705e-07	9.39768	7512.78	12271.9	5136.27	9747.62	5915.75	64392.1	126768	74343.6	55502.3	60392.8	8116.86	76279.7
Flotillin-2 OS=Mus musculus OX=10090 GN=Flot2 PE=1 SV=2	sp|Q60634|FLOT2_MOUSE	3.22771e-07	8.36509e-07	12.2074	572.137	1230.02	420.289	439.325	830.97	6511.48	13223	8000.74	5020.04	9881.9	698.548	8527.43
Cerebellin-2 OS=Mus musculus OX=10090 GN=Cbln2 PE=1 SV=1	sp|Q8BGU2|CBLN2_MOUSE	3.25649e-07	8.42015e-07	100.969	193.307	243.496	10.0591	20.9049	23.7985	12079.7	12578.9	7625.38	9026.27	8322.65	98.3131	9926.57
Septin-7 OS=Mus musculus OX=10090 GN=Septin7 PE=1 SV=1	sp|O55131|SEPT7_MOUSE	3.27462e-07	8.44746e-07	12.4808	357.908	660.231	202.204	228.978	236.35	3379.64	6439.98	4257.74	2432.61	4528.63	337.135	4207.72
Neuromodulin OS=Mus musculus OX=10090 GN=Gap43 PE=1 SV=1	sp|P06837|NEUM_MOUSE	3.40015e-07	8.75108e-07	23.5055	10835.7	46455	10053.3	11525.8	7351.13	253623	729625	425768	233564	384090	17244.2	405334
Vesicle-associated membrane protein-associated protein A OS=Mus musculus OX=10090 GN=Vapa PE=1 SV=2	sp|Q9WV55|VAPA_MOUSE	3.49999e-07	8.98734e-07	13.9	1316.71	1015.63	264.007	625.246	513.564	12535.4	12746.8	10691.3	8436.6	7508.48	747.031	10383.7
60S ribosomal protein L27 OS=Mus musculus OX=10090 GN=Rpl27 PE=1 SV=2	sp|P61358|RL27_MOUSE	3.58214e-07	9.16072e-07	7.25101	3260.34	3277.19	2040.9	1696.81	1508.85	14210	19247.7	17572.8	13678.8	20737.2	2356.82	17089.3
Neuritin OS=Mus musculus OX=10090 GN=Nrn1 PE=1 SV=1	sp|Q8CFV4|NRN1_MOUSE	3.58392e-07	9.16072e-07	11.7218	2559.25	3380.85	2376.87	1868.54	1663.29	22832.8	48085.7	27887.7	12757.1	27325.9	2369.76	27777.8
Probable global transcription activator SNF2L1 OS=Mus musculus OX=10090 GN=Smarca1 PE=1 SV=1	sp|Q6PGB8|SMCA1_MOUSE	3.59334e-07	9.16383e-07	12.7175	31.3099	41.2314	43.9171	26.902	16.4884	214.697	364.524	290.294	498.83	664.532	31.9697	406.576
Heat shock protein HSP 90-beta OS=Mus musculus OX=10090 GN=Hsp90ab1 PE=1 SV=3	sp|P11499|HS90B_MOUSE	3.61256e-07	9.19188e-07	11.9957	180.147	266.352	70.1743	240.982	196.385	1883.48	2844.88	2554.68	1463.94	2697.39	190.808	2288.87
Poly [ADP-ribose] polymerase 1 OS=Mus musculus OX=10090 GN=Parp1 PE=1 SV=3	sp|P11103|PARP1_MOUSE	3.63657e-07	9.23194e-07	12.9072	138.292	71.7903	24.6094	53.6659	43.3274	937.42	999.509	765.131	670.173	908.903	66.337	856.227
60S acidic ribosomal protein P0 OS=Mus musculus OX=10090 GN=Rplp0 PE=1 SV=3	sp|P14869|RLA0_MOUSE	3.68852e-07	9.34258e-07	8.07317	9559.87	5948.22	3587.31	3609.21	3779.2	38184.3	50136.7	44737.2	33182.2	47568.1	5296.76	42761.7
V-type proton ATPase catalytic subunit A OS=Mus musculus OX=10090 GN=Atp6v1a PE=1 SV=2	sp|P50516|VATA_MOUSE	3.72052e-07	9.40231e-07	15.1172	1598.81	2485.44	1501.12	953.248	1674.7	14249	40667.9	24404.2	11510.5	33331	1642.66	24832.5
Putative RNA-binding protein Luc7-like 2 OS=Mus musculus OX=10090 GN=Luc7l2 PE=1 SV=1	sp|Q7TNC4|LC7L2_MOUSE	3.76056e-07	9.48205e-07	8.48707	3103.51	1792.48	1992.23	961.015	1232.08	12236.3	14777.1	19770.7	15219.6	15070	1816.26	15414.8
Tomoregulin-1 OS=Mus musculus OX=10090 GN=Tmeff1 PE=2 SV=1	sp|Q6PFE7|TEFF1_MOUSE	3.82198e-07	9.6152e-07	6.61957	205.694	106.4	139.533	81.3274	127.042	770.827	1119.15	813.074	810.844	855.003	131.999	873.779
Protein furry homolog OS=Mus musculus OX=10090 GN=Fry PE=1 SV=1	sp|E9Q8I9|FRY_MOUSE	3.89727e-07	9.78259e-07	9.31643	161.37	63.6961	78.9391	119.415	161.446	1502.38	1366.01	835.677	841.617	903.183	116.973	1089.77
Glial fibrillary acidic protein OS=Mus musculus OX=10090 GN=Gfap PE=1 SV=4	sp|P03995|GFAP_MOUSE	3.91162e-07	9.78306e-07	8.03552	198251	247816	111839	108712	101332	934009	1.5381e+06	1.46868e+06	1.07748e+06	1.15262e+06	153590	1.23418e+06
Syndecan-4 OS=Mus musculus OX=10090 GN=Sdc4 PE=1 SV=1	sp|O35988|SDC4_MOUSE	3.91497e-07	9.78306e-07	15.6515	4592.2	6138.74	1433.72	1687.95	1786.46	48398.2	75909.1	34739.1	39091	46637.6	3127.82	48955
RuvB-like 1 OS=Mus musculus OX=10090 GN=Ruvbl1 PE=1 SV=1	sp|P60122|RUVB1_MOUSE	3.92923e-07	9.79676e-07	7.43149	2279.38	2384.28	1061.1	1858.99	1142.16	10964.2	13872.2	10065	14762.1	15183	1745.18	12969.3
Protein RRP5 homolog OS=Mus musculus OX=10090 GN=Pdcd11 PE=1 SV=2	sp|Q6NS46|RRP5_MOUSE	3.98912e-07	9.92393e-07	43.6167	17.9724	41.1307	2.48556	9.78905	5.56808	429.464	742.696	503.506	668.996	1011.46	15.3892	671.225
Ly-6/neurotoxin-like protein 1 OS=Mus musculus OX=10090 GN=Lynx1 PE=1 SV=1	sp|P0DP60|LYNX1_MOUSE	4.03439e-07	1.00143e-06	18.8181	4792.66	7749.14	1377.32	2080.65	1888.68	46760.9	91654.8	89110.2	44647.7	64453.4	3577.69	67325.4
Bromodomain-containing protein 3 OS=Mus musculus OX=10090 GN=Brd3 PE=1 SV=2	sp|Q8K2F0|BRD3_MOUSE	4.14309e-07	1.02613e-06	18.4129	435.256	269.736	66.8602	100.947	121.496	2497.37	4107.64	2986.27	4057.55	4658.97	198.859	3661.56
Solute carrier family 12 member 5 OS=Mus musculus OX=10090 GN=Slc12a5 PE=1 SV=2	sp|Q91V14|S12A5_MOUSE	4.20579e-07	1.03935e-06	8.56182	106.239	65.0821	111.608	61.3339	137.909	720.42	1095.52	1065.56	728.18	518.586	96.4343	825.653
40S ribosomal protein S6 OS=Mus musculus OX=10090 GN=Rps6 PE=1 SV=1	sp|P62754|RS6_MOUSE	4.26466e-07	1.05157e-06	9.04627	4511.71	4603.12	1549.03	1832.97	2226.08	25958.6	31302	27816.9	21843	26266.8	2944.58	26637.5
Neuroligin-3 OS=Mus musculus OX=10090 GN=Nlgn3 PE=1 SV=2	sp|Q8BYM5|NLGN3_MOUSE	4.32229e-07	1.06344e-06	28.7101	633.544	162.091	124.004	199.964	39.2216	6723.59	7660.74	6802.44	6106.99	5976.23	231.765	6654
Profilin-2 OS=Mus musculus OX=10090 GN=Pfn2 PE=1 SV=3	sp|Q9JJV2|PROF2_MOUSE	4.34887e-07	1.06762e-06	10.2301	4728.69	4297.15	1335.45	2293.12	1984.87	24474.3	38653.4	27545.8	24849.4	34238.5	2927.86	29952.3
Tubulin alpha-1C chain OS=Mus musculus OX=10090 GN=Tuba1c PE=1 SV=1	sp|P68373|TBA1C_MOUSE	4.43727e-07	1.08576e-06	7.89655	129012	170424	84206.9	88124.8	77236.9	752830	1.32754e+06	926293	646847	681727	109801	867047
Protein kinase C beta type OS=Mus musculus OX=10090 GN=Prkcb PE=1 SV=4	sp|P68404|KPCB_MOUSE	4.44218e-07	1.08576e-06	8.13	5393.36	6757.1	4384.17	7955.46	7752.74	36537.3	75956.5	69769.8	35052.1	44818.3	6448.57	52426.8
40S ribosomal protein S8 OS=Mus musculus OX=10090 GN=Rps8 PE=1 SV=2	sp|P62242|RS8_MOUSE	4.47314e-07	1.09094e-06	6.99529	8186.76	10554.4	5307.78	4250.29	5982.25	39696.2	56247.9	46626.6	38559.3	58679.2	6856.3	47961.8
60S ribosomal protein L26 OS=Mus musculus OX=10090 GN=Rpl26 PE=1 SV=1	sp|P61255|RL26_MOUSE	4.48398e-07	1.0912e-06	9.27833	3055.53	3326.75	1148.4	1551.91	1452.49	13722.2	25700.4	19713.2	17430.7	21181.4	2107.01	19549.6
Actin-related protein 2/3 complex subunit 1A OS=Mus musculus OX=10090 GN=Arpc1a PE=1 SV=1	sp|Q9R0Q6|ARC1A_MOUSE	4.51422e-07	1.09617e-06	9.0074	1130.23	2510.24	2643.21	1922.45	2777.56	14425.2	30355.7	21303.7	13484.6	19365.3	2196.74	19786.9
Voltage-dependent calcium channel subunit alpha-2/delta-3 OS=Mus musculus OX=10090 GN=Cacna2d3 PE=1 SV=1	sp|Q9Z1L5|CA2D3_MOUSE	4.55381e-07	1.10338e-06	14.9807	719.068	919.269	402.935	441.318	295.531	5489.53	14641.8	10271.3	4299.08	6916.61	555.624	8323.66
Transcriptional regulator ATRX OS=Mus musculus OX=10090 GN=Atrx PE=1 SV=3	sp|Q61687|ATRX_MOUSE	4.68606e-07	1.13297e-06	9.59166	2028.1	2371.15	705.681	1151.38	1288.67	10800.9	17482.7	10900.9	15050.2	18134.1	1508.99	14473.8
Serine/arginine repetitive matrix protein 1 OS=Mus musculus OX=10090 GN=Srrm1 PE=1 SV=2	sp|Q52KI8|SRRM1_MOUSE	4.69784e-07	1.13337e-06	7.35918	1379.07	1060.97	895.449	922.563	572.678	5102.2	10637.1	6044.94	6715.58	7050.35	966.144	7110.03
Neuronal growth regulator 1 OS=Mus musculus OX=10090 GN=Negr1 PE=1 SV=1	sp|Q80Z24|NEGR1_MOUSE	4.71779e-07	1.13573e-06	13.7988	5170.46	16747.6	5977.69	12722.5	6919.18	92534.1	207661	157684	71031.9	127046	9507.48	131191
Serine/arginine-rich splicing factor 5 OS=Mus musculus OX=10090 GN=Srsf5 PE=1 SV=2	sp|O35326|SRSF5_MOUSE	4.82118e-07	1.15812e-06	9.39725	5922	5616.44	1884.59	2919.21	4189.08	31105.3	48017.1	31748	32037.3	50030.1	4106.26	38587.6
Cofilin-1 OS=Mus musculus OX=10090 GN=Cfl1 PE=1 SV=3	sp|P18760|COF1_MOUSE	4.87579e-07	1.16872e-06	5.52382	4239.69	6264.04	3689.63	7418.14	5063.7	30548	33748.9	29206.8	24709.7	29135.5	5335.04	29469.8
Limbic system-associated membrane protein OS=Mus musculus OX=10090 GN=Lsamp PE=1 SV=1	sp|Q8BLK3|LSAMP_MOUSE	4.95311e-07	1.18218e-06	23.6387	9133.82	41505.5	5820.35	6519.79	5392.11	209605	477175	402981	199562	326891	13674.3	323243
Cortactin-binding protein 2 OS=Mus musculus OX=10090 GN=Cttnbp2 PE=1 SV=2	sp|B9EJA2|CTTB2_MOUSE	4.95183e-07	1.18218e-06	47.4653	6.18737	15.227	10.1471	1.50693	1.69054	283.816	524.856	423.672	153.742	263.759	6.9518	329.969
cGMP-dependent 3',5'-cyclic phosphodiesterase OS=Mus musculus OX=10090 GN=Pde2a PE=1 SV=4	sp|Q922S4|PDE2A_MOUSE	5.08205e-07	1.21037e-06	8.2235	220.511	424.925	332.752	292.13	495.212	2383.23	4608.4	3046.69	1843.94	2636.58	353.106	2903.77
Heterogeneous nuclear ribonucleoprotein M OS=Mus musculus OX=10090 GN=Hnrnpm PE=1 SV=3	sp|Q9D0E1|HNRPM_MOUSE	5.13978e-07	1.22152e-06	8.52112	86233.8	95108.1	34010.5	44321.5	42666.7	411277	585978	400480	525063	653482	60468.1	515256
RuvB-like 2 OS=Mus musculus OX=10090 GN=Ruvbl2 PE=1 SV=3	sp|Q9WTM5|RUVB2_MOUSE	5.17011e-07	1.22612e-06	15.3883	301.634	437.384	87.5373	102.777	123.921	2403.33	3613.27	2354.86	3867.78	3968.53	210.651	3241.55
Nuclear cap-binding protein subunit 1 OS=Mus musculus OX=10090 GN=Ncbp1 PE=1 SV=2	sp|Q3UYV9|NCBP1_MOUSE	5.19255e-07	1.22883e-06	13.4064	892.63	1067.52	237.82	391.452	348.545	5550.25	8287.47	6436.76	8076.23	11036.8	587.593	7877.51
Septin-5 OS=Mus musculus OX=10090 GN=Septin5 PE=1 SV=2	sp|Q9Z2Q6|SEPT5_MOUSE	5.33304e-07	1.25941e-06	9.24938	460.294	637.381	383.595	235.471	428.399	3300.38	6892.45	3534.13	2599.6	3514.66	429.028	3968.24
Copine-4 OS=Mus musculus OX=10090 GN=Cpne4 PE=1 SV=1	sp|Q8BLR2|CPNE4_MOUSE	5.56281e-07	1.30814e-06	8.68132	6295.71	15152.2	5315.31	7229.18	3570.83	59213.5	68311	59344.5	64798.3	74431	7512.65	65219.7
60S ribosomal protein L8 OS=Mus musculus OX=10090 GN=Rpl8 PE=1 SV=2	sp|P62918|RL8_MOUSE	5.55845e-07	1.30814e-06	8.78682	3673.22	6030.38	3662.29	2253.84	2460.61	22661.9	50300.9	31277.6	23193.2	31435.1	3616.07	31773.7
Pre-mRNA-processing factor 17 OS=Mus musculus OX=10090 GN=Cdc40 PE=2 SV=1	sp|Q9DC48|PRP17_MOUSE	5.57662e-07	1.30863e-06	7.35162	1199.91	1337.25	723.233	653.633	706.896	4761.22	7060.31	5124.06	7898.29	9127.42	924.185	6794.26
Zinc finger protein 800 OS=Mus musculus OX=10090 GN=Znf800 PE=1 SV=1	sp|Q0VEE6|ZN800_MOUSE	5.58912e-07	1.30881e-06	9.35871	68.4545	81.8721	39.6628	43.7624	103.121	414.154	840.353	421.577	702.1	774.514	67.3746	630.54
SNW domain-containing protein 1 OS=Mus musculus OX=10090 GN=Snw1 PE=1 SV=3	sp|Q9CSN1|SNW1_MOUSE	5.74478e-07	1.34245e-06	6.35828	5141.08	7254.47	3272.74	3803.35	3582.7	22736.6	30326.3	25005.6	30375.5	38141.8	4610.87	29317.2
ARF GTPase-activating protein GIT1 OS=Mus musculus OX=10090 GN=Git1 PE=1 SV=1	sp|Q68FF6|GIT1_MOUSE	5.86112e-07	1.36678e-06	26.4864	63.4814	119.185	33.6074	252.649	20.7693	2677.5	3027.64	2678.56	1907.49	2679	97.9384	2594.04
Tubulin beta-2A chain OS=Mus musculus OX=10090 GN=Tubb2a PE=1 SV=1	sp|Q7TMM9|TBB2A_MOUSE	5.96375e-07	1.38696e-06	6.24432	104420	130425	68632.3	81908.5	73554.1	521769	827685	607233	442662	466416	91788	573153
Integral membrane protein 2C OS=Mus musculus OX=10090 GN=Itm2c PE=1 SV=2	sp|Q91VK4|ITM2C_MOUSE	5.97248e-07	1.38696e-06	15.3648	587.282	285.345	208.198	1241.9	323.045	12132.2	8515.64	5268.79	7508.6	7226.47	529.154	8130.34
Cleavage and polyadenylation specificity factor subunit 1 OS=Mus musculus OX=10090 GN=Cpsf1 PE=1 SV=1	sp|Q9EPU4|CPSF1_MOUSE	6.00757e-07	1.39221e-06	14.1867	24.1354	12.2671	24.5685	9.15914	46.429	231.912	339.366	221.233	480.275	380.808	23.3118	330.719
Paralemmin-1 OS=Mus musculus OX=10090 GN=Palm PE=1 SV=1	sp|Q9Z0P4|PALM_MOUSE	6.05947e-07	1.40133e-06	6.59468	3852.87	5818.21	4350.57	2719.95	3306.22	19506.9	36367.4	28277	19717.4	28340.2	4009.56	26441.8
Triosephosphate isomerase OS=Mus musculus OX=10090 GN=Tpi1 PE=1 SV=4	sp|P17751|TPIS_MOUSE	6.15727e-07	1.42101e-06	4.93356	4559.49	6478.24	3852.47	3949.23	6089.35	23327.2	24131.9	28526.6	22026.5	24975.4	4985.76	24597.5
WD repeat-containing protein 3 OS=Mus musculus OX=10090 GN=Wdr3 PE=1 SV=1	sp|Q8BHB4|WDR3_MOUSE	6.2011e-07	1.42817e-06	52.6285	33.6353	17.8434	7.48065	5.51212	1.5837	509.474	761.229	353.487	875.469	976.725	13.211	695.277
V-type proton ATPase subunit B, brain isoform OS=Mus musculus OX=10090 GN=Atp6v1b2 PE=1 SV=1	sp|P62814|VATB2_MOUSE	6.23557e-07	1.43316e-06	9.70265	2821.48	4972.09	2007.21	2089.97	2624.23	18346.7	44891.1	28399	17007.8	32189.3	2903	28166.8
60S ribosomal protein L37a OS=Mus musculus OX=10090 GN=Rpl37a PE=1 SV=2	sp|P61514|RL37A_MOUSE	6.30594e-07	1.44157e-06	23.9153	1053.27	1596.46	166.613	326.178	337.351	11339.2	22743.4	15873.1	15258.8	18007.7	695.974	16644.4
Periodic tryptophan protein 2 homolog OS=Mus musculus OX=10090 GN=Pwp2 PE=1 SV=1	sp|Q8BU03|PWP2_MOUSE	6.31088e-07	1.44157e-06	6.47493	212.01	184.122	109.59	138.83	154.309	834.24	1106.67	673.835	1204.2	1353.63	159.772	1034.51
Zinc finger matrin-type protein 2 OS=Mus musculus OX=10090 GN=Zmat2 PE=2 SV=1	sp|Q9CPW7|ZMAT2_MOUSE	6.28963e-07	1.44157e-06	9.92308	1633.77	1717.49	675.384	545.184	591.348	8010.65	12728.4	8604.49	10842.8	11048.1	1032.63	10246.9
60S ribosomal protein L18 OS=Mus musculus OX=10090 GN=Rpl18 PE=1 SV=3	sp|P35980|RL18_MOUSE	6.38507e-07	1.45553e-06	11.7995	7206.9	8013.31	2209.06	2146.67	2653.86	42248.3	65222.6	51073	46113	57643.7	4445.96	52460.1
Transmembrane protein 209 OS=Mus musculus OX=10090 GN=Tmem209 PE=2 SV=1	sp|Q8BRG8|TM209_MOUSE	6.4422e-07	1.46557e-06	16.101	508.885	497.398	187.192	196.21	101.115	2732.45	4586.24	4502.83	5038.27	7143.63	298.16	4800.69
Splicing factor 3A subunit 3 OS=Mus musculus OX=10090 GN=Sf3a3 PE=1 SV=2	sp|Q9D554|SF3A3_MOUSE	6.49567e-07	1.47473e-06	11.7212	4631.4	5962.19	1590.33	1953.7	1934.12	25506.8	37261.4	30154.8	42711.2	52746.2	3214.35	37676.1
Zinc finger protein 639 OS=Mus musculus OX=10090 GN=Znf639 PE=1 SV=1	sp|Q99KZ6|ZN639_MOUSE	6.67906e-07	1.51329e-06	22.9875	653.85	61.0317	86.3373	83.0326	80.7571	6553.72	4910.79	3792.45	3476.54	3449.6	193.002	4436.62
WD repeat-containing protein 43 OS=Mus musculus OX=10090 GN=Wdr43 PE=1 SV=2	sp|Q6ZQL4|WDR43_MOUSE	6.7124e-07	1.51776e-06	16.0522	389.222	319.748	62.9603	173.877	123.223	2540.13	3750.12	2381.52	4234.31	4254.21	213.806	3432.06
Protein Red OS=Mus musculus OX=10090 GN=Ik PE=1 SV=2	sp|Q9Z1M8|RED_MOUSE	6.77448e-07	1.52868e-06	9.34368	4505.66	5064.84	1769.02	2299.58	2282.48	18671.9	38630	23945.9	29848.2	37670.2	3184.32	29753.2
UDP-N-acetylglucosamine--peptide N-acetylglucosaminyltransferase 110 kDa subunit OS=Mus musculus OX=10090 GN=Ogt PE=1 SV=2	sp|Q8CGY8|OGT1_MOUSE	6.78807e-07	1.52868e-06	4.62245	1822.96	1842.08	1846.98	2239.42	1476.55	8786.7	10096.2	7737.35	6723.41	9312.27	1845.6	8531.19
Synapsin-1 OS=Mus musculus OX=10090 GN=Syn1 PE=1 SV=2	sp|O88935|SYN1_MOUSE	6.81592e-07	1.53187e-06	5.89513	1723.55	2232.67	1775.06	1167.65	1308.28	8106.26	10227.5	12927.1	6986.21	10135.5	1641.44	9676.52
Major prion protein OS=Mus musculus OX=10090 GN=Prnp PE=1 SV=2	sp|P04925|PRIO_MOUSE	6.88287e-07	1.54381e-06	8.89736	23949.7	42277.4	14062.1	14558.2	14538.4	142885	266840	225241	148907	189372	21877.2	194649
Protein shisa-7 OS=Mus musculus OX=10090 GN=Shisa7 PE=1 SV=3	sp|Q8C3Q5|SHSA7_MOUSE	6.91668e-07	1.54828e-06	18.3343	244.081	583.248	1263.68	2084.88	568.191	13942.8	19945.2	20586.1	12258.8	20246.6	948.816	17395.9
Actin-related protein 2 OS=Mus musculus OX=10090 GN=Actr2 PE=1 SV=1	sp|P61161|ARP2_MOUSE	6.96112e-07	1.55511e-06	14.464	4970.84	3129.03	1346.06	870.99	1398.5	28290.2	50938.7	33013.2	24274.3	32936	2343.09	33890.5
SNAP-TAG	sp|SNAP-TAG|SNAP-TAG	7.01488e-07	1.564e-06	7.55809	1340.7	2701.99	2873.37	1511.14	1595.55	20878.8	19652.9	11935.2	11507.2	11778.7	2004.55	15150.6
S-phase kinase-associated protein 1 OS=Mus musculus OX=10090 GN=Skp1 PE=1 SV=3	sp|Q9WTX5|SKP1_MOUSE	7.04292e-07	1.564e-06	19.0401	1667.46	2270.24	294.284	482.649	660.401	18422.4	27263.1	19137.7	15097.8	22420.2	1075.01	20468.2
V-type proton ATPase subunit C 1 OS=Mus musculus OX=10090 GN=Atp6v1c1 PE=1 SV=4	sp|Q9Z1G3|VATC1_MOUSE	7.0393e-07	1.564e-06	15.8482	92.6389	147.245	58.3296	110.047	188.771	910.079	2967.02	1975.07	955.585	2654.12	119.406	1892.38
Sarcoplasmic/endoplasmic reticulum calcium ATPase 2 OS=Mus musculus OX=10090 GN=Atp2a2 PE=1 SV=2	sp|O55143|AT2A2_MOUSE	7.10565e-07	1.5748e-06	4.81319	876.204	787.128	794.503	555.82	537.393	3726.79	3689.26	3525.07	2772.92	3377.83	710.209	3418.37
Microtubule-associated protein 1B OS=Mus musculus OX=10090 GN=Map1b PE=1 SV=2	sp|P14873|MAP1B_MOUSE	7.22568e-07	1.59823e-06	5.56646	7646.44	7094.56	5279.78	4634.65	5229.57	32515.1	41437.3	38496.5	22195.3	31709.4	5977	33270.7
60S ribosomal protein L34 OS=Mus musculus OX=10090 GN=Rpl34 PE=1 SV=2	sp|Q9D1R9|RL34_MOUSE	7.26332e-07	1.60338e-06	10.0561	4076.7	5261.48	1562.18	2105.31	1455.35	22144.3	35239.7	31366.3	23540.9	33129.7	2892.2	29084.2
BTB/POZ domain-containing protein 10 OS=Mus musculus OX=10090 GN=Btbd10 PE=1 SV=1	sp|Q80X66|BTBDA_MOUSE	7.32125e-07	1.61299e-06	17.2078	220.929	32.4792	137.316	216.066	73.0976	3072.64	2295.46	2043.61	2383.4	1904.25	135.978	2339.87
Collagen alpha-2(IV) chain OS=Mus musculus OX=10090 GN=Col4a2 PE=1 SV=4	sp|P08122|CO4A2_MOUSE	7.36606e-07	1.61966e-06	16.2878	315.728	376.308	123.16	171.818	152.52	1260.62	4779.06	3461.02	4144.02	4915.75	227.907	3712.09
A-kinase anchor protein SPHKAP OS=Mus musculus OX=10090 GN=Sphkap PE=1 SV=2	sp|Q6NSW3|SPKAP_MOUSE	7.38177e-07	1.61993e-06	22.2948	3.0248	13.0621	15.9033	3.6892	10.7102	104.077	265.283	297.648	129.61	237.628	9.27792	206.849
RNA-binding protein 8A OS=Mus musculus OX=10090 GN=Rbm8a PE=1 SV=4	sp|Q9CWZ3|RBM8A_MOUSE	7.61711e-07	1.6683e-06	11.5161	13301.2	18548.8	5309.65	6279.89	5277.4	87149.9	138437	69533.1	119596	146314	9743.4	112206
mRNA export factor OS=Mus musculus OX=10090 GN=Rae1 PE=1 SV=1	sp|Q8C570|RAE1L_MOUSE	7.63279e-07	1.66846e-06	10.9169	1656.29	1790.6	666.654	605.027	595.363	7473.36	12593.2	9462.62	11574.1	16908.1	1062.79	11602.3
Hepatoma-derived growth factor-related protein 2 OS=Mus musculus OX=10090 GN=Hdgfl2 PE=1 SV=1	sp|Q3UMU9|HDGR2_MOUSE	7.70273e-07	1.67718e-06	19.3006	646.64	689.855	223.408	110.048	132.633	7520.63	8477.52	5220.45	5284.66	8287.75	360.517	6958.2
Myeloid-associated differentiation marker OS=Mus musculus OX=10090 GN=Myadm PE=1 SV=2	sp|O35682|MYADM_MOUSE	7.70142e-07	1.67718e-06	31.1358	752.19	3430.16	444.507	211.624	797.533	22890.3	57258.8	41211.4	23149.6	30971.6	1127.2	35096.3
Centrosomal protein of 170 kDa OS=Mus musculus OX=10090 GN=Cep170 PE=1 SV=2	sp|Q6A065|CE170_MOUSE	7.87228e-07	1.71077e-06	16.4643	79.0271	76.1806	13.2102	23.7308	22.4969	587.473	859.835	713.019	509.325	864.339	42.9291	706.798
Dynamin-1 OS=Mus musculus OX=10090 GN=Dnm1 PE=1 SV=2	sp|P39053|DYN1_MOUSE	7.91128e-07	1.7159e-06	8.5342	632.512	859.992	1174.62	561.278	379.151	4057.3	7718.46	7486.81	4434.1	7090.93	721.511	6157.52
SWI/SNF complex subunit SMARCC2 OS=Mus musculus OX=10090 GN=Smarcc2 PE=1 SV=2	sp|Q6PDG5|SMRC2_MOUSE	7.97923e-07	1.72729e-06	9.23352	645.359	835.552	313.967	349.232	223.658	3143.92	5101.36	3699.91	4895.48	5022.17	473.554	4372.57
MICOS complex subunit Mic60 OS=Mus musculus OX=10090 GN=Immt PE=1 SV=1	sp|Q8CAQ8|MIC60_MOUSE	8.22569e-07	1.77719e-06	7.44279	961.263	1147.48	718.581	577.567	668.119	6775.87	9119.34	6333.02	4395.47	3690.9	814.603	6062.92
Serine/threonine-protein phosphatase 2A catalytic subunit alpha isoform OS=Mus musculus OX=10090 GN=Ppp2ca PE=1 SV=1	sp|P63330|PP2AA_MOUSE	8.27892e-07	1.78524e-06	6.95639	2303.09	5722.55	3070.53	2472.48	2908.27	20402.7	31578.5	21097.6	15561.9	25979.2	3295.38	22924
AP-2 complex subunit alpha-1 OS=Mus musculus OX=10090 GN=Ap2a1 PE=1 SV=1	sp|P17426|AP2A1_MOUSE	8.30571e-07	1.78757e-06	5.15587	3051.84	3526.67	2216.8	2247.2	1891.54	12541	16430.8	13960.2	10360.1	13394.2	2586.81	13337.2
60S ribosomal protein L3 OS=Mus musculus OX=10090 GN=Rpl3 PE=1 SV=3	sp|P27659|RL3_MOUSE	8.33838e-07	1.79115e-06	5.12826	4031.48	5046.59	2895.94	3038.18	3303.97	14215.9	21475.4	19214.2	16410.9	22613.6	3663.23	18786
Protein shisa-6 OS=Mus musculus OX=10090 GN=Shisa6 PE=1 SV=1	sp|Q3UH99|SHSA6_MOUSE	8.44095e-07	1.8097e-06	7.086	3902.68	1476.37	1457.76	1573.05	1348.45	11388.5	14562	17484.8	11478.6	14233.3	1951.66	13829.4
Homer protein homolog 3 OS=Mus musculus OX=10090 GN=Homer3 PE=1 SV=2	sp|Q99JP6|HOME3_MOUSE	8.46721e-07	1.81185e-06	17.3684	725.883	218.947	200.029	1089.06	215.588	5665.8	7355.56	10890.6	6921.66	11710.3	489.901	8508.79
Guanine nucleotide-binding protein G(i) subunit alpha-1 OS=Mus musculus OX=10090 GN=Gnai1 PE=1 SV=1	sp|B2RSH2|GNAI1_MOUSE	8.63754e-07	1.84477e-06	14.9917	1104.14	3646.83	735.788	505.149	1351.26	18617.3	30813.8	24980.4	14143.2	21532.1	1468.63	22017.4
Nuclear pore complex protein Nup155 OS=Mus musculus OX=10090 GN=Nup155 PE=1 SV=1	sp|Q99P88|NU155_MOUSE	8.81476e-07	1.87902e-06	9.62286	924.503	1219	395.612	347.08	642.635	4894.03	8100.96	5047.78	7070.61	8844.09	705.767	6791.49
Thy-1 membrane glycoprotein OS=Mus musculus OX=10090 GN=Thy1 PE=1 SV=1	sp|P01831|THY1_MOUSE	8.96597e-07	1.90762e-06	15.6505	69456	269340	47630.9	59781.8	44274.6	1.0638e+06	2.26191e+06	1.85271e+06	943272	1.55462e+06	98096.7	1.53526e+06
Pyrroline-5-carboxylate reductase 2 OS=Mus musculus OX=10090 GN=Pycr2 PE=1 SV=1	sp|Q922Q4|P5CR2_MOUSE	9.08966e-07	1.93026e-06	7.51559	685.898	684.12	779.636	440.329	588.921	2393.65	4652.79	6332.1	6400.58	4112.21	635.781	4778.27
Calcium/calmodulin-dependent protein kinase type II subunit gamma OS=Mus musculus OX=10090 GN=Camk2g PE=1 SV=1	sp|Q923T9|KCC2G_MOUSE	9.12714e-07	1.93106e-06	8.53689	10303	10321.9	9221.59	6553.75	2992.18	60876.3	80015.9	76914	50432.7	68049.6	7878.48	67257.7
Splicing factor 3A subunit 2 OS=Mus musculus OX=10090 GN=Sf3a2 PE=1 SV=2	sp|Q62203|SF3A2_MOUSE	9.12804e-07	1.93106e-06	8.17464	16376.4	14042.7	9322.25	5190	12456.7	64885.5	102517	74163.5	101233	126327	11477.6	93825.3
Nucleophosmin OS=Mus musculus OX=10090 GN=Npm1 PE=1 SV=1	sp|Q61937|NPM_MOUSE	9.36997e-07	1.9785e-06	6.90829	7493.98	5924.16	3002.92	3956.21	4360.84	24099.4	30292.3	29520.1	36947.1	50039.1	4947.62	34179.6
Heterogeneous nuclear ribonucleoprotein F OS=Mus musculus OX=10090 GN=Hnrnpf PE=1 SV=3	sp|Q9Z2X1|HNRPF_MOUSE	9.42615e-07	1.9866e-06	6.48862	14095.4	13586.4	6293.14	12431	8123.44	48935.1	68834	65539.6	78274.7	92237.5	10905.9	70764.2
Protein flightless-1 homolog OS=Mus musculus OX=10090 GN=Flii PE=1 SV=1	sp|Q9JJ28|FLII_MOUSE	9.55086e-07	2.0091e-06	20.0118	67.8081	82.4836	39.1785	270.72	26.6263	1650.84	3137.31	1868.01	1284.53	1801.39	97.3633	1948.42
60S ribosomal protein L27a OS=Mus musculus OX=10090 GN=Rpl27a PE=1 SV=5	sp|P14115|RL27A_MOUSE	9.65971e-07	2.02818e-06	4.75922	2604.23	3463.46	2139.94	2038.33	2098.8	10984.9	13976.2	11002.5	9502.12	13285.6	2468.95	11750.3
Dihydropyrimidinase-related protein 1 OS=Mus musculus OX=10090 GN=Crmp1 PE=1 SV=1	sp|P97427|DPYL1_MOUSE	9.69079e-07	2.03088e-06	5.32542	927.739	1048.55	730.021	795.237	587.515	4089.51	5991.35	4733.51	3233.48	3728.08	817.811	4355.19
Nuclear pore complex protein Nup160 OS=Mus musculus OX=10090 GN=Nup160 PE=1 SV=2	sp|Q9Z0W3|NU160_MOUSE	9.75225e-07	2.03994e-06	7.5582	1500.22	2084.63	1066.87	850.765	808.83	6529.04	10270.4	7156.52	10492.5	13253.7	1262.26	9540.43
TNF receptor-associated factor 3 OS=Mus musculus OX=10090 GN=Traf3 PE=1 SV=2	sp|Q60803|TRAF3_MOUSE	9.78451e-07	2.04286e-06	7.40393	2446.89	3239.72	1614.64	1109.54	1068.64	12458.6	16700.3	14552.9	11445.9	15027.3	1895.89	14037
Microfibrillar-associated protein 1A OS=Mus musculus OX=10090 GN=Mfap1a PE=1 SV=1	sp|C0HKD8|MFA1A_MOUSE	9.86656e-07	2.05615e-06	8.59509	4262.26	5722.24	2266.82	2417.61	1905.88	18378.4	28564.5	23581.8	30467.5	41469.7	3314.96	28492.4
Nuclear mitotic apparatus protein 1 OS=Mus musculus OX=10090 GN=Numa1 PE=1 SV=1	sp|E9Q7G0|NUMA1_MOUSE	9.90391e-07	2.06009e-06	6.62608	3076.58	2713.86	1264.78	1963.38	1736.11	11099.7	15135.2	10418.5	15084	19524.2	2150.94	14252.3
V-type proton ATPase subunit E 1 OS=Mus musculus OX=10090 GN=Atp6v1e1 PE=1 SV=2	sp|P50518|VATE1_MOUSE	1.00061e-06	2.07747e-06	10.8176	246.296	714.711	615.709	581.21	311.985	3256.84	6660.6	6780.25	3053.72	6967.21	493.982	5343.72
Small nuclear ribonucleoprotein Sm D1 OS=Mus musculus OX=10090 GN=Snrpd1 PE=1 SV=1	sp|P62315|SMD1_MOUSE	1.00609e-06	2.08498e-06	13.7256	27895.6	30297.8	9686.44	10668.8	9662.44	111715	265923	193654	291891	347569	17642.2	242150
Semaphorin-7A OS=Mus musculus OX=10090 GN=Sema7a PE=1 SV=1	sp|Q9QUR8|SEM7A_MOUSE	1.01997e-06	2.10983e-06	9.64628	96.6022	95.9966	113.619	80.5397	81.4967	534.261	1581.01	906.408	431.638	1063.6	93.6509	903.383
Bromodomain-containing protein 4 OS=Mus musculus OX=10090 GN=Brd4 PE=1 SV=2	sp|Q9ESU6|BRD4_MOUSE	1.0518e-06	2.17165e-06	18.6666	324.478	517.333	75.4475	122.181	69.1505	3234.2	4698.65	3197.93	3957.51	5605.34	221.718	4138.73
DNA-directed RNA polymerase II subunit RPB1 OS=Mus musculus OX=10090 GN=Polr2a PE=1 SV=3	sp|P08775|RPB1_MOUSE	1.05548e-06	2.17523e-06	12.0819	964.317	1128.51	338.198	305.926	290.053	5035.37	8213.9	5533.35	8011.36	9777.94	605.401	7314.38
cAMP-dependent protein kinase type II-alpha regulatory subunit OS=Mus musculus OX=10090 GN=Prkar2a PE=1 SV=2	sp|P12367|KAP2_MOUSE	1.06393e-06	2.18859e-06	17.3522	121.943	84.0467	75.7052	180.643	25.8142	893.646	2601.16	1994.54	1228.47	1752.68	97.6304	1694.1
A-kinase anchor protein 5 OS=Mus musculus OX=10090 GN=Akap5 PE=1 SV=2	sp|D3YVF0|AKAP5_MOUSE	1.06931e-06	2.19562e-06	16.4076	294.053	316.146	51.5709	103.074	147.441	2528.68	4585.76	2652.43	1772.95	3428.59	182.457	2993.68
ATP-dependent RNA helicase DHX30 OS=Mus musculus OX=10090 GN=Dhx30 PE=1 SV=1	sp|Q99PU8|DHX30_MOUSE	1.07152e-06	2.19613e-06	9.7326	83.2876	54.7874	54.8424	36.2836	16.9899	374.885	423.639	457.66	516.597	623.296	49.2382	479.215
V-type proton ATPase subunit G 2 OS=Mus musculus OX=10090 GN=Atp6v1g2 PE=1 SV=1	sp|Q9WTT4|VATG2_MOUSE	1.07351e-06	2.19618e-06	12.3225	3100.48	4870.06	3112.05	2363.92	1949.6	19365.9	66018.2	39793.6	18689.7	45851.7	3079.22	37943.8
Serrate RNA effector molecule homolog OS=Mus musculus OX=10090 GN=Srrt PE=1 SV=1	sp|Q99MR6|SRRT_MOUSE	1.09078e-06	2.22742e-06	10.729	154.346	286.234	216.851	64.1002	315.993	1832.2	2607.51	2022.67	1858.44	2810.74	207.505	2226.31
Elongation factor 1-alpha 2 OS=Mus musculus OX=10090 GN=Eef1a2 PE=1 SV=1	sp|P62631|EF1A2_MOUSE	1.09725e-06	2.23654e-06	5.71566	2570.92	2589.7	2782.89	1152.58	1813.27	10569.4	13333.3	13845.6	11090	13515.9	2181.87	12470.9
Transcriptional activator protein Pur-beta OS=Mus musculus OX=10090 GN=Purb PE=1 SV=3	sp|O35295|PURB_MOUSE	1.10022e-06	2.23851e-06	9.49122	31717	29701.5	9023.9	13852.3	9636.72	147228	152968	161345	205621	224361	18786.3	178305
F-box/WD repeat-containing protein 11 OS=Mus musculus OX=10090 GN=Fbxw11 PE=1 SV=1	sp|Q5SRY7|FBW1B_MOUSE	1.10993e-06	2.25418e-06	18.1697	27.5085	16.3532	8.16099	88.5178	24.2925	360.579	819.143	603.21	565.444	646.59	32.9666	598.993
Programmed cell death protein 6 OS=Mus musculus OX=10090 GN=Pdcd6 PE=1 SV=2	sp|P12815|PDCD6_MOUSE	1.13756e-06	2.30608e-06	8.49783	608.391	1014.41	535.113	251.347	979.23	5926.34	6829.74	5183.57	4820.12	6035.03	677.698	5758.96
Unconventional myosin-Ic OS=Mus musculus OX=10090 GN=Myo1c PE=1 SV=2	sp|Q9WTI7|MYO1C_MOUSE	1.16021e-06	2.34773e-06	7.60538	92.369	89.3419	76.7495	99.6757	69.6245	288.391	808.645	738.053	551.215	866.979	85.5521	650.657
Histone deacetylase 2 OS=Mus musculus OX=10090 GN=Hdac2 PE=1 SV=1	sp|P70288|HDAC2_MOUSE	1.16923e-06	2.36171e-06	8.33031	2050.33	2911.64	972.232	886.858	947.863	9769.26	14884.1	11270.6	12684.4	16109.2	1553.78	12943.5
Tubulin polymerization-promoting protein OS=Mus musculus OX=10090 GN=Tppp PE=1 SV=1	sp|Q7TQD2|TPPP_MOUSE	1.17951e-06	2.37818e-06	16.393	329.632	218.626	41.3942	52.0476	100.166	2641.48	2632.54	2275.22	2286.46	2325.67	148.373	2432.27
Ran GTPase-activating protein 1 OS=Mus musculus OX=10090 GN=Rangap1 PE=1 SV=2	sp|P46061|RAGP1_MOUSE	1.18725e-06	2.38947e-06	8.35068	6487.44	6406.54	2543.28	2544.94	2454.55	24685.2	37553.6	27609.9	35032.7	45779.4	4087.35	34132.1
Protein transport protein Sec31A OS=Mus musculus OX=10090 GN=Sec31a PE=1 SV=2	sp|Q3UPL0|SC31A_MOUSE	1.19413e-06	2.39899e-06	3.97826	2340.9	2235.45	2169.56	1636.75	1818.77	7604.39	8700.01	8406.94	8540.31	7332.26	2040.29	8116.78
NADH-ubiquinone oxidoreductase 75 kDa subunit, mitochondrial OS=Mus musculus OX=10090 GN=Ndufs1 PE=1 SV=2	sp|Q91VD9|NDUS1_MOUSE	1.20756e-06	2.42162e-06	6.65273	149.542	91.969	259.8	153.875	193.346	1216.99	1556.62	878.875	838.426	1154.15	169.707	1129.01
Dihydropyrimidinase-related protein 2 OS=Mus musculus OX=10090 GN=Dpysl2 PE=1 SV=2	sp|O08553|DPYL2_MOUSE	1.20976e-06	2.42168e-06	5.08137	7226.55	8116.44	5552.21	4679.16	4473.37	26975.4	40889.9	31605.8	24823.3	28389.4	6009.55	30536.8
Constitutive coactivator of PPAR-gamma-like protein 1 OS=Mus musculus OX=10090 GN=FAM120A PE=1 SV=2	sp|Q6A0A9|F120A_MOUSE	1.21761e-06	2.4287e-06	7.52171	980.602	1255.04	890.573	1094.76	385.146	5002.09	9070.39	6839.52	5967.92	7766	921.224	6929.18
NF-kappa-B-repressing factor OS=Mus musculus OX=10090 GN=Nkrf PE=2 SV=3	sp|Q8BY02|NKRF_MOUSE	1.21552e-06	2.4287e-06	9.72552	40.808	66.6563	27.7518	34.4156	21.1056	211.926	509.899	231.059	403.944	498.192	38.1475	371.004
Mitochondrial carrier homolog 2 OS=Mus musculus OX=10090 GN=Mtch2 PE=1 SV=1	sp|Q791V5|MTCH2_MOUSE	1.2311e-06	2.45122e-06	8.33581	591.382	710.266	372.267	199.194	542.497	4488.14	5546.65	3397.44	2850.17	3853.63	483.121	4027.21
Neurogenic differentiation factor 2 OS=Mus musculus OX=10090 GN=Neurod2 PE=1 SV=3	sp|Q62414|NDF2_MOUSE	1.2343e-06	2.45322e-06	9.8837	1025.17	1600.71	504.068	515.13	622.969	4445.16	9065.06	6872.04	10901	10900.9	853.61	8436.83
DnaJ homolog subfamily A member 1 OS=Mus musculus OX=10090 GN=Dnaja1 PE=1 SV=1	sp|P63037|DNJA1_MOUSE	1.28169e-06	2.54289e-06	12.0413	176.689	127.706	339.553	75.3433	146.887	3950.72	1679.2	1562.91	1256.63	1980.42	173.236	2085.98
Dapper homolog 3 OS=Mus musculus OX=10090 GN=Dact3 PE=1 SV=1	sp|Q0PHV7|DACT3_MOUSE	1.28615e-06	2.54721e-06	7.31412	203.145	282.297	310.484	264.998	89.4914	1464.79	1484.28	1934.65	1636.65	1893.9	230.083	1682.86
Germinal-center associated nuclear protein OS=Mus musculus OX=10090 GN=Mcm3ap PE=1 SV=2	sp|Q9WUU9|GANP_MOUSE	1.29739e-06	2.56039e-06	11.192	48.1992	72.5104	67.6475	22.0672	106.714	403.933	677.959	605.283	903.86	958.395	63.4277	709.886
U4/U6.U5 tri-snRNP-associated protein 2 OS=Mus musculus OX=10090 GN=Usp39 PE=1 SV=2	sp|Q3TIX9|SNUT2_MOUSE	1.29553e-06	2.56039e-06	26.2173	6.44022	26.0051	5.41713	51.0221	6.21065	343.219	465.809	293.933	642.508	747.673	19.019	498.629
Nuclear pore complex protein Nup214 OS=Mus musculus OX=10090 GN=Nup214 PE=1 SV=2	sp|Q80U93|NU214_MOUSE	1.31808e-06	2.59664e-06	10.9577	1441.24	1852.42	392.438	684.626	554.619	7877.03	11728.7	8173.28	11471.5	14719.9	985.068	10794.1
ELKS/Rab6-interacting/CAST family member 1 OS=Mus musculus OX=10090 GN=Erc1 PE=1 SV=1	sp|Q99MI1|RB6I2_MOUSE	1.32858e-06	2.61272e-06	7.33201	68.8592	54.2841	45.6896	68.3571	54.2108	418.547	525.055	430.523	189.619	572.809	58.2802	427.311
60S ribosomal protein L36 OS=Mus musculus OX=10090 GN=Rpl36 PE=1 SV=2	sp|P47964|RL36_MOUSE	1.33331e-06	2.6174e-06	9.22843	2678.59	2149.68	799	2636.55	1614.74	11447.6	20099.9	23128.3	13004.1	23483.7	1975.71	18232.7
Coilin OS=Mus musculus OX=10090 GN=Coil PE=1 SV=1	sp|Q5SU73|COIL_MOUSE	1.34448e-06	2.63471e-06	15.1115	810.566	1180.46	196.413	236.316	232.244	6098.79	9616.74	5985.96	8226.33	10208.3	531.199	8027.22
U5 small nuclear ribonucleoprotein 200 kDa helicase OS=Mus musculus OX=10090 GN=Snrnp200 PE=1 SV=1	sp|Q6P4T2|U520_MOUSE	1.35386e-06	2.6394e-06	5.80478	8436.3	9061.28	4568.08	4744.65	4980.96	27958.9	40285	29737.3	37905	48655	6358.25	36908.2
SWI/SNF-related matrix-associated actin-dependent regulator of chromatin subfamily A member 5 OS=Mus musculus OX=10090 GN=Smarca5 PE=1 SV=1	sp|Q91ZW3|SMCA5_MOUSE	1.35054e-06	2.6394e-06	8.43423	4439.94	4551.34	1449.32	2252.4	1664.7	17752.3	26765.5	19397.4	25472.3	31708.7	2871.54	24219.2
Probable ATP-dependent RNA helicase DDX41 OS=Mus musculus OX=10090 GN=Ddx41 PE=1 SV=2	sp|Q91VN6|DDX41_MOUSE	1.35396e-06	2.6394e-06	7.13268	187.176	191.238	163.355	62.766	109.18	795.625	1146.95	878.18	1278.43	991.517	142.743	1018.14
WD repeat-containing protein 47 OS=Mus musculus OX=10090 GN=Wdr47 PE=1 SV=2	sp|Q8CGF6|WDR47_MOUSE	1.37715e-06	2.67993e-06	6.36103	394.76	420.333	322.345	215.338	234.92	1724.07	2608.44	2249.25	1189	2328.62	317.539	2019.87
Brain acid soluble protein 1 OS=Mus musculus OX=10090 GN=Basp1 PE=1 SV=3	sp|Q91XV3|BASP1_MOUSE	1.38561e-06	2.6917e-06	13.9024	20586.1	50307	15613.8	9577.73	8504.67	177978	404696	377760	193188	300423	20917.8	290809
Pre-mRNA-processing factor 6 OS=Mus musculus OX=10090 GN=Prpf6 PE=1 SV=1	sp|Q91YR7|PRP6_MOUSE	1.39189e-06	2.6992e-06	7.00494	1307.04	990.239	502.118	600.296	479.229	4171.37	5327.12	4268.71	6106.39	7298.03	775.785	5434.33
MAP/microtubule affinity-regulating kinase 4 OS=Mus musculus OX=10090 GN=Mark4 PE=1 SV=1	sp|Q8CIP4|MARK4_MOUSE	1.41261e-06	2.73464e-06	7.41818	499.142	1233.55	1336.95	469.147	644.924	5743.86	6716.46	6345.12	4477.39	7752.72	836.743	6207.11
AT-hook DNA-binding motif-containing protein 1 OS=Mus musculus OX=10090 GN=Ahdc1 PE=1 SV=1	sp|Q6PAL7|AHDC1_MOUSE	1.43471e-06	2.77261e-06	5.42913	156.553	200.114	98.1633	180.703	168.412	751.396	1036.57	656.207	753.383	1167.17	160.789	872.945
ATP synthase subunit gamma, mitochondrial OS=Mus musculus OX=10090 GN=Atp5f1c PE=1 SV=1	sp|Q91VR2|ATPG_MOUSE	1.44191e-06	2.78172e-06	6.18341	5401.68	3423.15	3916.87	2809.44	2401.3	22385.3	34226.8	20874	16991.5	16529.8	3590.49	22201.5
60S ribosomal protein L4 OS=Mus musculus OX=10090 GN=Rpl4 PE=1 SV=3	sp|Q9D8E6|RL4_MOUSE	1.45005e-06	2.7926e-06	6.74992	5503.86	4316.88	2180.23	1811.33	2667.51	18979.4	28019.7	20290	19134.5	24813.8	3295.96	22247.5
ADP/ATP translocase 2 OS=Mus musculus OX=10090 GN=Slc25a5 PE=1 SV=3	sp|P51881|ADT2_MOUSE	1.49078e-06	2.8661e-06	13.8615	7547.61	3824.45	1459.92	1124.15	1096.93	41108.7	50253.7	39339	38350.4	39606.8	3010.61	41731.7
Importin subunit beta-1 OS=Mus musculus OX=10090 GN=Kpnb1 PE=1 SV=2	sp|P70168|IMB1_MOUSE	1.50285e-06	2.88433e-06	7.57356	6590.55	4879.34	2134.45	2334.42	2280.52	21744.2	29911.7	22413.5	29075.6	34839.8	3643.86	27597
60S ribosomal protein L23a OS=Mus musculus OX=10090 GN=Rpl23a PE=1 SV=1	sp|P62751|RL23A_MOUSE	1.54899e-06	2.96779e-06	7.08858	13332.5	17231.9	6206.11	8919.34	5401.21	60178.8	93455.1	70364.8	60417.2	77747.2	10218.2	72432.6
Tubulin alpha-4A chain OS=Mus musculus OX=10090 GN=Tuba4a PE=1 SV=1	sp|P68368|TBA4A_MOUSE	1.56325e-06	2.98998e-06	8.6525	1517.16	3267.49	1798.31	896.9	1641.61	12950.6	24390.2	19078.8	9742.28	12761.7	1824.29	15784.7
Nucleolar transcription factor 1 OS=Mus musculus OX=10090 GN=Ubtf PE=1 SV=1	sp|P25976|UBF1_MOUSE	1.57245e-06	3.00244e-06	12.6052	262.504	169.588	152.868	468.073	56.9623	2504.02	3302.48	2474.46	2317.74	3393	221.999	2798.34
PH and SEC7 domain-containing protein 3 OS=Mus musculus OX=10090 GN=Psd3 PE=1 SV=2	sp|Q2PFD7|PSD3_MOUSE	1.60998e-06	3.06886e-06	6.05863	819.286	469.645	322.497	589.89	326.824	2643.47	3526.17	2701.46	2482.54	3963.42	505.628	3063.41
Pleiotropic regulator 1 OS=Mus musculus OX=10090 GN=Plrg1 PE=1 SV=1	sp|Q922V4|PLRG1_MOUSE	1.66425e-06	3.16216e-06	7.20713	2462.51	3056.68	1314.44	1388.82	950.707	9953.88	13888.1	10308.6	15419	16542.6	1834.63	13222.4
Serine/threonine-protein phosphatase 2B catalytic subunit beta isoform OS=Mus musculus OX=10090 GN=Ppp3cb PE=1 SV=2	sp|P48453|PP2BB_MOUSE	1.66459e-06	3.16216e-06	7.96184	1008.36	1586.91	1274.55	3156.62	622.165	11835.4	13036	12697.2	10671	12657.3	1529.72	12179.4
60S ribosomal protein L35 OS=Mus musculus OX=10090 GN=Rpl35 PE=1 SV=1	sp|Q6ZWV7|RL35_MOUSE	1.68963e-06	3.20427e-06	8.98076	9546.22	6516.54	2258.11	2634.92	2928.85	32561.3	46693	45593.1	38551.5	51103.4	4776.93	42900.5
Elongation factor 1-alpha 1 OS=Mus musculus OX=10090 GN=Eef1a1 PE=1 SV=3	sp|P10126|EF1A1_MOUSE	1.70798e-06	3.23358e-06	6.55785	5389.76	5275.15	4261.27	3172.11	11479.4	36549.6	39509.8	45038.7	29729.2	43138.6	5915.53	38793.2
Heterogeneous nuclear ribonucleoprotein H2 OS=Mus musculus OX=10090 GN=Hnrnph2 PE=1 SV=1	sp|P70333|HNRH2_MOUSE	1.73286e-06	3.27513e-06	7.32089	51966.5	62351	19997.8	30626.2	22325.2	188831	296410	270274	276982	338462	37453.3	274192
Contactin-associated protein 1 OS=Mus musculus OX=10090 GN=Cntnap1 PE=1 SV=2	sp|O54991|CNTP1_MOUSE	1.74831e-06	3.29643e-06	7.41678	2193.64	5129.41	3039.96	2680.57	2954.88	16279.9	36301.4	29739.2	13808.1	22528.5	3199.69	23731.4
Pre-mRNA-processing factor 19 OS=Mus musculus OX=10090 GN=Prpf19 PE=1 SV=1	sp|Q99KP6|PRP19_MOUSE	1.75298e-06	3.29643e-06	9.80561	27039.4	23216.7	6468.59	9220.17	7456.96	111231	161355	117540	151280	178343	14680.4	143950
Metallothionein-3 OS=Mus musculus OX=10090 GN=Mt3 PE=1 SV=1	sp|P28184|MT3_MOUSE	1.75065e-06	3.29643e-06	16.9532	1886.4	1381.04	759.328	269.463	441.949	9994.96	23962.1	22195.5	10178.4	13996.7	947.637	16065.5
C2 domain-containing protein 5 OS=Mus musculus OX=10090 GN=C2cd5 PE=1 SV=2	sp|Q7TPS5|C2CD5_MOUSE	1.79979e-06	3.37876e-06	86.816	1.27566	0.883752	13.3726	45.7916	16.3135	1390.29	1330.39	1309.96	1376.01	1333.51	15.5274	1348.03
Tight junction protein ZO-2 OS=Mus musculus OX=10090 GN=Tjp2 PE=1 SV=2	sp|Q9Z0U1|ZO2_MOUSE	1.80718e-06	3.38695e-06	21.7081	28.5067	26.4995	3.77527	8.84816	22.1035	212.968	630.438	427.733	229.688	447.115	17.9466	389.588
Aladin OS=Mus musculus OX=10090 GN=Aaas PE=1 SV=1	sp|P58742|AAAS_MOUSE	1.81842e-06	3.40231e-06	10.4841	1057.2	998.833	222.163	408.457	291.618	4817.24	6387.94	5611.78	6766.68	7640.76	595.654	6244.88
Carbonic anhydrase-related protein 11 OS=Mus musculus OX=10090 GN=Ca11 PE=2 SV=2	sp|O70354|CAH11_MOUSE	1.82764e-06	3.41383e-06	8.50049	836.495	3159.61	2564.65	1983.89	3650.98	27666.6	20522.1	16273.3	21720	17486.8	2439.13	20733.8
Y-box-binding protein 1 OS=Mus musculus OX=10090 GN=Ybx1 PE=1 SV=3	sp|P62960|YBOX1_MOUSE	1.84424e-06	3.43909e-06	14.7929	8615.47	10332.1	1473.68	2846.72	2584.96	51947.1	79346.9	63419.9	76970.3	110757	5170.59	76488.2
Cytochrome b-c1 complex subunit Rieske, mitochondrial OS=Mus musculus OX=10090 GN=Uqcrfs1 PE=1 SV=1	sp|Q9CR68|UCRI_MOUSE	1.86872e-06	3.47894e-06	14.6237	304.123	325.289	228.925	994.841	85.5629	6111.85	6953.11	6134.53	4665.8	4486.31	387.748	5670.32
ATP-dependent RNA helicase DDX50 OS=Mus musculus OX=10090 GN=Ddx50 PE=2 SV=1	sp|Q99MJ9|DDX50_MOUSE	1.90105e-06	3.53324e-06	9.12817	508.939	587.507	201.601	301.586	161.969	2347.44	3150.24	2150.73	4142.75	4289.04	352.32	3216.04
Ribosome production factor 2 homolog OS=Mus musculus OX=10090 GN=Rpf2 PE=2 SV=2	sp|Q9JJ80|RPF2_MOUSE	1.92587e-06	3.56748e-06	13.8673	589.045	884.069	116.675	249.756	409.213	4183.81	6086.6	4929.33	6815.01	9169.39	449.752	6236.83
Claudin-11 OS=Mus musculus OX=10090 GN=Cldn11 PE=1 SV=1	sp|Q60771|CLD11_MOUSE	1.92437e-06	3.56748e-06	12.2449	11122.8	18756.5	4071.33	2966.96	4703	63859.1	122037	110592	97814.5	115340	8324.12	101928
F-actin-capping protein subunit alpha-2 OS=Mus musculus OX=10090 GN=Capza2 PE=1 SV=3	sp|P47754|CAZA2_MOUSE	1.93144e-06	3.56931e-06	5.12757	22367.6	25040.8	17349.9	14037.4	14748.1	84572.5	137193	101937	69240.2	86709.9	18708.8	95930.6
Double-strand-break repair protein rad21 homolog OS=Mus musculus OX=10090 GN=Rad21 PE=1 SV=3	sp|Q61550|RAD21_MOUSE	1.93324e-06	3.56931e-06	8.09949	655.28	563.722	515.752	569.55	230.136	3001.8	4937.89	2283.94	4556.63	5747.42	506.888	4105.53
Tubulin beta-4A chain OS=Mus musculus OX=10090 GN=Tubb4a PE=1 SV=3	sp|Q9D6F9|TBB4A_MOUSE	1.95877e-06	3.61048e-06	6.50945	9007.54	8878.02	5124.77	4919.45	5543.54	37181.5	69956.4	49508.2	31984.6	29262.1	6694.66	43578.6
RNA-binding protein 39 OS=Mus musculus OX=10090 GN=Rbm39 PE=1 SV=2	sp|Q8VH51|RBM39_MOUSE	1.97905e-06	3.64185e-06	5.1557	12723.4	11425.7	6204.26	7009.99	5865.78	36453	45807	42538.5	43835.8	54242.4	8645.83	44575.3
Cohesin subunit SA-2 OS=Mus musculus OX=10090 GN=Stag2 PE=1 SV=3	sp|O35638|STAG2_MOUSE	1.99044e-06	3.65678e-06	22.8253	61.7855	80.5815	7.8029	11.0764	12.5752	537.972	785.029	626.997	933.995	1083.53	34.7643	793.504
DNA topoisomerase 1 OS=Mus musculus OX=10090 GN=Top1 PE=1 SV=2	sp|Q04750|TOP1_MOUSE	2.0047e-06	3.67692e-06	7.0585	604.978	763.398	314.025	305.054	343.402	2083.41	4482.49	2692.78	3084.75	4108.93	466.171	3290.47
Heat shock protein 105 kDa OS=Mus musculus OX=10090 GN=Hsph1 PE=1 SV=2	sp|Q61699|HS105_MOUSE	2.00903e-06	3.67884e-06	9.20148	134.985	253.263	237.415	56.6611	84.9272	1163.01	1813.16	1439.2	1150.16	1494.34	153.45	1411.97
Splicing factor 3B subunit 3 OS=Mus musculus OX=10090 GN=Sf3b3 PE=1 SV=1	sp|Q921M3|SF3B3_MOUSE	2.03567e-06	3.72152e-06	4.48926	15260.6	16431	11783.4	11143.6	9268.37	45390.9	63002.7	47836	61247.4	69327.5	12777.4	57360.9
Transcription factor A, mitochondrial OS=Mus musculus OX=10090 GN=Tfam PE=1 SV=2	sp|P40630|TFAM_MOUSE	2.16772e-06	3.95644e-06	14.4095	559.112	656.475	90.896	213.636	130.095	3619.26	4715.96	3991.33	5148.31	6303.85	330.043	4755.74
Histone H3.1 OS=Mus musculus OX=10090 GN=H3c1 PE=1 SV=2	sp|P68433|H31_MOUSE	2.23275e-06	4.06849e-06	9.82267	5.40066e+06	5.75289e+06	1.48038e+06	2.49404e+06	1.70984e+06	2.0638e+07	3.48288e+07	2.68095e+07	4.05429e+07	4.25732e+07	3.36756e+06	3.30785e+07
BTB/POZ domain-containing protein KCTD4 OS=Mus musculus OX=10090 GN=Kctd4 PE=1 SV=1	sp|Q9D7X1|KCTD4_MOUSE	2.24401e-06	4.07646e-06	4.93778	2601.92	1732.42	1239.52	1253.51	2138.43	7602.8	9124.1	10963.6	7166.98	9413.63	1793.16	8854.23
Gamma-aminobutyric acid type B receptor subunit 1 OS=Mus musculus OX=10090 GN=Gabbr1 PE=1 SV=1	sp|Q9WV18|GABR1_MOUSE	2.24442e-06	4.07646e-06	13.3523	405.136	526.249	63.7782	153.5	115.98	3767.67	3092.29	3210.35	3270.13	3545.41	252.929	3377.17
Polypyrimidine tract-binding protein 1 OS=Mus musculus OX=10090 GN=Ptbp1 PE=1 SV=2	sp|P17225|PTBP1_MOUSE	2.27385e-06	4.1232e-06	6.80344	9021.47	10056.6	7605.39	6074.39	3214.68	33595.5	42390.4	45047.2	59934.6	63769.6	7194.51	48947.5
F-actin-capping protein subunit alpha-1 OS=Mus musculus OX=10090 GN=Capza1 PE=1 SV=4	sp|P47753|CAZA1_MOUSE	2.28381e-06	4.13455e-06	5.76427	518.224	875.45	578.103	888.997	1227.91	3978.92	6810.95	4484.46	3362.93	4930.99	817.736	4713.65
Peptidyl-prolyl cis-trans isomerase G OS=Mus musculus OX=10090 GN=Ppig PE=1 SV=1	sp|A2AR02|PPIG_MOUSE	2.29699e-06	4.15168e-06	11.4526	4421.11	5118.55	1208.79	1090.77	1272.74	21555.2	33877.9	23971.7	34493.9	36267	2622.39	30033.1
Adhesion G protein-coupled receptor B2 OS=Mus musculus OX=10090 GN=Adgrb2 PE=1 SV=2	sp|Q8CGM1|AGRB2_MOUSE	2.31311e-06	4.17406e-06	8.91535	90.1836	155.499	127.415	503.851	221.238	1621.3	2024.75	2379.73	1492.38	2272.56	219.637	1958.14
Splicing factor U2AF 35 kDa subunit OS=Mus musculus OX=10090 GN=U2af1 PE=1 SV=4	sp|Q9D883|U2AF1_MOUSE	2.32592e-06	4.18366e-06	6.14121	19440	23988.2	12509.5	7972.59	10096	70936.7	93463.3	87786.5	84566.4	117735	14801.3	90897.6
Synaptosomal-associated protein 25 OS=Mus musculus OX=10090 GN=Snap25 PE=1 SV=1	sp|P60879|SNP25_MOUSE	2.32428e-06	4.18366e-06	6.88691	1159.54	1678.11	977.201	1853.27	695.202	7358.21	10660.6	11762.2	5107.25	8935.4	1272.67	8764.73
Serine/arginine-rich splicing factor 6 OS=Mus musculus OX=10090 GN=Srsf6 PE=1 SV=1	sp|Q3TWW8|SRSF6_MOUSE	2.33756e-06	4.19784e-06	7.70296	5968.92	8105.41	2401.11	3343.45	2764.21	22054.1	40101.5	31759.3	33402.7	46639.2	4516.62	34791.3
Probable ATP-dependent RNA helicase DDX17 OS=Mus musculus OX=10090 GN=Ddx17 PE=1 SV=1	sp|Q501J6|DDX17_MOUSE	2.35179e-06	4.20986e-06	7.11711	1349.02	1373.01	517.095	474.17	591.14	4641.68	7137.52	5014.95	6567.55	7273.37	860.886	6127.01
Ankyrin repeat and BTB/POZ domain-containing protein BTBD11 OS=Mus musculus OX=10090 GN=Btbd11 PE=2 SV=2	sp|Q6GQW0|BTBDB_MOUSE	2.34902e-06	4.20986e-06	68.1921	7.63139	0.198487	3.35937	8.92531	1.85389	203.886	316.04	461.848	263.541	252.761	4.39369	299.615
RNA-binding protein Raly OS=Mus musculus OX=10090 GN=Raly PE=1 SV=3	sp|Q64012|RALY_MOUSE	2.38815e-06	4.26129e-06	9.89966	41998.1	47353.3	10849.9	18810.9	12921.7	176065	272158	221544	283482	352852	26386.8	261220
A-kinase anchor protein 2 OS=Mus musculus OX=10090 GN=Akap2 PE=1 SV=3	sp|O54931|AKAP2_MOUSE	2.38586e-06	4.26129e-06	17.3924	20.9183	35.0869	100.91	118.7	145.171	786.163	2008.38	2065.39	1038.51	1420.01	84.1571	1463.69
Zinc finger CCCH domain-containing protein 13 OS=Mus musculus OX=10090 GN=Zc3h13 PE=1 SV=1	sp|E9Q784|ZC3HD_MOUSE	2.43315e-06	4.33465e-06	6.44434	141.973	51.6704	115.904	77.6484	57.4354	398.654	681.059	447.866	686.65	651.121	88.9261	573.07
Histone H2A type 2-A OS=Mus musculus OX=10090 GN=Hist2h2aa1 PE=1 SV=3	sp|Q6GSS7|H2A2A_MOUSE	2.43711e-06	4.33479e-06	8.85866	1.3265e+07	1.44909e+07	3.35005e+06	6.20615e+06	4.52069e+06	5.42019e+07	8.19546e+07	7.0137e+07	7.1255e+07	9.3034e+07	8.36656e+06	7.41165e+07
Zinc finger and BTB domain-containing protein 20 OS=Mus musculus OX=10090 GN=Zbtb20 PE=1 SV=1	sp|Q8K0L9|ZBT20_MOUSE	2.49764e-06	4.4354e-06	7.24263	5361.34	5340.43	1700.61	2418.96	2097.39	18947	26679.2	19438.1	27182.4	30289.4	3383.75	24507.2
Vimentin OS=Mus musculus OX=10090 GN=Vim PE=1 SV=3	sp|P20152|VIME_MOUSE	2.50887e-06	4.44826e-06	7.62455	80984.2	108696	27155.3	42065.4	39051.2	314348	536135	504422	419616	497234	59590.5	454351
IQ calmodulin-binding motif-containing protein 1 OS=Mus musculus OX=10090 GN=Iqcb1 PE=1 SV=2	sp|Q8BP00|IQCB1_MOUSE	2.52067e-06	4.46211e-06	50.3163	4.0088	5.16863	0.287428	2.72347	16.1863	250.368	262.61	346.241	224.875	343.614	5.67493	285.542
Myb-binding protein 1A OS=Mus musculus OX=10090 GN=Mybbp1a PE=1 SV=2	sp|Q7TPV4|MBB1A_MOUSE	2.56552e-06	4.5343e-06	12.2032	465.269	715.119	190.257	460.155	111.341	3970.16	5874.5	3038.16	4454.34	6363.24	388.428	4740.08
DBIRD complex subunit ZNF326 OS=Mus musculus OX=10090 GN=Znf326 PE=1 SV=1	sp|O88291|ZN326_MOUSE	2.59783e-06	4.57694e-06	7.06318	13562.6	13450.3	3859.7	7046.76	6494.19	45749.7	60181.9	59789.7	70310.2	77669.5	8882.71	62740.2
Trifunctional enzyme subunit beta, mitochondrial OS=Mus musculus OX=10090 GN=Hadhb PE=1 SV=1	sp|Q99JY0|ECHB_MOUSE	2.59507e-06	4.57694e-06	10.2396	172.503	173.722	196.271	988.008	227.358	4859.63	3414.29	4075.94	3129.58	2520.36	351.572	3599.96
Splicing factor U2AF 65 kDa subunit OS=Mus musculus OX=10090 GN=U2af2 PE=1 SV=3	sp|P26369|U2AF2_MOUSE	2.6033e-06	4.57934e-06	6.27447	12185.5	13033.2	4815.03	5084.53	4956.08	43280.3	52491.9	48146.3	49201.5	58325.2	8014.86	50289
Ribosome-binding protein 1 OS=Mus musculus OX=10090 GN=Rrbp1 PE=1 SV=2	sp|Q99PL5|RRBP1_MOUSE	2.6378e-06	4.63274e-06	4.26516	205.079	290.264	467.286	296.218	295.959	1356.67	1311.01	1350.78	1160.92	1452.12	310.961	1326.3
V-type proton ATPase 116 kDa subunit a isoform 1 OS=Mus musculus OX=10090 GN=Atp6v0a1 PE=1 SV=3	sp|Q9Z1G4|VPP1_MOUSE	2.68014e-06	4.69234e-06	8.39945	4129.79	8119.31	2198.63	3401.44	5069.67	26962.3	59246.9	37929.8	22665.2	45701.5	4583.77	38501.1
Serine/threonine-protein phosphatase 2A 55 kDa regulatory subunit B alpha isoform OS=Mus musculus OX=10090 GN=Ppp2r2a PE=1 SV=1	sp|Q6P1F6|2ABA_MOUSE	2.67847e-06	4.69234e-06	7.05765	312.592	674.129	486.333	1114.79	436.298	3305.14	6355.16	4606.52	3135.64	3940.89	604.829	4268.67
Engulfment and cell motility protein 2 OS=Mus musculus OX=10090 GN=Elmo2 PE=1 SV=1	sp|Q8BHL5|ELMO2_MOUSE	2.74607e-06	4.80005e-06	24.7523	35.0404	78.7071	47.0771	745.457	29.8695	3935.86	6481.75	5070.86	3497.09	4186.38	187.23	4634.39
Nucleolar protein 6 OS=Mus musculus OX=10090 GN=Nol6 PE=2 SV=2	sp|Q8R5K4|NOL6_MOUSE	2.75025e-06	4.80005e-06	6.47893	173.331	173.278	57.743	85.9373	93.8631	664.995	851.673	542.909	750.883	974.217	116.83	756.935
A-kinase anchor protein 9 OS=Mus musculus OX=10090 GN=Akap9 PE=1 SV=2	sp|Q70FJ1|AKAP9_MOUSE	2.75952e-06	4.80871e-06	107.118	0.863706	0.869699	0.0361033	0.0361033	0.0361033	15.8055	61.4991	72.7647	25.8044	21.4072	0.368343	39.4562
Synaptotagmin-1 OS=Mus musculus OX=10090 GN=Syt1 PE=1 SV=1	sp|P46096|SYT1_MOUSE	2.76807e-06	4.8161e-06	5.61237	15247.9	14613.5	5290.05	10704.3	13665.5	55363.1	76849.1	74511.4	61448.2	65883.5	11904.3	66811.1
Cell division cycle 5-like protein OS=Mus musculus OX=10090 GN=Cdc5l PE=1 SV=2	sp|Q6A068|CDC5L_MOUSE	2.78475e-06	4.83007e-06	6.43652	3739.37	4043.53	1514.53	1429.06	2019.36	13716.9	16488	13109.4	17184.2	21540.4	2549.17	16407.8
U3 small nucleolar RNA-associated protein 15 homolog OS=Mus musculus OX=10090 GN=Utp15 PE=1 SV=1	sp|Q8C7V3|UTP15_MOUSE	2.78394e-06	4.83007e-06	5.41466	166.743	288.593	355.268	156.168	225.918	865.8	1347.94	1288.93	1243.7	1711.64	238.538	1291.6
Unconventional myosin-XVIIIa OS=Mus musculus OX=10090 GN=Myo18a PE=1 SV=2	sp|Q9JMH9|MY18A_MOUSE	2.79239e-06	4.83582e-06	8.36497	1679.99	2943.81	2911.13	5035.27	4983.73	19502	50172.8	31661.9	18314.4	27186.9	3510.79	29367.6
DNA-directed RNA polymerases I, II, and III subunit RPABC1 OS=Mus musculus OX=10090 GN=Polr2e PE=1 SV=1	sp|Q80UW8|RPAB1_MOUSE	2.79893e-06	4.83963e-06	7.19493	2114.54	1988.02	574.762	1234.27	1405.84	8689.9	12537.3	7305.78	12083.4	12032	1463.49	10529.7
Transcriptional repressor p66-beta OS=Mus musculus OX=10090 GN=Gatad2b PE=1 SV=1	sp|Q8VHR5|P66B_MOUSE	2.8208e-06	4.86991e-06	7.12844	1354.49	1510.76	418.808	641.178	571.936	5192.82	7188.33	5293.09	6701.44	7682.13	899.435	6411.56
Protein kinase C alpha type OS=Mus musculus OX=10090 GN=Prkca PE=1 SV=3	sp|P20444|KPCA_MOUSE	2.83066e-06	4.8794e-06	8.81852	4691.28	1947.2	1621.5	1284.11	958.154	11657.5	21933.7	25653.5	14328.8	19040.9	2100.45	18522.9
Transcription activator BRG1 OS=Mus musculus OX=10090 GN=Smarca4 PE=1 SV=1	sp|Q3TKT4|SMCA4_MOUSE	2.85992e-06	4.92223e-06	10.4049	190.029	161.08	44.1596	42.4718	60.2372	805.183	1283.91	731.926	1007.48	1352.9	99.5955	1036.28
Structural maintenance of chromosomes protein 1A OS=Mus musculus OX=10090 GN=Smc1a PE=1 SV=4	sp|Q9CU62|SMC1A_MOUSE	2.87965e-06	4.94857e-06	7.36902	942.895	904.256	523.43	289.92	398.19	3105.33	5195.94	3372.77	4887.48	5978.02	611.738	4507.91
Cell cycle exit and neuronal differentiation protein 1 OS=Mus musculus OX=10090 GN=Cend1 PE=1 SV=1	sp|Q9JKC6|CEND_MOUSE	2.88597e-06	4.95181e-06	5.22631	2441.02	2193.24	3534.54	2611.22	4133.58	16012.7	22145.9	14581.5	9659.13	15543.8	2982.72	15588.6
Heterogeneous nuclear ribonucleoproteins C1/C2 OS=Mus musculus OX=10090 GN=Hnrnpc PE=1 SV=1	sp|Q9Z204|HNRPC_MOUSE	2.90816e-06	4.98223e-06	7.79851	308527	320893	88292	147183	110572	1.10117e+06	1.59976e+06	1.29923e+06	1.64802e+06	1.95901e+06	195093	1.52144e+06
Deoxynucleotidyltransferase terminal-interacting protein 2 OS=Mus musculus OX=10090 GN=Dnttip2 PE=1 SV=1	sp|Q8R2M2|TDIF2_MOUSE	2.91523e-06	4.9867e-06	12.8778	118.103	186.851	34.9658	39.7778	31.712	665.48	1088.15	865.901	1040.79	1637.74	82.282	1059.61
AP-2 complex subunit beta OS=Mus musculus OX=10090 GN=Ap2b1 PE=1 SV=1	sp|Q9DBG3|AP2B1_MOUSE	2.93031e-06	5.00483e-06	3.89066	4886.92	6086.62	4807.76	4511.79	5572.18	18096.5	25342	22488.2	15369.6	19336.6	5173.05	20126.6
Clathrin light chain A OS=Mus musculus OX=10090 GN=Clta PE=1 SV=2	sp|O08585|CLCA_MOUSE	3.01253e-06	5.13741e-06	12.7648	920.144	1206.6	247.412	237.467	466.912	6292.28	11114.3	6515.97	4372.96	11001.4	615.707	7859.37
RNA-binding protein with serine-rich domain 1 OS=Mus musculus OX=10090 GN=Rnps1 PE=1 SV=1	sp|Q99M28|RNPS1_MOUSE	3.05185e-06	5.19652e-06	13.3124	1689.73	3039.35	487.583	1000.15	456.714	13462.5	24365	10430.4	18582.9	22000.1	1334.71	17768.2
Protein SON OS=Mus musculus OX=10090 GN=Son PE=1 SV=2	sp|Q9QX47|SON_MOUSE	3.06327e-06	5.20802e-06	6.2387	3145.87	3859.82	1907.74	1492.86	1894.97	10567.2	18069.7	10804	16539.7	20763.3	2460.25	15348.8
Pre-mRNA-splicing factor RBM22 OS=Mus musculus OX=10090 GN=Rbm22 PE=1 SV=1	sp|Q8BHS3|RBM22_MOUSE	3.10535e-06	5.27155e-06	8.70848	5655.43	6892.72	1665.48	2117.26	2216.25	22317.8	31673.4	27725.7	35219.4	44581.1	3709.43	32303.5
RNA-binding protein 14 OS=Mus musculus OX=10090 GN=Rbm14 PE=1 SV=1	sp|Q8C2Q3|RBM14_MOUSE	3.1862e-06	5.40059e-06	14.3242	2479.63	1681.71	359.906	1140.54	321.847	12358	21958.6	15314.3	17721.9	18358	1196.73	17142.2
Histone H2AX OS=Mus musculus OX=10090 GN=H2ax PE=1 SV=2	sp|P27661|H2AX_MOUSE	3.25896e-06	5.51555e-06	7.39556	179660	254789	65178.5	90529	80549.8	807061	1.19345e+06	777969	921121	1.26064e+06	134141	992048
rRNA/tRNA 2'-O-methyltransferase fibrillarin-like protein 1 OS=Mus musculus OX=10090 GN=Fbll1 PE=1 SV=1	sp|Q80WS3|FBLL1_MOUSE	3.28036e-06	5.54151e-06	7.77663	5981.26	6201.71	2023.91	2356.77	2127.14	19671.9	29697.4	23195.6	33396.6	39389.8	3738.16	29070.3
Serine/arginine-rich splicing factor 2 OS=Mus musculus OX=10090 GN=Srsf2 PE=1 SV=4	sp|Q62093|SRSF2_MOUSE	3.28422e-06	5.54151e-06	4.46714	106684	114919	106531	73997.4	57206.7	370739	429510	334743	399999	516939	91867.7	410386
Sentrin-specific protease 7 OS=Mus musculus OX=10090 GN=Senp7 PE=1 SV=1	sp|Q8BUH8|SENP7_MOUSE	3.38812e-06	5.70819e-06	7.27028	1121.36	1286.83	494.339	566.54	447.618	3462.93	6807.26	4392.36	6167.74	7645.11	783.336	5695.08
Phospholipid hydroperoxide glutathione peroxidase OS=Mus musculus OX=10090 GN=Gpx4 PE=1 SV=4	sp|O70325|GPX4_MOUSE	3.41203e-06	5.73981e-06	5.09713	3433.17	3277.99	2211.06	2507.47	1431.97	13797.5	17393.4	12632.3	9489.35	12245	2572.33	13111.5
Nucleolar protein 11 OS=Mus musculus OX=10090 GN=Nol11 PE=2 SV=1	sp|Q8BJW5|NOL11_MOUSE	3.42382e-06	5.75099e-06	10.962	27.6559	17.2435	23.9401	96.6205	75.7124	343.988	606.891	403.186	593.7	695.976	48.2345	528.748
Splicing factor 3B subunit 6 OS=Mus musculus OX=10090 GN=Sf3b6 PE=1 SV=1	sp|P59708|SF3B6_MOUSE	3.42908e-06	5.75117e-06	8.39752	22907.7	24930.2	6819.98	10947.9	7262.1	83059.5	136239	94010.4	140639	157961	14573.6	122382
V-type proton ATPase subunit D OS=Mus musculus OX=10090 GN=Atp6v1d PE=1 SV=1	sp|P57746|VATD_MOUSE	3.47918e-06	5.82645e-06	10.5865	734.148	609.094	405.41	121.554	404.043	3958.09	5753.66	5725.51	2814.23	5824.89	454.85	4815.28
Nuclear pore complex protein Nup93 OS=Mus musculus OX=10090 GN=Nup93 PE=1 SV=1	sp|Q8BJ71|NUP93_MOUSE	3.48701e-06	5.83082e-06	9.12838	4092.14	4003.76	921.771	1668.45	1335.16	15893.7	22871.2	16632.1	23610.7	30727.2	2404.26	21947
Metastasis-associated protein MTA1 OS=Mus musculus OX=10090 GN=Mta1 PE=1 SV=1	sp|Q8K4B0|MTA1_MOUSE	3.50999e-06	5.86048e-06	5.57733	1408.59	1844.95	1002.83	610.196	1210.55	5567.51	8408.66	5013.19	7584.41	7320.34	1215.43	6778.82
Matrin-3 OS=Mus musculus OX=10090 GN=Matr3 PE=1 SV=1	sp|Q8K310|MATR3_MOUSE	3.52383e-06	5.8748e-06	8.42241	121166	140969	36500.2	52082.8	38742.4	441276	738269	549228	730346	821082	77892.2	656040
Nucleolar and coiled-body phosphoprotein 1 OS=Mus musculus OX=10090 GN=Nolc1 PE=1 SV=1	sp|E9Q5C9|NOLC1_MOUSE	3.55592e-06	5.91947e-06	7.7258	11773.7	11808.4	3461.68	4283.12	4962.38	42961.6	56518.6	40744.6	62136.3	78002	7257.84	56072.6
60S ribosomal protein L17 OS=Mus musculus OX=10090 GN=Rpl17 PE=1 SV=3	sp|Q9CPR4|RL17_MOUSE	3.59806e-06	5.98071e-06	6.1282	4030.06	3348.65	1579.34	1368.15	2418.71	11501.6	19271.2	15995.1	12469.2	18866.3	2548.98	15620.7
U1 small nuclear ribonucleoprotein 70 kDa OS=Mus musculus OX=10090 GN=Snrnp70 PE=1 SV=2	sp|Q62376|RU17_MOUSE	3.6152e-06	5.99136e-06	6.21453	6097.34	4458.99	2189.24	2092.33	2226.66	17207	17043.8	19568.7	25483.7	26745.1	3412.91	21209.6
B-cell lymphoma/leukemia 11B OS=Mus musculus OX=10090 GN=Bcl11b PE=1 SV=1	sp|Q99PV8|BC11B_MOUSE	3.61328e-06	5.99136e-06	6.4014	1325.3	1665.99	657.123	659	564.279	4924.99	6720.01	4487.74	6815.16	8237.74	974.339	6237.13
Heterogeneous nuclear ribonucleoprotein H OS=Mus musculus OX=10090 GN=Hnrnph1 PE=1 SV=3	sp|O35737|HNRH1_MOUSE	3.6633e-06	6.06209e-06	7.06518	18271	19690.2	6857.85	8310.6	6595.34	53916.2	79268.1	86283.1	93489.4	109011	11945	84393.6
Serine/threonine-protein phosphatase 2A 65 kDa regulatory subunit A alpha isoform OS=Mus musculus OX=10090 GN=Ppp2r1a PE=1 SV=3	sp|Q76MZ3|2AAA_MOUSE	3.67938e-06	6.0707e-06	5.7726	6577.49	2635	3928.78	2045.09	4109.87	20252.2	28685.7	21826	16197.6	24427.9	3859.24	22277.9
Laminin subunit alpha-4 OS=Mus musculus OX=10090 GN=Lama4 PE=1 SV=2	sp|P97927|LAMA4_MOUSE	3.67629e-06	6.0707e-06	18.5188	6.52576	30.8406	7.18049	17.3857	22.774	101.598	384.889	204.588	306.174	571.417	16.9413	313.733
Probable ATP-dependent RNA helicase DDX5 OS=Mus musculus OX=10090 GN=Ddx5 PE=1 SV=2	sp|Q61656|DDX5_MOUSE	3.69763e-06	6.09182e-06	4.57826	10298	12429.7	5661.21	7873.47	6121.98	33059.8	47266.4	32821.6	38262.3	42636.2	8476.87	38809.3
Agrin OS=Mus musculus OX=10090 GN=Agrn PE=1 SV=1	sp|A2ASQ1|AGRIN_MOUSE	3.71223e-06	6.10687e-06	8.00884	1790.17	2310.4	843.65	877.866	1022.38	5279.57	15735	9256.54	10781.9	13763.2	1368.89	10963.3
U2 small nuclear ribonucleoprotein B'' OS=Mus musculus OX=10090 GN=Snrpb2 PE=1 SV=1	sp|Q9CQI7|RU2B_MOUSE	3.75552e-06	6.169e-06	5.05894	23973.5	35365.9	20586.7	16270	16577.1	80844.2	113722	94321	119947	161679	22554.6	114103
Pre-mRNA-processing-splicing factor 8 OS=Mus musculus OX=10090 GN=Prpf8 PE=1 SV=2	sp|Q99PV0|PRP8_MOUSE	3.77104e-06	6.1854e-06	6.1219	9668.16	10545.2	4019.84	4944.46	4716.08	28529.6	44136.1	32949.8	46172.6	55705.7	6778.74	41498.7
Transcription factor 4 OS=Mus musculus OX=10090 GN=Tcf4 PE=1 SV=1	sp|Q60722|ITF2_MOUSE	3.77714e-06	6.18632e-06	10.894	1614.9	538.465	180.851	373.533	289.15	5206.03	7815.97	4988.33	6487.9	8149.81	599.379	6529.61
BTB/POZ domain-containing protein 17 OS=Mus musculus OX=10090 GN=Btbd17 PE=1 SV=1	sp|Q9DB72|BTBDH_MOUSE	3.78345e-06	6.18757e-06	13.6467	856.315	1893.15	633.299	634.228	201.575	8196.92	18604	12660	6544.4	11564.1	843.713	11513.9
Histone H1.5 OS=Mus musculus OX=10090 GN=H1-5 PE=1 SV=2	sp|P43276|H15_MOUSE	3.83538e-06	6.26334e-06	5.55559	244189	223597	102993	142125	109618	615727	1.03278e+06	773624	1.00797e+06	1.13949e+06	164504	913919
60S ribosomal protein L31 OS=Mus musculus OX=10090 GN=Rpl31 PE=1 SV=1	sp|P62900|RL31_MOUSE	3.8437e-06	6.26775e-06	8.18355	20031.4	23963.3	4983.7	12102.2	8183.89	84949.6	155137	99141.8	110076	117525	13852.9	113366
Thyroid hormone receptor-associated protein 3 OS=Mus musculus OX=10090 GN=Thrap3 PE=1 SV=1	sp|Q569Z6|TR150_MOUSE	3.90608e-06	6.3602e-06	8.73728	17173.7	17840.9	4690.46	6855.67	5078.66	65065	100497	64860	97860.2	122905	10327.9	90237.4
Small nuclear ribonucleoprotein E OS=Mus musculus OX=10090 GN=Snrpe PE=1 SV=1	sp|P62305|RUXE_MOUSE	4.04428e-06	6.57563e-06	7.33617	20369	27158.5	7070.74	8405.64	9201.71	86848.2	97570.6	82888.2	142118	120288	14441.1	105943
U3 small nucleolar RNA-interacting protein 2 OS=Mus musculus OX=10090 GN=Rrp9 PE=1 SV=1	sp|Q91WM3|U3IP2_MOUSE	4.06001e-06	6.59161e-06	11.3383	36.7358	168.626	55.0655	177.899	130.078	854.336	1260.68	775.203	1810.14	1744.37	113.681	1288.94
PHD finger-like domain-containing protein 5A OS=Mus musculus OX=10090 GN=Phf5a PE=1 SV=1	sp|P83870|PHF5A_MOUSE	4.10837e-06	6.66045e-06	8.27099	24920.6	22605.7	6317.62	12803.1	7916.88	76387.6	121268	105658	152658	160745	14912.8	123343
U4/U6.U5 tri-snRNP-associated protein 1 OS=Mus musculus OX=10090 GN=Sart1 PE=1 SV=1	sp|Q9Z315|SNUT1_MOUSE	4.12474e-06	6.6773e-06	8.06838	638.868	678.142	201.819	553.311	179.487	3139.42	3706.65	2739.95	4078.02	4502.95	450.325	3633.4
E3 ubiquitin-protein ligase RING2 OS=Mus musculus OX=10090 GN=Rnf2 PE=1 SV=1	sp|Q9CQJ4|RING2_MOUSE	4.16444e-06	6.73181e-06	9.89194	267.759	236.13	83.9692	46.3006	99.7453	968.013	1816.2	1184.47	1544.11	1746.95	146.781	1451.95
RNA binding protein fox-1 homolog 1 OS=Mus musculus OX=10090 GN=Rbfox1 PE=1 SV=3	sp|Q9JJ43|RFOX1_MOUSE	4.28817e-06	6.9218e-06	9.51293	5066.29	5295.87	1056.54	1697.82	1739.5	19738.3	32334.6	21709.4	30208.7	37333.3	2971.2	28264.9
YLP motif-containing protein 1 OS=Mus musculus OX=10090 GN=Ylpm1 PE=2 SV=2	sp|Q9R0I7|YLPM1_MOUSE	4.30973e-06	6.93655e-06	7.51546	1415.65	1435.7	561.663	440.394	561.478	4762.74	7185.39	4590.97	7484.25	9156.54	882.976	6635.98
XK-related protein 4 OS=Mus musculus OX=10090 GN=Xkr4 PE=1 SV=1	sp|Q5GH67|XKR4_MOUSE	4.30404e-06	6.93655e-06	10.2904	368.794	212.596	841.962	170.206	648.801	4003.06	7173.33	5635.56	2926.33	3336.39	448.472	4614.93
Serine/arginine-rich splicing factor 1 OS=Mus musculus OX=10090 GN=Srsf1 PE=1 SV=3	sp|Q6PDM2|SRSF1_MOUSE	4.32873e-06	6.9571e-06	7.50694	92241.9	113300	33042.4	46484.5	32697.9	300503	551373	434570	470447	628562	63553.3	477091
H/ACA ribonucleoprotein complex subunit DKC1 OS=Mus musculus OX=10090 GN=Dkc1 PE=1 SV=4	sp|Q9ESX5|DKC1_MOUSE	4.40025e-06	7.0537e-06	9.15987	4199.2	4450.03	1251.02	1571.77	1020.44	15467.9	23880.9	17317.1	27688.4	30075.1	2498.49	22885.9
Histone-lysine N-methyltransferase SETD2 OS=Mus musculus OX=10090 GN=Setd2 PE=1 SV=1	sp|E9Q5F9|SETD2_MOUSE	4.40146e-06	7.0537e-06	12.6389	8.97367	19.7318	11.0064	7.25145	29.4484	88.6413	258.93	91.5649	253.022	273.599	15.2824	193.152
Rho GTPase-activating protein 32 OS=Mus musculus OX=10090 GN=Arhgap32 PE=1 SV=2	sp|Q811P8|RHG32_MOUSE	4.45998e-06	7.13725e-06	4.18649	457.305	585.893	752.568	593.796	523.282	2010.79	2456.8	2998.95	1707.3	3020.76	582.569	2438.92
PC4 and SFRS1-interacting protein OS=Mus musculus OX=10090 GN=Psip1 PE=1 SV=1	sp|Q99JF8|PSIP1_MOUSE	4.47729e-06	7.1547e-06	9.24526	947.105	619.201	615.708	395.178	159.117	4355.28	6923.7	3209.08	4848.32	5961.5	547.262	5059.58
Myelin expression factor 2 OS=Mus musculus OX=10090 GN=Myef2 PE=1 SV=1	sp|Q8C854|MYEF2_MOUSE	4.53086e-06	7.21821e-06	7.27762	33607.1	42100.9	11238.1	14713.4	12981.7	130516	223717	128014	175094	176974	22928.2	166863
U2 snRNP-associated SURP motif-containing protein OS=Mus musculus OX=10090 GN=U2surp PE=1 SV=3	sp|Q6NV83|SR140_MOUSE	4.53642e-06	7.21821e-06	5.50516	3643.04	3927.07	1545.52	2530.58	1841.85	12057.6	19128.1	11072.7	13337.7	18657.9	2697.61	14850.8
Nuclear envelope pore membrane protein POM 121 OS=Mus musculus OX=10090 GN=Pom121 PE=1 SV=2	sp|Q8K3Z9|PO121_MOUSE	4.52465e-06	7.21821e-06	10.3296	1075.72	1241.75	732.718	250.151	297.328	4672.26	8872.11	5737.92	7773.85	10106.3	719.535	7432.48
Nucleolin OS=Mus musculus OX=10090 GN=Ncl PE=1 SV=2	sp|P09405|NUCL_MOUSE	4.56615e-06	7.25518e-06	8.05081	3969.91	2713.03	1622.45	2425.94	775.231	12595	15256.4	17791.1	22390	24604.6	2301.31	18527.4
Catenin delta-1 OS=Mus musculus OX=10090 GN=Ctnnd1 PE=1 SV=2	sp|P30999|CTND1_MOUSE	4.57911e-06	7.26544e-06	15.1531	268.261	206.926	44.5986	24.3009	105.361	1808.52	2343.1	1734.49	1647.8	2307.26	129.89	1968.24
Transcriptional activator protein Pur-alpha OS=Mus musculus OX=10090 GN=Pura PE=1 SV=1	sp|P42669|PURA_MOUSE	4.58648e-06	7.26681e-06	6.46101	132192	123782	36916.9	64809.3	44027.6	475542	472927	476823	591923	578359	80345.7	519115
IQ motif and SEC7 domain-containing protein 3 OS=Mus musculus OX=10090 GN=Iqsec3 PE=1 SV=1	sp|Q3TES0|IQEC3_MOUSE	4.60408e-06	7.28436e-06	5.63392	311.093	228.536	262.73	393.757	764.048	1908.05	2557.59	2282.91	1660.85	2634	392.033	2208.68
Protein ELYS OS=Mus musculus OX=10090 GN=Ahctf1 PE=1 SV=1	sp|Q8CJF7|ELYS_MOUSE	4.63606e-06	7.32269e-06	9.46857	267.745	475.929	134.726	137.52	72.8969	1447.14	2438.59	1487.36	2206.21	2730.25	217.764	2061.91
Serine/arginine-rich splicing factor 10 OS=Mus musculus OX=10090 GN=Srsf10 PE=1 SV=2	sp|Q9R0U0|SRS10_MOUSE	4.64142e-06	7.32269e-06	7.85381	17225.1	23984	7754.31	6258.7	5304.88	76254.6	113051	77935.8	88377.9	119748	12105.4	95073.5
Small nuclear ribonucleoprotein G OS=Mus musculus OX=10090 GN=Snrpg PE=1 SV=1	sp|P62309|RUXG_MOUSE	4.66662e-06	7.35207e-06	6.44152	23801.7	18353.6	7978.99	8815.59	5948.67	81031.4	87535	76068.5	75946	97464.7	12979.7	83609.1
SURP and G-patch domain-containing protein 2 OS=Mus musculus OX=10090 GN=Sugp2 PE=1 SV=2	sp|Q8CH09|SUGP2_MOUSE	4.67851e-06	7.36041e-06	6.50806	10891.8	13587.1	4554.87	4956.8	4674.56	37641.3	63402	38023.4	50955.4	61613.1	7733.04	50327.1
E3 ubiquitin-protein ligase MYCBP2 OS=Mus musculus OX=10090 GN=Mycbp2 PE=1 SV=3	sp|Q7TPH6|MYCB2_MOUSE	4.68635e-06	7.36238e-06	8.77838	178.33	55.6097	32.8401	72.3306	26.5817	663.206	758.462	478.72	623.369	686.429	73.1385	642.037
Neuronal pentraxin receptor OS=Mus musculus OX=10090 GN=Nptxr PE=1 SV=1	sp|Q99J85|NPTXR_MOUSE	4.77265e-06	7.48743e-06	7.8308	5893.86	6172.54	1888.6	7140.39	1927.72	33377.6	39912.3	27597.6	35964.7	43437.1	4604.62	36057.9
Luc7-like protein 3 OS=Mus musculus OX=10090 GN=Luc7l3 PE=1 SV=1	sp|Q5SUF2|LC7L3_MOUSE	4.78581e-06	7.49754e-06	6.37433	3205.74	2177.03	1441.33	829.806	841.464	10300.9	12007.9	9961.33	10635.6	11246.6	1699.07	10830.4
Histone deacetylase complex subunit SAP18 OS=Mus musculus OX=10090 GN=Sap18 PE=1 SV=1	sp|O55128|SAP18_MOUSE	4.85973e-06	7.60269e-06	6.96054	39658.2	44929.3	12087.5	18949.9	17899.8	132501	230590	143153	192685	230476	26705	185881
Ubiquitin-40S ribosomal protein S27a OS=Mus musculus OX=10090 GN=Rps27a PE=1 SV=2	sp|P62983|RS27A_MOUSE	4.87383e-06	7.61408e-06	5.36322	745149	842579	313571	472113	386849	2.10749e+06	3.12257e+06	2.67804e+06	2.98404e+06	3.91175e+06	552052	2.96078e+06
Apoptotic chromatin condensation inducer in the nucleus OS=Mus musculus OX=10090 GN=Acin1 PE=1 SV=3	sp|Q9JIX8|ACINU_MOUSE	4.9288e-06	7.68615e-06	6.65325	11397.5	13680.3	4334.13	5499.08	4332.69	37539	57519.8	41804.2	56431.2	67803.8	7848.73	52219.6
U2 small nuclear ribonucleoprotein A' OS=Mus musculus OX=10090 GN=Snrpa1 PE=1 SV=2	sp|P57784|RU2A_MOUSE	4.93372e-06	7.68615e-06	8.47508	18254.9	15335.5	3701.28	6593.31	6367.24	60709.5	87453	64014.6	95448.6	118267	10050.5	85178.5
ATP-dependent RNA helicase A OS=Mus musculus OX=10090 GN=Dhx9 PE=1 SV=2	sp|O70133|DHX9_MOUSE	4.95987e-06	7.7054e-06	7.66885	80390.5	98621.9	24637.7	37574.9	27407.6	287373	444691	336748	463513	527780	53726.5	412021
Zinc finger RNA-binding protein OS=Mus musculus OX=10090 GN=Zfr PE=1 SV=2	sp|O88532|ZFR_MOUSE	4.95391e-06	7.7054e-06	6.77541	14427.6	11802.1	4020.5	4651.61	5644.63	41147.3	55182	45913.5	59892.5	72583.5	8109.29	54943.8
Serine/arginine-rich splicing factor 3 OS=Mus musculus OX=10090 GN=Srsf3 PE=1 SV=1	sp|P84104|SRSF3_MOUSE	4.97267e-06	7.71454e-06	8.11869	50516	71739.4	16592.3	21701.7	16631.5	197890	333566	275147	269531	362344	35436.2	287696
Annexin A4 OS=Mus musculus OX=10090 GN=Anxa4 PE=1 SV=4	sp|P97429|ANXA4_MOUSE	4.98435e-06	7.72194e-06	7.26011	312.083	342.972	207.208	327.854	385.3	2020.37	3111.59	2224.51	897.147	3184.08	315.083	2287.54
PH-interacting protein OS=Mus musculus OX=10090 GN=Phip PE=1 SV=2	sp|Q8VDD9|PHIP_MOUSE	5.01207e-06	7.75414e-06	8.5684	102.15	132.083	32.5605	52.5386	35.354	428.043	756.921	382.323	643.271	828.534	70.9372	607.818
KH domain-containing, RNA-binding, signal transduction-associated protein 1 OS=Mus musculus OX=10090 GN=Khdrbs1 PE=1 SV=2	sp|Q60749|KHDR1_MOUSE	5.03186e-06	7.77398e-06	6.77771	14449.4	15429.5	4512.76	6310.21	5316.67	44122.7	68828.8	56170.4	63994.5	78784.3	9203.71	62380.1
ATP-dependent RNA helicase DDX1 OS=Mus musculus OX=10090 GN=Ddx1 PE=1 SV=1	sp|Q91VR5|DDX1_MOUSE	5.13786e-06	7.92678e-06	83.0992	0.233729	16.7242	0.231783	4.05408	0.231783	175.153	623.938	337.662	215.021	432.831	4.29512	356.921
Serine/arginine repetitive matrix protein 2 OS=Mus musculus OX=10090 GN=Srrm2 PE=1 SV=3	sp|Q8BTI8|SRRM2_MOUSE	5.15523e-06	7.94261e-06	5.14152	15096.5	17023.7	7113.46	8620.34	7263.73	43854.4	64717.3	45922	58585.6	70309.2	11023.5	56677.7
Interleukin enhancer-binding factor 3 OS=Mus musculus OX=10090 GN=Ilf3 PE=1 SV=2	sp|Q9Z1X4|ILF3_MOUSE	5.18669e-06	7.98007e-06	7.27651	34195.3	33982.1	9667.24	10979.4	12443.7	112108	154539	120296	165066	184869	20253.5	147375
Ribosomal L1 domain-containing protein 1 OS=Mus musculus OX=10090 GN=Rsl1d1 PE=1 SV=1	sp|Q8BVY0|RL1D1_MOUSE	5.20996e-06	8.00485e-06	9.57178	3003.74	2772.72	718.129	1262.54	763.605	9676.37	19332	11670	17978.7	22901.6	1704.15	16311.7
UAP56-interacting factor OS=Mus musculus OX=10090 GN=Fyttd1 PE=1 SV=1	sp|Q91Z49|UIF_MOUSE	5.29312e-06	8.11031e-06	5.84658	8581.1	11205.5	3607.72	3846.71	4450.76	29815.1	37487.7	30412	41671.8	45902.1	6338.36	37057.7
Heterogeneous nuclear ribonucleoprotein U-like protein 1 OS=Mus musculus OX=10090 GN=Hnrnpul1 PE=1 SV=1	sp|Q8VDM6|HNRL1_MOUSE	5.29071e-06	8.11031e-06	7.07216	106.266	215.598	70.7356	127.263	41.1268	708.855	963.327	606.597	847.36	841.274	112.198	793.483
Histone H1.0 OS=Mus musculus OX=10090 GN=H1-0 PE=2 SV=4	sp|P10922|H10_MOUSE	5.35525e-06	8.19427e-06	7.70926	312103	363581	93607.8	160428	109044	1.03742e+06	1.75145e+06	1.25878e+06	1.82767e+06	2.13278e+06	207753	1.60162e+06
Polyadenylate-binding protein 2 OS=Mus musculus OX=10090 GN=Pabpn1 PE=1 SV=3	sp|Q8CCS6|PABP2_MOUSE	5.38987e-06	8.23596e-06	5.37211	8581.29	4166.77	3171.69	3583.45	2650.43	22364.4	16932.2	27458.6	23218.4	29038.1	4430.72	23802.4
Nucleoporin SEH1 OS=Mus musculus OX=10090 GN=Seh1l PE=2 SV=1	sp|Q8R2U0|SEH1_MOUSE	5.48802e-06	8.37449e-06	7.81547	1844.95	2288.62	898.878	873.144	4195.73	12199.3	19425.4	12328.1	15267	19726.8	2020.27	15789.3
Tubulin beta-3 chain OS=Mus musculus OX=10090 GN=Tubb3 PE=1 SV=1	sp|Q9ERD7|TBB3_MOUSE	5.54839e-06	8.45505e-06	5.06288	6090.53	10622.5	13284.3	11704.1	7264.55	38636.9	75229.4	54092.7	38157	41793.3	9793.2	49581.9
Poly(rC)-binding protein 1 OS=Mus musculus OX=10090 GN=Pcbp1 PE=1 SV=1	sp|P60335|PCBP1_MOUSE	5.58544e-06	8.49832e-06	6.87192	7557.07	9688.48	2394.95	3338.73	2877.23	29176.6	41972.1	30374.7	33750.5	42409.6	5171.29	35536.7
Myelin-associated oligodendrocyte basic protein OS=Mus musculus OX=10090 GN=Mobp PE=1 SV=1	sp|Q9D2P8|MOBP_MOUSE	5.592e-06	8.49832e-06	14.3378	1114.39	1172.38	374.759	183.298	213.623	4249.56	10794.9	12432.5	6689.68	9684.9	611.691	8770.31
116 kDa U5 small nuclear ribonucleoprotein component OS=Mus musculus OX=10090 GN=Eftud2 PE=1 SV=1	sp|O08810|U5S1_MOUSE	5.6574e-06	8.58603e-06	4.93861	16179.1	19280.1	7412.82	11644.6	12005.1	45812.4	72406.5	53996.4	74635.1	81675	13304.4	65705.1
Collagen alpha-1(IV) chain OS=Mus musculus OX=10090 GN=Col4a1 PE=1 SV=4	sp|P02463|CO4A1_MOUSE	5.79965e-06	8.78998e-06	10.4679	605.316	770.7	758.265	1853.74	691.599	3101.9	13548.8	8277.58	10592.5	13464.9	935.923	9797.13
Lupus La protein homolog OS=Mus musculus OX=10090 GN=Ssb PE=1 SV=1	sp|P32067|LA_MOUSE	5.92447e-06	8.96698e-06	7.02733	19599.8	19708.9	5351.87	7422.91	8575.18	59786	91904.2	68416.8	91845.2	114317	12131.7	85253.8
Filamin-B OS=Mus musculus OX=10090 GN=Flnb PE=1 SV=3	sp|Q80X90|FLNB_MOUSE	5.94448e-06	8.9851e-06	7.6828	58.1964	84.1089	18.4809	45.8072	38.2914	217.81	486.219	353.538	306.273	517.562	48.977	376.28
PHD finger protein 14 OS=Mus musculus OX=10090 GN=Phf14 PE=1 SV=1	sp|Q9D4H9|PHF14_MOUSE	5.96288e-06	9.00072e-06	9.11075	1366.15	1253.34	316.385	461.359	363.957	5089.27	8069.5	4250.01	7188.33	9670.2	752.239	6853.46
Transcription intermediary factor 1-beta OS=Mus musculus OX=10090 GN=Trim28 PE=1 SV=3	sp|Q62318|TIF1B_MOUSE	5.9995e-06	9.04378e-06	7.28078	6443.09	7786.86	1891.16	2090.01	2405.69	26985.2	37469.3	25069.3	28098.4	32484.4	4123.36	30021.3
Pinin OS=Mus musculus OX=10090 GN=Pnn PE=1 SV=4	sp|O35691|PININ_MOUSE	6.05175e-06	9.11025e-06	6.04822	15288.6	17484.8	7011.96	8916.49	6075.32	47685.5	82656.6	47297.6	65073.1	88591.1	10955.4	66260.8
Splicing factor 3B subunit 1 OS=Mus musculus OX=10090 GN=Sf3b1 PE=1 SV=1	sp|Q99NB9|SF3B1_MOUSE	6.06829e-06	9.12285e-06	8.06283	16350.6	18128.1	3791.93	7167.71	5204.59	58291.3	92625.9	68551.2	86068.2	102789	10128.6	81665
SUN domain-containing protein 1 OS=Mus musculus OX=10090 GN=Sun1 PE=1 SV=2	sp|Q9D666|SUN1_MOUSE	6.1085e-06	9.17096e-06	7.5597	1118.2	1473.8	320.122	547.754	640.55	3968.43	7260	4738.04	6789.73	8241.77	820.084	6199.59
Pre-mRNA-splicing factor CWC22 homolog OS=Mus musculus OX=10090 GN=Cwc22 PE=1 SV=1	sp|Q8C5N3|CWC22_MOUSE	6.12707e-06	9.18649e-06	5.52216	696.043	694.685	246.676	678.255	457.536	2287.98	3435.38	2329.27	3609.57	3651.83	554.639	3062.8
Histone H2A type 1-B OS=Mus musculus OX=10090 GN=H2ac4 PE=1 SV=1	sp|C0HKE1|H2A1B_MOUSE	6.15645e-06	9.21817e-06	15.0312	31540.7	80799.7	31194.6	59549.1	17267.2	225934	335931	712251	1.08676e+06	951262	44070.3	662428
Serine/threonine-protein kinase DCLK2 OS=Mus musculus OX=10090 GN=Dclk2 PE=1 SV=1	sp|Q6PGN3|DCLK2_MOUSE	6.31079e-06	9.43662e-06	6.82966	258.633	667.217	352.391	189.954	196.458	1947.05	2741.2	2848.51	1248.44	2583.81	332.931	2273.8
Splicing factor 3A subunit 1 OS=Mus musculus OX=10090 GN=Sf3a1 PE=1 SV=1	sp|Q8K4Z5|SF3A1_MOUSE	6.36242e-06	9.48604e-06	6.80537	21823.9	20889.4	7060.21	8264.64	6830.27	65275.1	97481.9	69236.7	88989	120471	12973.7	88290.7
Importin subunit alpha-7 OS=Mus musculus OX=10090 GN=Kpna6 PE=1 SV=2	sp|O35345|IMA7_MOUSE	6.36932e-06	9.48604e-06	3.99257	2473.42	4261.69	3381.6	2129.61	2702.86	9314.71	13166.9	10183.8	12712	14308.2	2989.83	11937.1
Ensconsin OS=Mus musculus OX=10090 GN=Map7 PE=1 SV=1	sp|O88735|MAP7_MOUSE	6.36893e-06	9.48604e-06	102.97	0.237631	46.5259	15.304	14.0399	4.70716	1595.01	2158.49	1708.99	1238.2	1620.77	16.1629	1664.29
E3 SUMO-protein ligase RanBP2 OS=Mus musculus OX=10090 GN=Ranbp2 PE=1 SV=2	sp|Q9ERU9|RBP2_MOUSE	6.43233e-06	9.5544e-06	6.53267	6723.21	7119.3	2307.43	3190.63	2212.58	21844.6	32516.3	21100.2	28580.2	36758.4	4310.63	28159.9
Pre-mRNA-splicing factor ATP-dependent RNA helicase DHX15 OS=Mus musculus OX=10090 GN=Dhx15 PE=1 SV=2	sp|O35286|DHX15_MOUSE	6.426e-06	9.5544e-06	7.57123	19160.9	25924.9	6477.85	8632.75	5754.39	75296.2	120157	78757.7	105952	119166	13190.2	99865.7
Nucleolar protein 58 OS=Mus musculus OX=10090 GN=Nop58 PE=1 SV=1	sp|Q6DFW4|NOP58_MOUSE	6.44838e-06	9.56553e-06	6.83851	27170.4	26116	10701.6	10524.5	10061.4	71933.3	122879	84295.4	130617	168634	16914.8	115672
Heterogeneous nuclear ribonucleoprotein Q OS=Mus musculus OX=10090 GN=Syncrip PE=1 SV=2	sp|Q7TMK9|HNRPQ_MOUSE	6.63394e-06	9.82773e-06	5.47362	23006.6	20814.8	8648.01	9319.23	8407.46	59026.6	80902.6	67732	87176.1	89389.5	14039.2	76845.4
Histone H4 OS=Mus musculus OX=10090 GN=H4c1 PE=1 SV=2	sp|P62806|H4_MOUSE	6.69095e-06	9.87456e-06	7.90328	1.99425e+07	2.5437e+07	5.62881e+06	1.07004e+07	8.00441e+06	6.73945e+07	1.09883e+08	8.75974e+07	1.31081e+08	1.55007e+08	1.39426e+07	1.10193e+08
AP-3 complex subunit delta-1 OS=Mus musculus OX=10090 GN=Ap3d1 PE=1 SV=1	sp|O54774|AP3D1_MOUSE	6.70975e-06	9.87456e-06	6.96924	383.262	344.266	323.225	1095.09	187.659	2503.62	3838.84	2899.69	2863.84	4156.76	466.701	3252.55
Transformer-2 protein homolog beta OS=Mus musculus OX=10090 GN=Tra2b PE=1 SV=1	sp|P62996|TRA2B_MOUSE	6.70247e-06	9.87456e-06	8.30325	14947.6	26917.3	5062.14	9439.63	5349.57	65527.4	100820	93441.4	130727	121929	12343.3	102489
Nuclear pore complex protein Nup50 OS=Mus musculus OX=10090 GN=Nup50 PE=1 SV=3	sp|Q9JIH2|NUP50_MOUSE	6.70066e-06	9.87456e-06	12.9853	1036.54	1062.51	114.052	246.287	245.267	5560.07	7666.55	5636.57	6879.44	9378.11	540.932	7024.15
Coiled-coil domain-containing protein 9B OS=Mus musculus OX=10090 GN=Ccdc9b PE=1 SV=1	sp|A3KGF9|CCD9B_MOUSE	6.68057e-06	9.87456e-06	6.06644	163.734	327.936	260.482	149.294	400.757	902.351	1464.63	1440.43	1778.49	2313.84	260.441	1579.95
Arf-GAP with GTPase, ANK repeat and PH domain-containing protein 2 OS=Mus musculus OX=10090 GN=Agap2 PE=1 SV=1	sp|Q3UHD9|AGAP2_MOUSE	6.72439e-06	9.88309e-06	6.0658	1707.13	1219.42	3328.53	3117.91	1133.21	9820.62	14188.6	12773.6	9272.89	17672.8	2101.24	12745.7
Spermatid perinuclear RNA-binding protein OS=Mus musculus OX=10090 GN=Strbp PE=1 SV=1	sp|Q91WM1|STRBP_MOUSE	6.75921e-06	9.92121e-06	10.5258	2015.99	1786.65	311.429	676.654	440.028	7177.11	12240.2	8794.04	12308.9	14537.6	1046.15	11011.6
Splicing factor, arginine/serine-rich 19 OS=Mus musculus OX=10090 GN=Scaf1 PE=1 SV=1	sp|Q5U4C3|SFR19_MOUSE	6.83199e-06	1.00149e-05	10.3956	396.322	368.596	53.1218	177.663	133.859	1558.46	2941.42	2002.55	2363.29	2876.75	225.912	2348.49
Histone H1.2 OS=Mus musculus OX=10090 GN=H1-2 PE=1 SV=2	sp|P15864|H12_MOUSE	6.85095e-06	1.00295e-05	7.48321	1.10655e+06	1.33341e+06	323515	513152	395847	3.3617e+06	6.11334e+06	4.77419e+06	6.36201e+06	6.87065e+06	734495	5.49638e+06
Heterochromatin protein 1-binding protein 3 OS=Mus musculus OX=10090 GN=Hp1bp3 PE=1 SV=1	sp|Q3TEA8|HP1B3_MOUSE	7.01266e-06	1.02414e-05	6.69505	57805.9	59687.7	20889.3	24487.4	18283.4	173690	289149	177937	255322	316735	36230.7	242567
Transformer-2 protein homolog alpha OS=Mus musculus OX=10090 GN=Tra2a PE=1 SV=1	sp|Q6PFR5|TRA2A_MOUSE	7.02243e-06	1.02414e-05	5.2708	16925.5	20547.7	10047.9	10890.2	7904.22	45871.2	74673.3	55166.4	78321.6	95503.1	13263.1	69907.1
Glypican-5 OS=Mus musculus OX=10090 GN=Gpc5 PE=2 SV=1	sp|Q8CAL5|GPC5_MOUSE	7.02318e-06	1.02414e-05	14.0622	93.1799	216.677	17.9339	61.4285	27.3629	1316.82	1827.4	1049.08	803.299	861.454	83.3164	1171.61
Glutamine synthetase OS=Mus musculus OX=10090 GN=Glul PE=1 SV=6	sp|P15105|GLNA_MOUSE	7.06619e-06	1.02907e-05	3.87763	21278	21523.7	16502.3	15524.1	12374.4	55756.2	87379	69558.6	52736.4	72708.4	17440.5	67627.7
Pre-mRNA-processing factor 40 homolog A OS=Mus musculus OX=10090 GN=Prpf40a PE=1 SV=1	sp|Q9R1C7|PR40A_MOUSE	7.09736e-06	1.03226e-05	4.42013	2550.07	2266.83	2899.16	2060.29	1248.95	7113.32	11945.6	8196.31	9697.68	11780.4	2205.06	9746.66
Eukaryotic initiation factor 4A-III OS=Mus musculus OX=10090 GN=Eif4a3 PE=1 SV=3	sp|Q91VC3|IF4A3_MOUSE	7.11391e-06	1.03332e-05	8.43269	25067.2	31416.5	6156.12	10210.4	7210.89	92769.1	148804	113306	154170	166081	16012.2	135026
Cyclin-dependent kinase-like 5 OS=Mus musculus OX=10090 GN=Cdkl5 PE=1 SV=1	sp|Q3UTQ8|CDKL5_MOUSE	7.13627e-06	1.03439e-05	5.83193	466.298	877.312	571.01	611.45	1593.34	4699.57	6184.53	5712.95	2994.16	4432.88	823.882	4804.82
Calcium homeostasis endoplasmic reticulum protein OS=Mus musculus OX=10090 GN=Cherp PE=1 SV=1	sp|Q8CGZ0|CHERP_MOUSE	7.13979e-06	1.03439e-05	8.65007	1342.39	1408.66	297.706	394.259	360.018	4845.82	7486.69	5192.27	7097.37	8274.36	760.607	6579.3
Brevican core protein OS=Mus musculus OX=10090 GN=Bcan PE=1 SV=2	sp|Q61361|PGCB_MOUSE	7.22504e-06	1.04538e-05	7.32425	2203.81	3918.35	1868.49	1498.1	1301.35	11298.9	29060.6	14864.9	8438.01	15366.9	2158.02	15805.9
Lamin-B2 OS=Mus musculus OX=10090 GN=Lmnb2 PE=1 SV=2	sp|P21619|LMNB2_MOUSE	7.42933e-06	1.07355e-05	5.93888	32976.4	36517.7	10662.7	15551.2	11907.2	105336	147670	110755	130169	145184	21523.1	127823
DNA damage-binding protein 1 OS=Mus musculus OX=10090 GN=Ddb1 PE=1 SV=2	sp|Q3U1J4|DDB1_MOUSE	7.44377e-06	1.07425e-05	6.67674	601.937	605.029	159.28	263.259	233.482	1882.76	2879.09	1924.13	2478.15	3274.55	372.598	2487.74
Zinc finger CCCH domain-containing protein 11A OS=Mus musculus OX=10090 GN=Zc3h11a PE=1 SV=1	sp|Q6NZF1|ZC11A_MOUSE	7.53004e-06	1.0853e-05	12.9186	575.478	299.066	76.2038	69.8699	54.3958	2309.05	3052.56	2129.5	3250.46	3146.11	215.003	2777.54
MARCKS-related protein OS=Mus musculus OX=10090 GN=Marcksl1 PE=1 SV=2	sp|P28667|MRP_MOUSE	7.59339e-06	1.09302e-05	6.61255	444.087	757.34	394.776	502.814	1174	2551.97	6929.19	5231.41	3142.17	3788.23	654.603	4328.59
Histone H2B type 1-C/E/G OS=Mus musculus OX=10090 GN=H2bc4 PE=1 SV=3	sp|Q6ZWY9|H2B1C_MOUSE	7.6879e-06	1.1052e-05	7.31101	8.29621e+06	9.60663e+06	2.50728e+06	4.36688e+06	3.8363e+06	2.51307e+07	4.41796e+07	2.92557e+07	5.22476e+07	5.83786e+07	5.72266e+06	4.18384e+07
Bromodomain-containing protein 2 OS=Mus musculus OX=10090 GN=Brd2 PE=1 SV=1	sp|Q7JJ13|BRD2_MOUSE	7.73528e-06	1.11058e-05	4.55922	1837.72	1051.24	806.893	912.11	684.122	4089.25	5925.65	3656.46	4720.71	5735.71	1058.42	4825.55
Crooked neck-like protein 1 OS=Mus musculus OX=10090 GN=Crnkl1 PE=1 SV=1	sp|P63154|CRNL1_MOUSE	7.86861e-06	1.12827e-05	20.0598	68.7259	72.9595	6.86354	5.70433	13.7312	479.451	1027.82	514.031	553.683	794.744	33.5969	673.946
Chromobox protein homolog 5 OS=Mus musculus OX=10090 GN=Cbx5 PE=1 SV=1	sp|Q61686|CBX5_MOUSE	7.9308e-06	1.13573e-05	4.53035	21106.2	28810.5	18779.8	14711.6	33502.4	72575.2	127223	89013	107257	133577	23382.1	105929
DNA-directed RNA polymerase II subunit RPB7 OS=Mus musculus OX=10090 GN=Polr2g PE=1 SV=1	sp|P62488|RPB7_MOUSE	8.34967e-06	1.19418e-05	8.01561	1850.44	1399.06	341.908	823.571	748.075	5215.15	8666.77	6004.29	9693.7	11805.1	1032.61	8277
60S ribosomal protein L19 OS=Mus musculus OX=10090 GN=Rpl19 PE=1 SV=1	sp|P84099|RL19_MOUSE	8.36151e-06	1.19435e-05	7.19047	3473.33	2269.27	627.211	1138.06	869.493	9545.82	14879.6	11654.9	11393.1	12763.8	1675.47	12047.4
Nucleolar protein 56 OS=Mus musculus OX=10090 GN=Nop56 PE=1 SV=2	sp|Q9D6Z1|NOP56_MOUSE	8.43401e-06	1.20317e-05	5.92983	28556.5	30417.9	11053	16377.5	10349.9	77172.1	117392	90706.3	138618	149852	19351	114748
ELAV-like protein 4 OS=Mus musculus OX=10090 GN=Elavl4 PE=1 SV=1	sp|Q61701|ELAV4_MOUSE	8.52326e-06	1.21435e-05	5.41701	15367.4	17488.2	7191.24	6468.89	5419.51	44479.6	62277.3	50731.5	59750.7	64094.4	10387	56266.7
Zinc finger protein 638 OS=Mus musculus OX=10090 GN=Znf638 PE=1 SV=2	sp|Q61464|ZN638_MOUSE	8.56091e-06	1.21816e-05	5.69321	1806.28	1450.99	546.282	793.377	715.123	4631.32	7657.15	4598.72	5591.24	7764.2	1062.41	6048.53
Guanine deaminase OS=Mus musculus OX=10090 GN=Gda PE=1 SV=1	sp|Q9R111|GUAD_MOUSE	8.6885e-06	1.23474e-05	68.2438	27.3115	17.5593	12.8719	77.0971	0.560766	1761.27	2582.33	2224.6	1461.81	1210.23	27.0801	1848.05
Putative oxidoreductase GLYR1 OS=Mus musculus OX=10090 GN=Glyr1 PE=1 SV=1	sp|Q922P9|GLYR1_MOUSE	8.7832e-06	1.24558e-05	9.1762	4752.59	5592.62	913.673	2097.4	1396.36	18404.3	26862.5	20319.3	33293.4	36493.5	2950.53	27074.6
Nuclear pore membrane glycoprotein 210 OS=Mus musculus OX=10090 GN=Nup210 PE=1 SV=2	sp|Q9QY81|PO210_MOUSE	8.78706e-06	1.24558e-05	9.17586	1118.34	1458.88	447.654	280.979	227.58	4844.37	7500.37	5311.17	6485.19	8281.21	706.687	6484.46
Kinesin-1 heavy chain OS=Mus musculus OX=10090 GN=Kif5b PE=1 SV=3	sp|Q61768|KINH_MOUSE	8.83941e-06	1.25141e-05	4.7728	169.931	260.6	115.832	136.495	96.2947	653.017	1011.71	726.415	508.247	819.346	155.831	743.748
Heterogeneous nuclear ribonucleoprotein A1 OS=Mus musculus OX=10090 GN=Hnrnpa1 PE=1 SV=2	sp|P49312|ROA1_MOUSE	8.94469e-06	1.26471e-05	6.73932	13844.2	14567.8	4609.52	4608.41	5053.75	36431	55409.3	60596.9	54243	80979.5	8536.75	57531.9
Small nuclear ribonucleoprotein Sm D3 OS=Mus musculus OX=10090 GN=Snrpd3 PE=1 SV=1	sp|P62320|SMD3_MOUSE	9.16356e-06	1.29335e-05	6.30207	45681.9	58314.3	15971.4	32472.3	17484.2	147152	215076	177534	247464	283647	33984.8	214175
cAMP-dependent protein kinase catalytic subunit beta OS=Mus musculus OX=10090 GN=Prkacb PE=1 SV=2	sp|P68181|KAPCB_MOUSE	9.17043e-06	1.29335e-05	17.3091	74.3569	250.205	16.5567	178.376	47.1672	1694.14	3473.39	1775.81	1111.52	1753.55	113.332	1961.68
Interleukin enhancer-binding factor 2 OS=Mus musculus OX=10090 GN=Ilf2 PE=1 SV=1	sp|Q9CXY6|ILF2_MOUSE	9.34367e-06	1.31613e-05	7.08514	65372.1	66025.4	16845.4	27731.2	16712.3	208636	268819	233441	320615	333698	38537.3	273042
UPF0606 protein KIAA1549 OS=Mus musculus OX=10090 GN=Kiaa1549 PE=1 SV=3	sp|Q68FD9|K1549_MOUSE	9.4689e-06	1.33209e-05	11.3085	39.6197	64.9617	16.5559	244.816	42.1698	719.008	1176.93	1036.94	658.741	1023.66	81.6247	923.056
Neurotrimin OS=Mus musculus OX=10090 GN=Ntm PE=1 SV=2	sp|Q99PJ0|NTRI_MOUSE	9.49613e-06	1.33306e-05	6.7886	155844	161114	43736.1	54313	64612.3	481411	956864	584012	501223	732435	95924	651189
V-type proton ATPase subunit S1 OS=Mus musculus OX=10090 GN=Atp6ap1 PE=1 SV=1	sp|Q9R1Q9|VAS1_MOUSE	9.49968e-06	1.33306e-05	94.4021	19.2796	34.4966	0.579458	0.579458	0.579458	438.781	2152.23	1108.08	396.147	1145.45	11.1029	1048.14
Unconventional myosin-VI OS=Mus musculus OX=10090 GN=Myo6 PE=1 SV=1	sp|Q64331|MYO6_MOUSE	9.64155e-06	1.35127e-05	4.61302	2165.01	2886.76	3494.92	1760.21	2101.33	8466.39	18274.1	11356.5	8095.63	11046.8	2481.65	11447.9
ATP-dependent RNA helicase DDX3X OS=Mus musculus OX=10090 GN=Ddx3x PE=1 SV=3	sp|Q62167|DDX3X_MOUSE	9.68916e-06	1.35624e-05	11.8116	377.671	589.377	74.3408	212.714	880.486	3718.92	6092.69	5772.32	4075.54	5553.55	426.918	5042.6
Zinc finger protein 512 OS=Mus musculus OX=10090 GN=Znf512 PE=2 SV=2	sp|Q69Z99|ZN512_MOUSE	9.80358e-06	1.37054e-05	4.50268	5388.19	6433.24	4410.07	3172.44	2673.58	16478.5	24376.1	14069	20358.7	24125.7	4415.5	19881.6
ELAV-like protein 1 OS=Mus musculus OX=10090 GN=Elavl1 PE=1 SV=2	sp|P70372|ELAV1_MOUSE	9.90375e-06	1.38108e-05	7.27528	60664.2	58324.9	16783.2	18224.8	14886.6	176423	243514	213953	286928	307858	33776.7	245735
Unconventional myosin-Id OS=Mus musculus OX=10090 GN=Myo1d PE=1 SV=1	sp|Q5SYD0|MYO1D_MOUSE	9.89366e-06	1.38108e-05	5.08641	561.521	567.555	255.083	446.833	539.565	1631.32	3412.74	3084.48	1648.11	2280.98	474.111	2411.53
Transcription factor 20 OS=Mus musculus OX=10090 GN=Tcf20 PE=1 SV=3	sp|Q9EPQ8|TCF20_MOUSE	1.00328e-05	1.39733e-05	7.88083	836.221	909.242	207.777	262.452	232.396	2815.81	4315.91	2784.44	4360.37	5016.42	489.618	3858.59
U5 small nuclear ribonucleoprotein 40 kDa protein OS=Mus musculus OX=10090 GN=Snrnp40 PE=1 SV=1	sp|Q6PE01|SNR40_MOUSE	1.00546e-05	1.39863e-05	7.77066	12985.4	12742.3	4464.01	4240.54	3128.86	33607.9	61247.8	47649.4	73539.4	75830	7512.22	58374.9
Kalirin OS=Mus musculus OX=10090 GN=Kalrn PE=1 SV=1	sp|A2CG49|KALRN_MOUSE	1.00729e-05	1.39908e-05	3.59956	1586.43	1858.1	2001.81	1663.89	1837.11	5763.13	7421.24	7554.47	4137.98	7329.65	1789.47	6441.29
Polypyrimidine tract-binding protein 3 OS=Mus musculus OX=10090 GN=Ptbp3 PE=1 SV=1	sp|Q8BHD7|PTBP3_MOUSE	1.00829e-05	1.39908e-05	7.28991	4077.01	6022.67	1196.99	2166.93	1237.5	17581.7	28916.6	18443.5	19869	22358.7	2940.22	21433.9
Heterogeneous nuclear ribonucleoprotein K OS=Mus musculus OX=10090 GN=Hnrnpk PE=1 SV=1	sp|P61979|HNRPK_MOUSE	1.02605e-05	1.42196e-05	7.14467	93899.6	74289.1	19157.5	29766.4	21855.3	274799	341690	321399	338481	430977	47793.6	341469
Splicing factor 45 OS=Mus musculus OX=10090 GN=Rbm17 PE=1 SV=1	sp|Q8JZX4|SPF45_MOUSE	1.03538e-05	1.43133e-05	5.30902	6255.88	7199.89	2096.9	4856.89	2679.15	19732.8	26437.2	22339.6	24670.1	29398.7	4617.74	24515.7
AP-2 complex subunit sigma OS=Mus musculus OX=10090 GN=Ap2s1 PE=1 SV=1	sp|P62743|AP2S1_MOUSE	1.03415e-05	1.43133e-05	5.40596	2001.08	3156.32	981.188	3022.97	3177.7	10492.3	15327.9	15743.9	10062.5	15078.9	2467.85	13341.1
Transmembrane protein 121B OS=Mus musculus OX=10090 GN=Tmem121b PE=1 SV=1	sp|Q99MX7|T121B_MOUSE	1.03975e-05	1.43561e-05	17.3014	288.701	1318.11	147.05	44.8458	115.479	5272.37	9253.33	6567.63	4048.27	7976.51	382.838	6623.62
Zinc finger MYND domain-containing protein 11 OS=Mus musculus OX=10090 GN=Zmynd11 PE=1 SV=2	sp|Q8R5C8|ZMY11_MOUSE	1.0982e-05	1.51443e-05	7.11712	620.492	550.054	228.739	357.748	153.932	1870.84	3420.22	1809.4	2405.44	4094.66	382.193	2720.11
Activity-dependent neuroprotector homeobox protein OS=Mus musculus OX=10090 GN=Adnp PE=1 SV=2	sp|Q9Z103|ADNP_MOUSE	1.10235e-05	1.51641e-05	6.74792	704.178	844.82	219.374	291.738	343.791	2437.68	4398.82	1953.44	3484.02	3947.38	480.78	3244.27
Lamina-associated polypeptide 2, isoforms beta/delta/epsilon/gamma OS=Mus musculus OX=10090 GN=Tmpo PE=1 SV=4	sp|Q61029|LAP2B_MOUSE	1.10204e-05	1.51641e-05	8.71763	387.135	266.446	127.375	87.6767	50.7366	1392.92	2130.52	1205.26	1465.94	1820.09	183.874	1602.94
THO complex subunit 2 OS=Mus musculus OX=10090 GN=Thoc2 PE=1 SV=1	sp|B1AZI6|THOC2_MOUSE	1.10554e-05	1.51892e-05	8.22579	275.755	651.902	138.854	140.734	181.743	1398.36	4073.03	1499.05	2182.53	2272.55	277.797	2285.1
DNA (cytosine-5)-methyltransferase 3A OS=Mus musculus OX=10090 GN=Dnmt3a PE=1 SV=2	sp|O88508|DNM3A_MOUSE	1.11933e-05	1.53598e-05	9.38132	1073.08	1043.72	250.063	322.697	258.517	3820.98	7297.66	3016.75	5568.59	7952.97	589.617	5531.39
Peroxiredoxin-2 OS=Mus musculus OX=10090 GN=Prdx2 PE=1 SV=3	sp|Q61171|PRDX2_MOUSE	1.12112e-05	1.53655e-05	17.1753	400.685	464.629	179.859	31.6745	423.605	4669.28	7865.35	5330.11	3560.58	4345.47	300.09	5154.16
DNA-directed RNA polymerase II subunit RPB2 OS=Mus musculus OX=10090 GN=Polr2b PE=1 SV=2	sp|Q8CFI7|RPB2_MOUSE	1.12911e-05	1.54561e-05	5.50679	1152.84	1652.24	2074.82	588.14	1427.69	4852.7	7054.18	6776.27	9286.91	10003.3	1379.15	7594.66
Chromobox protein homolog 3 OS=Mus musculus OX=10090 GN=Cbx3 PE=1 SV=2	sp|P23198|CBX3_MOUSE	1.14039e-05	1.55913e-05	5.29538	58389.2	64766.4	31065.4	41114.1	26497.7	123766	257930	216542	279803	296648	44366.6	234938
Arginine/serine-rich protein PNISR OS=Mus musculus OX=10090 GN=Pnisr PE=1 SV=1	sp|A2AJT4|PNISR_MOUSE	1.14795e-05	1.56756e-05	5.45266	1166.69	1114.21	362.626	624.256	427.016	3172	4548.77	3087.64	4441.92	4896.11	738.959	4029.29
Gamma-adducin OS=Mus musculus OX=10090 GN=Add3 PE=1 SV=2	sp|Q9QYB5|ADDG_MOUSE	1.1523e-05	1.57157e-05	3.73373	1112.4	1309.29	1052.31	1040.92	907.948	3295.53	5547.16	4271.34	2698.48	4435.02	1084.57	4049.51
Small nuclear ribonucleoprotein F OS=Mus musculus OX=10090 GN=Snrpf PE=1 SV=1	sp|P62307|RUXF_MOUSE	1.16366e-05	1.58513e-05	9.08733	24161	13317	5266.84	9893.38	2628.35	79640.6	82309.3	96462.6	110488	133326	11053.3	100445
High mobility group protein 20A OS=Mus musculus OX=10090 GN=Hmg20a PE=1 SV=1	sp|Q9DC33|HM20A_MOUSE	1.19067e-05	1.61797e-05	4.94276	1433.35	1155.65	2342.45	1473.41	1574.15	4636.33	8631.16	5310.91	8960.39	11899.6	1595.8	7887.67
Mitogen-activated protein kinase kinase kinase 13 OS=Mus musculus OX=10090 GN=Map3k13 PE=1 SV=1	sp|Q1HKZ5|M3K13_MOUSE	1.19009e-05	1.61797e-05	4.7819	109.063	87.5026	72.8439	89.3603	209.528	382.519	750.848	421.671	575.231	587.275	113.66	543.509
Centromere protein V OS=Mus musculus OX=10090 GN=Cenpv PE=1 SV=2	sp|Q9CXS4|CENPV_MOUSE	1.20111e-05	1.63018e-05	6.47742	437680	487844	114165	212280	134922	1.32827e+06	1.92008e+06	1.56985e+06	1.98818e+06	2.1771e+06	277378	1.7967e+06
Nidogen-1 OS=Mus musculus OX=10090 GN=Nid1 PE=1 SV=2	sp|P10493|NID1_MOUSE	1.22931e-05	1.66644e-05	6.97413	2011.24	3070.56	1080.4	1500.8	1620.51	5338.27	18748.2	10792	11465.2	18400.7	1856.7	12948.9
RNA-binding Raly-like protein OS=Mus musculus OX=10090 GN=Ralyl PE=2 SV=1	sp|Q8BTF8|RALYL_MOUSE	1.2343e-05	1.67116e-05	5.27803	13644	13683.9	4861.02	7077.33	4600.38	37583.2	40842.5	39947.4	56080.1	57076	8773.33	46305.9
Transmembrane protein 201 OS=Mus musculus OX=10090 GN=Tmem201 PE=1 SV=1	sp|A2A8U2|TM201_MOUSE	1.25022e-05	1.69067e-05	6.09413	4056.99	4008.43	1028.05	2178.95	1563.13	10008.3	18409.9	14975.3	17117.2	17710.8	2567.11	15644.3
Bcl-2-associated transcription factor 1 OS=Mus musculus OX=10090 GN=Bclaf1 PE=1 SV=2	sp|Q8K019|BCLF1_MOUSE	1.28857e-05	1.74042e-05	8.90816	12647.9	14290.2	2428.59	4181.63	2882.82	46137.3	77192.1	47790	64660.4	88755.5	7286.25	64907.1
Serine/threonine-protein kinase PRP4 homolog OS=Mus musculus OX=10090 GN=Prpf4b PE=1 SV=3	sp|Q61136|PRP4B_MOUSE	1.30643e-05	1.76242e-05	5.70052	427.034	555.062	159.116	223.06	148.795	1596.19	2052.13	1320.86	1515.06	2141.02	302.613	1725.05
SAFB-like transcription modulator OS=Mus musculus OX=10090 GN=Sltm PE=1 SV=1	sp|Q8CH25|SLTM_MOUSE	1.31057e-05	1.76588e-05	3.00198	18661.9	17930.9	20743.6	17186.7	18701.3	61750	67646.8	49125.8	50075.1	51260.1	18644.9	55971.6
Tyrosine-protein kinase BAZ1B OS=Mus musculus OX=10090 GN=Baz1b PE=1 SV=2	sp|Q9Z277|BAZ1B_MOUSE	1.31589e-05	1.7709e-05	5.10994	4352.09	5139.17	1855.98	2035.22	2080.03	11679.6	16418.3	11773.3	18880.3	20260.9	3092.5	15802.5
SUMO-conjugating enzyme UBC9 OS=Mus musculus OX=10090 GN=Ube2i PE=1 SV=1	sp|P63280|UBC9_MOUSE	1.32598e-05	1.78233e-05	12.8676	623.454	522.982	62.0328	136.577	105.676	2554.84	4663.21	2198.88	4067.58	5182.86	290.144	3733.48
Nucleolar RNA helicase 2 OS=Mus musculus OX=10090 GN=Ddx21 PE=1 SV=3	sp|Q9JIK5|DDX21_MOUSE	1.34504e-05	1.8026e-05	5.48458	627.442	383.459	277.631	701.406	228.024	2155.66	2330.32	1499.35	2839.92	3339.36	443.593	2432.92
Coiled-coil domain-containing protein 9 OS=Mus musculus OX=10090 GN=Ccdc9 PE=1 SV=1	sp|Q8VC31|CCDC9_MOUSE	1.34581e-05	1.8026e-05	14.8694	66.0429	247.601	51.1167	28.9087	9.84343	958.867	1755.63	896.057	951.511	1437.91	80.7025	1200
Erlin-2 OS=Mus musculus OX=10090 GN=Erlin2 PE=1 SV=1	sp|Q8BFZ9|ERLN2_MOUSE	1.3459e-05	1.8026e-05	7.49409	288.69	525.09	168.074	134.845	251.62	1645.25	3119.75	2835.01	948.794	1705.51	273.664	2050.86
Serine/arginine-rich splicing factor 4 OS=Mus musculus OX=10090 GN=Srsf4 PE=2 SV=1	sp|Q8VE97|SRSF4_MOUSE	1.35147e-05	1.8079e-05	6.04357	34188.4	39227.3	11932	18751.3	10466.3	95655.9	158124	116498	136727	185380	22913.1	138477
Nucleoporin NUP188 homolog OS=Mus musculus OX=10090 GN=Nup188 PE=1 SV=2	sp|Q6ZQH8|NU188_MOUSE	1.35397e-05	1.80907e-05	9.80542	163.851	65.8208	29.1972	81.6624	92.8829	434.797	1253.37	476.02	656.248	1429.38	86.6829	849.962
Small nuclear ribonucleoprotein-associated protein B OS=Mus musculus OX=10090 GN=Snrpb PE=1 SV=1	sp|P27048|RSMB_MOUSE	1.39597e-05	1.86296e-05	5.54479	8822.21	8071.88	2689.06	3376.65	3829.78	21770.2	26591.7	23582.7	36912.6	39685.4	5357.92	29708.5
Protein mago nashi homolog 2 OS=Mus musculus OX=10090 GN=Magohb PE=2 SV=1	sp|Q9CQL1|MGN2_MOUSE	1.39843e-05	1.86402e-05	5.76908	10772	9954.8	3098.23	4758.6	3285.56	29663.2	46536.3	27626.7	38191.4	41838.5	6373.85	36771.2
Lymphocyte antigen 6H OS=Mus musculus OX=10090 GN=Ly6h PE=1 SV=2	sp|Q9WUC3|LY6H_MOUSE	1.41054e-05	1.87792e-05	13.8529	32386.5	72864.1	12480.7	12297.1	3686.56	309591	554091	395554	249125	343976	26743	370467
General transcription factor 3C polypeptide 5 OS=Mus musculus OX=10090 GN=Gtf3c5 PE=2 SV=2	sp|Q8R2T8|TF3C5_MOUSE	1.4646e-05	1.94757e-05	29.6102	22.9874	24.6008	29.2175	1.03071	23.7239	898.053	736.211	377.459	471.885	523.62	20.3121	601.446
Nuclear factor 1 X-type OS=Mus musculus OX=10090 GN=Nfix PE=1 SV=2	sp|P70257|NFIX_MOUSE	1.49182e-05	1.98141e-05	11.0211	1318.6	2092.27	172.226	529.634	354.976	7317.88	12847.3	8018.48	8649.15	12406.1	893.54	9847.77
G patch domain-containing protein 8 OS=Mus musculus OX=10090 GN=Gpatch8 PE=1 SV=1	sp|A2A6A1|GPTC8_MOUSE	1.49768e-05	1.98682e-05	7.71903	158.156	233.548	43.2063	199.493	192.606	974.832	1526.46	808.357	1178.97	1895.09	165.402	1276.74
Polypyrimidine tract-binding protein 2 OS=Mus musculus OX=10090 GN=Ptbp2 PE=1 SV=2	sp|Q91Z31|PTBP2_MOUSE	1.514e-05	2.00609e-05	4.84411	3179.98	1616.53	1621.41	1659.63	1377.88	6290.55	5872.08	8780.06	10658.5	14202	1891.09	9160.63
Stress-70 protein, mitochondrial OS=Mus musculus OX=10090 GN=Hspa9 PE=1 SV=3	sp|P38647|GRP75_MOUSE	1.5228e-05	2.01537e-05	3.40848	1817.78	1543.74	1074.31	1041.32	938.213	4971.36	4683.98	4004.61	3750.93	4455.74	1283.07	4373.33
Ribosome biogenesis regulatory protein homolog OS=Mus musculus OX=10090 GN=Rrs1 PE=1 SV=1	sp|Q9CYH6|RRS1_MOUSE	1.55436e-05	2.0547e-05	6.02527	102.744	357.92	384.161	215.439	241.214	889.878	1551.33	1297.81	2028.78	2073.96	260.295	1568.35
Cytoplasmic dynein 2 heavy chain 1 OS=Mus musculus OX=10090 GN=Dync2h1 PE=1 SV=1	sp|Q45VK7|DYHC2_MOUSE	1.5617e-05	2.06196e-05	18.5788	10.4207	9.41302	0.390972	1.64205	1.5768	77.2483	92.137	78.0148	87.2636	100.889	4.6887	87.1106
Armadillo repeat protein deleted in velo-cardio-facial syndrome homolog OS=Mus musculus OX=10090 GN=Arvcf PE=1 SV=2	sp|P98203|ARVC_MOUSE	1.57157e-05	2.07254e-05	5.40515	86.3043	103.997	92.5549	34.4302	74.7928	373.504	607.275	319.127	268.192	551.148	78.4159	423.849
Leucine-rich repeat flightless-interacting protein 2 OS=Mus musculus OX=10090 GN=Lrrfip2 PE=1 SV=1	sp|Q91WK0|LRRF2_MOUSE	1.58562e-05	2.08861e-05	106.79	81.4391	39.1185	71.2978	0.695757	27.1235	2892.09	9781.19	4754.16	1410.85	4620.72	43.9349	4691.8
Microtubule-associated protein tau OS=Mus musculus OX=10090 GN=Mapt PE=1 SV=3	sp|P10637|TAU_MOUSE	1.61995e-05	2.13131e-05	8.94216	269.966	56.9912	28.5428	57.3705	40.2103	527.686	1020.58	937.586	501.095	1064.58	90.6162	810.305
U6 snRNA-associated Sm-like protein LSm4 OS=Mus musculus OX=10090 GN=Lsm4 PE=1 SV=1	sp|Q9QXA5|LSM4_MOUSE	1.6346e-05	2.14806e-05	4.01674	3519.58	3189.73	2754.1	1931.27	1469.57	7538.79	11735.7	9040.52	12136.2	11221.1	2572.85	10334.5
Nucleoporin Nup43 OS=Mus musculus OX=10090 GN=Nup43 PE=1 SV=2	sp|P59235|NUP43_MOUSE	1.67905e-05	2.20387e-05	12.2351	2074.84	2294.93	285.821	370.203	440.137	6708.65	13339.9	10401.6	16064.8	20361.4	1093.19	13375.3
60S ribosomal protein L24 OS=Mus musculus OX=10090 GN=Rpl24 PE=1 SV=2	sp|Q8BP67|RL24_MOUSE	1.71003e-05	2.23928e-05	3.41745	9061.89	13635.7	13283.7	8114.51	9980.95	31393.7	51038.5	32754.1	34050	35568.3	10815.4	36960.9
MICOS complex subunit Mic19 OS=Mus musculus OX=10090 GN=Chchd3 PE=1 SV=1	sp|Q9CRB9|MIC19_MOUSE	1.70821e-05	2.23928e-05	6.39208	685.483	520.66	509.247	413.211	266.615	2613.06	6001.04	3145.68	1737.33	1813.3	479.043	3062.08
PH and SEC7 domain-containing protein 1 OS=Mus musculus OX=10090 GN=Psd PE=1 SV=2	sp|Q5DTT2|PSD1_MOUSE	1.72663e-05	2.25837e-05	14.0033	27.0241	300.095	289.196	53.7408	23.1576	2302.8	1887.2	1843.05	1730.97	1943.25	138.643	1941.45
DnaJ homolog subfamily A member 3, mitochondrial OS=Mus musculus OX=10090 GN=Dnaja3 PE=1 SV=1	sp|Q99M87|DNJA3_MOUSE	1.74058e-05	2.27395e-05	3.41623	923.908	843.374	499.685	902.758	722.831	2489.91	3393.11	2886.17	2313.6	2215.07	778.511	2659.57
Lamin-B1 OS=Mus musculus OX=10090 GN=Lmnb1 PE=1 SV=3	sp|P14733|LMNB1_MOUSE	1.74542e-05	2.27761e-05	3.6997	92633.1	115513	72216.7	64751.4	131105	257451	397707	306079	371364	429269	95243.9	352374
Structural maintenance of chromosomes protein 3 OS=Mus musculus OX=10090 GN=Smc3 PE=1 SV=2	sp|Q9CW03|SMC3_MOUSE	1.78103e-05	2.32137e-05	4.11658	1463.55	2620.45	2030.2	1177.58	2493.58	6055.9	9157.06	5982.35	8442.4	10644.5	1957.07	8056.44
Nucleolar pre-ribosomal-associated protein 1 OS=Mus musculus OX=10090 GN=Urb1 PE=1 SV=2	sp|Q571H0|NPA1P_MOUSE	1.79583e-05	2.3352e-05	6.04975	102.495	77.0551	69.6905	47.0451	25.5869	263.568	390.121	262.851	404.242	626.467	64.3745	389.45
Protein enabled homolog OS=Mus musculus OX=10090 GN=Enah PE=1 SV=2	sp|Q03173|ENAH_MOUSE	1.79517e-05	2.3352e-05	18.8118	207.864	11.3078	45.9027	133.251	205.578	1711.82	3379.06	2480.25	1227.69	2561.69	120.781	2272.1
Heterogeneous nuclear ribonucleoprotein U OS=Mus musculus OX=10090 GN=Hnrnpu PE=1 SV=1	sp|Q8VEK3|HNRPU_MOUSE	1.81053e-05	2.34985e-05	5.57695	174368	162423	52874.3	67510.7	49041.3	393855	585269	534390	642299	667336	101243	564630
Heterogeneous nuclear ribonucleoprotein U-like protein 2 OS=Mus musculus OX=10090 GN=Hnrnpul2 PE=1 SV=2	sp|Q00PI9|HNRL2_MOUSE	1.8113e-05	2.34985e-05	4.2913	82289.1	87933.2	37709.6	43634.3	37547.9	191068	271081	198418	270543	309564	57822.8	248135
Mannan-binding lectin serine protease 1 OS=Mus musculus OX=10090 GN=Masp1 PE=1 SV=2	sp|P98064|MASP1_MOUSE	1.86657e-05	2.41874e-05	0.330057	62797	97646.6	92017.9	85681.4	72380.6	26078	25927.9	26629.2	31865.4	24995.5	82104.7	27099.2
Phosphatidylinositol 4-kinase alpha OS=Mus musculus OX=10090 GN=Pi4ka PE=1 SV=2	sp|E9Q3L2|PI4KA_MOUSE	1.89011e-05	2.44641e-05	13.35	25.203	36.5182	21.0731	229.694	7.69474	615.876	1343.88	778.915	626.486	909.296	64.0367	854.891
Complement C1q subcomponent subunit B OS=Mus musculus OX=10090 GN=C1qb PE=1 SV=2	sp|P14106|C1QB_MOUSE	1.90065e-05	2.45721e-05	0.316237	1.03228e+07	1.48902e+07	1.55857e+07	1.53011e+07	1.43283e+07	3.45087e+06	4.37653e+06	4.16831e+06	5.82884e+06	4.4474e+06	1.40856e+07	4.45439e+06
Non-POU domain-containing octamer-binding protein OS=Mus musculus OX=10090 GN=Nono PE=1 SV=3	sp|Q99K48|NONO_MOUSE	1.93627e-05	2.50037e-05	9.07233	215.54	33.6723	14.7958	43.0859	30.8252	563.796	525.002	710.684	435.727	830.503	67.5838	613.142
Histone H1.1 OS=Mus musculus OX=10090 GN=H1-1 PE=1 SV=2	sp|P43275|H11_MOUSE	1.93866e-05	2.50056e-05	6.76569	59392.3	105449	16101.9	34103.9	24165.1	217302	315219	304958	406721	374234	47842.4	323687
Serine/arginine-rich splicing factor 9 OS=Mus musculus OX=10090 GN=Srsf9 PE=1 SV=1	sp|Q9D0B0|SRSF9_MOUSE	1.98467e-05	2.55695e-05	13.3376	734.287	857.371	99.6015	194.04	68.0987	3132.22	7447.32	4366.55	4828.28	6279.3	390.68	5210.73
Fibrinogen alpha chain OS=Mus musculus OX=10090 GN=Fga PE=1 SV=1	sp|E9PV24|FIBA_MOUSE	2.00506e-05	2.58025e-05	26.4249	13.4164	7.1693	123.301	22.9953	48.6958	232.395	843.715	844.923	2447.76	1327.83	43.1156	1139.33
Laminin subunit beta-2 OS=Mus musculus OX=10090 GN=Lamb2 PE=1 SV=2	sp|Q61292|LAMB2_MOUSE	2.02288e-05	2.60018e-05	5.51626	2345.89	2504.18	1244.38	2542.47	1474.5	4897.58	15198.7	10372.3	10151.2	15157.5	2022.29	11155.5
Pre-mRNA-splicing regulator WTAP OS=Mus musculus OX=10090 GN=Wtap PE=1 SV=3	sp|Q9ER69|FL2D_MOUSE	2.05481e-05	2.63819e-05	18.1164	307.076	130.469	77.951	50.6745	8.12637	1568.29	2256.85	1566.71	2739.31	2273.03	114.859	2080.84
Sideroflexin-3 OS=Mus musculus OX=10090 GN=Sfxn3 PE=1 SV=1	sp|Q91V61|SFXN3_MOUSE	2.08164e-05	2.66957e-05	3.48669	1598.75	2221.21	1500.31	1170.96	1743.29	6435.58	6296.97	7048.07	3967.88	4962.69	1646.9	5742.24
Breast carcinoma-amplified sequence 1 homolog OS=Mus musculus OX=10090 GN=Bcas1 PE=1 SV=3	sp|Q80YN3|BCAS1_MOUSE	2.10441e-05	2.69567e-05	4.72891	5474.48	8301.87	4833.16	14339	4670.93	24918.7	47493	43914.4	31746.7	29826.3	7523.9	35579.8
Bromodomain-containing protein 7 OS=Mus musculus OX=10090 GN=Brd7 PE=1 SV=1	sp|O88665|BRD7_MOUSE	2.13469e-05	2.73133e-05	9.89478	174.682	150.951	16.7847	61.3223	50.5564	657.27	906.956	699.742	812.565	1418.63	90.8592	899.032
Pre-mRNA-splicing factor 38A OS=Mus musculus OX=10090 GN=Prpf38a PE=1 SV=1	sp|Q4FK66|PR38A_MOUSE	2.16549e-05	2.76757e-05	5.98846	4774.66	5438.02	1124.63	2872.63	1999.99	13228.7	23012.1	15651.8	21319.7	23860.4	3241.99	19414.5
Histone-binding protein RBBP4 OS=Mus musculus OX=10090 GN=Rbbp4 PE=1 SV=5	sp|Q60972|RBBP4_MOUSE	2.17048e-05	2.77078e-05	5.98322	15127.1	17796.7	3556.29	5685.62	6977.51	50112.9	68523.6	43796.3	56799.2	74802.6	9828.64	58806.9
ELAV-like protein 2 OS=Mus musculus OX=10090 GN=Elavl2 PE=1 SV=1	sp|Q60899|ELAV2_MOUSE	2.18602e-05	2.78535e-05	9.17903	5707.9	8008.36	1024.82	3395.41	980.751	26446.9	34839	33000.2	36184.4	45007.2	3823.45	35095.6
Histone-binding protein RBBP7 OS=Mus musculus OX=10090 GN=Rbbp7 PE=1 SV=1	sp|Q60973|RBBP7_MOUSE	2.18688e-05	2.78535e-05	5.01307	3042.39	2722.96	1091.09	1489.72	1624.43	7787.76	13176.4	5851.43	9712.68	13455	1994.12	9996.65
Protein BUD31 homolog OS=Mus musculus OX=10090 GN=Bud31 PE=1 SV=2	sp|Q6PGH1|BUD31_MOUSE	2.22379e-05	2.82643e-05	9.22133	7483.9	10156.8	1279.86	1315.77	2964.71	28456.4	46283.6	36448	48869.8	53886.7	4640.21	42788.9
Nucleus accumbens-associated protein 1 OS=Mus musculus OX=10090 GN=Nacc1 PE=1 SV=1	sp|Q7TSZ8|NACC1_MOUSE	2.2242e-05	2.82643e-05	3.74938	950.308	952.99	922.52	809.037	853.16	2556.33	4240.12	2602.16	2365.12	5063.54	897.603	3365.45
Vinculin OS=Mus musculus OX=10090 GN=Vcl PE=1 SV=4	sp|Q64727|VINC_MOUSE	2.24341e-05	2.8476e-05	6.28816	34.1246	65.7969	22.4472	108.76	91.5036	256.32	534.249	448.696	349.558	439.94	64.5264	405.753
Histone H1.3 OS=Mus musculus OX=10090 GN=H1-3 PE=1 SV=2	sp|P43277|H13_MOUSE	2.25977e-05	2.86511e-05	5.37942	168676	186858	55961.5	82885.6	64629.3	407639	749602	445798	618333	785781	111802	601431
Serine/arginine-rich splicing factor 7 OS=Mus musculus OX=10090 GN=Srsf7 PE=1 SV=1	sp|Q8BL97|SRSF7_MOUSE	2.29517e-05	2.9067e-05	6.94343	59467.1	69408.7	12588.5	18781.8	16895.9	196322	308513	192241	217676	315221	35428.4	245995
cAMP-dependent protein kinase type II-beta regulatory subunit OS=Mus musculus OX=10090 GN=Prkar2b PE=1 SV=3	sp|P31324|KAP3_MOUSE	2.33919e-05	2.95909e-05	4.26834	1141.8	1624.91	661.67	1160.09	1975.05	4689.57	8215.71	5615.49	4391.86	5102.72	1312.7	5603.07
Transducin beta-like protein 3 OS=Mus musculus OX=10090 GN=Tbl3 PE=2 SV=1	sp|Q8C4J7|TBL3_MOUSE	2.39638e-05	3.028e-05	4.49836	200.91	98.3933	157.885	90.8583	153.525	364.734	718.025	489.787	670.421	912.958	140.314	631.185
Core histone macro-H2A.2 OS=Mus musculus OX=10090 GN=H2afy2 PE=1 SV=3	sp|Q8CCK0|H2AW_MOUSE	2.42372e-05	3.05909e-05	5.71849	119915	153972	35058.2	62308.6	49970.5	313056	572531	375964	534868	612348	84244.8	481753
Polyglutamine-binding protein 1 OS=Mus musculus OX=10090 GN=Pqbp1 PE=1 SV=1	sp|Q91VJ5|PQBP1_MOUSE	2.4527e-05	3.09217e-05	14.8478	1290.68	1432.41	113.348	1043.37	233.803	5931.9	13426.6	9633.54	13812.3	18274	822.724	12215.7
Small nuclear ribonucleoprotein Sm D2 OS=Mus musculus OX=10090 GN=Snrpd2 PE=1 SV=1	sp|P62317|SMD2_MOUSE	2.47888e-05	3.12166e-05	4.56735	153247	132637	48339.5	66937.2	60477.3	323096	463238	338213	457203	526712	92327.5	421692
Protein spire homolog 1 OS=Mus musculus OX=10090 GN=Spire1 PE=1 SV=1	sp|Q52KF3|SPIR1_MOUSE	2.49967e-05	3.14429e-05	7.3572	2606.22	2267.12	607.073	1570.64	771.603	5817.84	13310.9	8076.86	12009.4	18337.8	1564.53	11510.6
Core histone macro-H2A.1 OS=Mus musculus OX=10090 GN=Macroh2a1 PE=1 SV=3	sp|Q9QZQ8|H2AY_MOUSE	2.52718e-05	3.17532e-05	6.28434	281703	305714	71101.8	123679	96218	677400	1.26552e+06	813657	1.24249e+06	1.5212e+06	175683	1.10405e+06
Nuclear receptor coactivator 5 OS=Mus musculus OX=10090 GN=Ncoa5 PE=1 SV=1	sp|Q91W39|NCOA5_MOUSE	2.53264e-05	3.17861e-05	5.76176	17112.6	19642.2	4509.44	6783.7	5842	45666	79932.6	48942	65389.6	70570.9	10778	62100.2
Heterogeneous nuclear ribonucleoprotein A0 OS=Mus musculus OX=10090 GN=Hnrnpa0 PE=1 SV=1	sp|Q9CX86|ROA0_MOUSE	2.55541e-05	3.20358e-05	4.51027	17782.4	16829.9	6085.06	6856.41	6857.73	36457.5	56843.7	50000	51986.7	50122.4	10882.3	49082.1
TAR DNA-binding protein 43 OS=Mus musculus OX=10090 GN=Tardbp PE=1 SV=1	sp|Q921F2|TADBP_MOUSE	2.56007e-05	3.20582e-05	4.31093	10640.3	12990.8	7875.13	9439.56	4028.93	29892.7	42574.8	29424.8	44732	47258.4	8994.93	38776.5
DNA topoisomerase 2-beta OS=Mus musculus OX=10090 GN=Top2b PE=1 SV=2	sp|Q64511|TOP2B_MOUSE	2.57297e-05	3.21623e-05	5.77439	2915.07	2710.2	922.43	953.727	800.816	7057.72	13758.3	6884.05	9733.81	10506.6	1660.45	9588.08
NHP2-like protein 1 OS=Mus musculus OX=10090 GN=Snu13 PE=1 SV=4	sp|Q9D0T1|NH2L1_MOUSE	2.57414e-05	3.21623e-05	5.5796	80635.2	91598.1	20850.3	35235.4	30209.4	223226	293205	224574	309786	391696	51705.7	288497
rRNA 2'-O-methyltransferase fibrillarin OS=Mus musculus OX=10090 GN=Fbl PE=1 SV=2	sp|P35550|FBRL_MOUSE	2.57928e-05	3.21906e-05	7.54976	33548.9	36672.3	6098.85	11001.4	9928.87	98744.6	141685	102855	181773	209160	19450.1	146843
Misshapen-like kinase 1 OS=Mus musculus OX=10090 GN=Mink1 PE=1 SV=3	sp|Q9JM52|MINK1_MOUSE	2.61667e-05	3.26207e-05	42.9988	13.4145	34.229	2.05553	486.401	3.86233	2049.69	8294.79	3738.25	1659.96	7475.03	107.992	4643.54
Metastasis-associated protein MTA2 OS=Mus musculus OX=10090 GN=Mta2 PE=1 SV=1	sp|Q9R190|MTA2_MOUSE	2.62283e-05	3.26611e-05	12.8033	864.214	740.891	96.7112	134.122	53.4115	4176.2	6079.52	3578.94	4838.76	5516.44	377.87	4837.97
Actin-binding LIM protein 3 OS=Mus musculus OX=10090 GN=Ablim3 PE=1 SV=2	sp|Q69ZX8|ABLM3_MOUSE	2.63591e-05	3.27875e-05	3.60593	145.228	211.02	201.342	176.776	168.994	476.543	840.663	778.369	415.741	746.138	180.672	651.491
Dynactin subunit 2 OS=Mus musculus OX=10090 GN=Dctn2 PE=1 SV=3	sp|Q99KJ8|DCTN2_MOUSE	2.66446e-05	3.31056e-05	9.19851	46.6849	111.742	19.2529	99.4125	18.6638	446.873	870.806	669.104	288.302	445.433	59.1512	544.103
RNA-binding protein 10 OS=Mus musculus OX=10090 GN=Rbm10 PE=1 SV=1	sp|Q99KG3|RBM10_MOUSE	2.76079e-05	3.42644e-05	12.9557	65.9464	34.3707	4.71394	6.86237	9.5711	133.168	394.747	249.193	375.566	420.985	24.2929	314.732
TP53-binding protein 1 OS=Mus musculus OX=10090 GN=Tp53bp1 PE=1 SV=3	sp|P70399|TP53B_MOUSE	2.76475e-05	3.42756e-05	6.95012	4877.94	4161.07	888.507	1456.14	1000.14	15074.4	20585.1	11126.6	18650.1	20632.8	2476.76	17213.8
Scaffold attachment factor B1 OS=Mus musculus OX=10090 GN=Safb PE=1 SV=2	sp|D3YXK2|SAFB1_MOUSE	2.79792e-05	3.46483e-05	4.73217	19311.7	20075.7	7250.46	8333.08	6769.71	44057.8	70219.3	44927.8	66380.3	66582.3	12348.1	58433.5
Importin subunit alpha-4 OS=Mus musculus OX=10090 GN=Kpna3 PE=1 SV=1	sp|O35344|IMA4_MOUSE	2.87432e-05	3.5555e-05	5.0662	2076.84	1538.8	537.765	638.397	493.717	5106.78	5974.54	4898.58	4940.3	5857.33	1057.1	5355.5
Heterogeneous nuclear ribonucleoprotein A3 OS=Mus musculus OX=10090 GN=Hnrnpa3 PE=1 SV=1	sp|Q8BG05|ROA3_MOUSE	2.88547e-05	3.56534e-05	4.04285	236905	214805	93237.2	115285	124950	457428	692325	514142	678191	832285	157036	634874
RNA-binding protein 15 OS=Mus musculus OX=10090 GN=Rbm15 PE=1 SV=1	sp|Q0VBL3|RBM15_MOUSE	2.92348e-05	3.60831e-05	13.9813	182.07	167.087	16.6276	31.3364	21.0193	574.986	1604.83	654.449	1403.83	1608.05	83.6281	1169.23
Dystroglycan OS=Mus musculus OX=10090 GN=Dag1 PE=1 SV=4	sp|Q62165|DAG1_MOUSE	2.95519e-05	3.64343e-05	4.51221	253.949	290.83	162.842	121.648	126.96	648.45	1202.52	827.392	538.874	1097.47	191.246	862.941
Glycerophosphocholine cholinephosphodiesterase ENPP6 OS=Mus musculus OX=10090 GN=Enpp6 PE=1 SV=1	sp|Q8BGN3|ENPP6_MOUSE	2.98008e-05	3.67007e-05	7.76185	2225.11	600.805	463.713	1915.04	395.715	8569.45	13199.4	7960.59	4677.32	9062.55	1120.08	8693.86
Neurofascin OS=Mus musculus OX=10090 GN=Nfasc PE=1 SV=1	sp|Q810U3|NFASC_MOUSE	3.00708e-05	3.69924e-05	20.7781	25.4685	39.4273	46.4885	14.7186	2.07312	230.024	665.576	1016.66	375.704	375.283	25.6352	532.65
Multiple C2 and transmembrane domain-containing protein 1 OS=Mus musculus OX=10090 GN=Mctp1 PE=1 SV=1	sp|E9PV86|MCTP1_MOUSE	3.03703e-05	3.73197e-05	38.2056	9.2406	0.191154	6.55595	5.36847	6.45354	367.37	74.3108	163.872	228.898	228.036	5.56194	212.497
Nuclear pore complex protein Nup98-Nup96 OS=Mus musculus OX=10090 GN=Nup98 PE=1 SV=2	sp|Q6PFD9|NUP98_MOUSE	3.05533e-05	3.75033e-05	5.1238	6662.13	4935.82	1864.52	2099.48	2190.48	12831.8	20258.1	13669.4	19196.9	25003.7	3550.48	18192
ELAV-like protein 3 OS=Mus musculus OX=10090 GN=Elavl3 PE=1 SV=1	sp|Q60900|ELAV3_MOUSE	3.09176e-05	3.79088e-05	3.73579	43837.1	51591.8	24023.4	44040.4	21454.2	110335	143057	121147	141563	174820	36989.4	138184
Very-long-chain (3R)-3-hydroxyacyl-CoA dehydratase 3 OS=Mus musculus OX=10090 GN=Hacd3 PE=1 SV=2	sp|Q8K2C9|HACD3_MOUSE	3.1709e-05	3.88366e-05	5.39774	112.127	428.892	655.67	183.543	308.484	2010.13	1574.15	1803.73	1636.2	2091.04	337.743	1823.05
Immunoglobulin J chain OS=Mus musculus OX=10090 GN=Jchain PE=1 SV=4	sp|P01592|IGJ_MOUSE	3.18534e-05	3.89706e-05	0.250807	24787.5	36257.2	29598.2	56830.3	35036.4	11260.5	9704.37	6075.1	12339.9	6394.8	36501.9	9154.93
Trifunctional enzyme subunit alpha, mitochondrial OS=Mus musculus OX=10090 GN=Hadha PE=1 SV=1	sp|Q8BMS1|ECHA_MOUSE	3.28971e-05	4.02035e-05	6.8615	175.534	1084.3	188.415	618.347	138.384	3067.14	2740.76	3421.22	3043.37	2856.97	440.996	3025.89
A-kinase anchor protein 8 OS=Mus musculus OX=10090 GN=Akap8 PE=1 SV=1	sp|Q9DBR0|AKAP8_MOUSE	3.30802e-05	4.03831e-05	6.14281	306.63	70.0376	149.064	384.694	228.75	1233.27	2198.36	957.322	1130.13	1478.66	227.835	1399.55
Serine/threonine-protein phosphatase PGAM5, mitochondrial OS=Mus musculus OX=10090 GN=Pgam5 PE=1 SV=1	sp|Q8BX10|PGAM5_MOUSE	3.3266e-05	4.05657e-05	3.29754	80775.7	53670.9	38672.8	42056.5	53407	145172	212449	158088	152898	217056	53716.6	177133
Sn1-specific diacylglycerol lipase alpha OS=Mus musculus OX=10090 GN=Dagla PE=1 SV=2	sp|Q6WQJ1|DGLA_MOUSE	3.3923e-05	4.13217e-05	13.6616	25.6071	23.526	13.0741	2.60685	50.6364	238.954	503.55	364.731	147.198	322.804	23.0901	315.447
Complement C1q subcomponent subunit C OS=Mus musculus OX=10090 GN=C1qc PE=1 SV=2	sp|Q02105|C1QC_MOUSE	3.43398e-05	4.17838e-05	0.330702	1.55533e+07	2.18758e+07	2.28667e+07	2.07659e+07	1.94455e+07	4.82739e+06	6.12842e+06	6.20018e+06	9.30925e+06	6.77265e+06	2.01014e+07	6.64758e+06
Protein phosphatase 1 regulatory subunit 29 OS=Mus musculus OX=10090 GN=Elfn2 PE=1 SV=1	sp|Q68FM6|PPR29_MOUSE	3.44466e-05	4.18682e-05	31.2826	32.6835	31.3669	4.93213	171.692	1.06964	1656.89	1458.27	2059.75	1133.34	1254.11	48.3488	1512.47
Heterogeneous nuclear ribonucleoprotein L OS=Mus musculus OX=10090 GN=Hnrnpl PE=1 SV=2	sp|Q8R081|HNRPL_MOUSE	3.46656e-05	4.20885e-05	4.87082	183672	168495	51554.1	61544.3	64044.1	411174	512965	423277	555400	675358	105862	515635
A-kinase anchor protein 8-like OS=Mus musculus OX=10090 GN=Akap8l PE=1 SV=1	sp|Q9R0L7|AKP8L_MOUSE	3.48029e-05	4.22094e-05	8.45115	2562.94	1580.42	380.523	348.092	300.783	9386.21	12042.9	5704.73	7366.48	9215.44	1034.55	8743.14
Histone H2A.Z OS=Mus musculus OX=10090 GN=H2az1 PE=1 SV=2	sp|P0C0S6|H2AZ_MOUSE	3.49512e-05	4.23433e-05	5.33003	154312	169427	40993.4	79261.3	54976.8	360848	583303	457314	506816	751245	99794	531905
Cleavage and polyadenylation specificity factor subunit 2 OS=Mus musculus OX=10090 GN=Cpsf2 PE=1 SV=1	sp|O35218|CPSF2_MOUSE	3.55646e-05	4.30397e-05	3.77429	525.715	577.347	246.974	240.337	406.824	1370.38	1635.91	1101.11	1622.1	1808.52	399.44	1507.6
Histone H1.4 OS=Mus musculus OX=10090 GN=H1-4 PE=1 SV=2	sp|P43274|H14_MOUSE	3.58949e-05	4.33924e-05	5.37974	410054	471481	108787	216425	172479	936942	1.53725e+06	1.23416e+06	1.60983e+06	2.1017e+06	275845	1.48398e+06
Methyl-CpG-binding protein 2 OS=Mus musculus OX=10090 GN=Mecp2 PE=1 SV=1	sp|Q9Z2D6|MECP2_MOUSE	3.60302e-05	4.35089e-05	5.43597	55185.8	66276.1	15707.4	21586.5	17304.7	143657	240327	153198	184794	235085	35212.1	191412
Probable 28S rRNA (cytosine-C(5))-methyltransferase OS=Mus musculus OX=10090 GN=Nop2 PE=1 SV=1	sp|Q922K7|NOP2_MOUSE	3.63759e-05	4.38789e-05	12.1124	74.6797	168.027	8.91812	58.9932	24.1357	578.973	927.087	454.352	764.069	1330.19	66.9507	810.935
Heterogeneous nuclear ribonucleoprotein D0 OS=Mus musculus OX=10090 GN=Hnrnpd PE=1 SV=2	sp|Q60668|HNRPD_MOUSE	3.6574e-05	4.40703e-05	3.79725	130641	158673	70522.2	86626.6	66793.5	252910	441251	378917	402541	473344	102651	389792
Heterogeneous nuclear ribonucleoproteins A2/B1 OS=Mus musculus OX=10090 GN=Hnrnpa2b1 PE=1 SV=2	sp|O88569|ROA2_MOUSE	3.67264e-05	4.42062e-05	5.93387	78003.5	71693	21264.8	18539.2	23534.1	155134	290468	262394	216210	339914	42606.9	252824
40S ribosomal protein S21 OS=Mus musculus OX=10090 GN=Rps21 PE=1 SV=1	sp|Q9CQR2|RS21_MOUSE	3.68877e-05	4.43526e-05	9.91342	371.782	778.44	133.846	315.439	3627.7	10640	12672.4	9219.97	8369.01	10918.2	1045.44	10363.9
RNA binding protein fox-1 homolog 3 OS=Mus musculus OX=10090 GN=Rbfox3 PE=1 SV=2	sp|Q8BIF2|RFOX3_MOUSE	3.7467e-05	4.50006e-05	8.75269	473.788	421.118	270.072	124.608	47.7697	1448.25	2689.47	1983.93	2490.65	3093.15	267.471	2341.09
Endoplasmic reticulum chaperone BiP OS=Mus musculus OX=10090 GN=Hspa5 PE=1 SV=3	sp|P20029|BIP_MOUSE	3.75874e-05	4.50968e-05	2.8938	9079.17	5536.01	6310.67	6422.14	6110	24168.5	20888.8	17374.8	18078.7	16309.9	6691.6	19364.2
Small ubiquitin-related modifier 1 OS=Mus musculus OX=10090 GN=Sumo1 PE=1 SV=1	sp|P63166|SUMO1_MOUSE	3.85325e-05	4.61811e-05	7.89694	14973.3	17948.3	2444.22	4747.14	3788.78	47092.9	86363.9	43472	70123.7	99636.8	8780.34	69337.9
RNA-binding protein 25 OS=Mus musculus OX=10090 GN=Rbm25 PE=1 SV=2	sp|B2RY56|RBM25_MOUSE	3.9509e-05	4.725e-05	3.61729	9323.3	8336.97	6674.29	3979.75	3747.2	20641.2	26663	19298	22819.1	26554.4	6412.3	23195.1
Desmin OS=Mus musculus OX=10090 GN=Des PE=1 SV=3	sp|P31001|DESM_MOUSE	3.94972e-05	4.725e-05	6.65087	77.2948	145.024	58.1723	85.1376	135.746	246.417	918.97	605.304	459.561	1104.32	100.275	666.915
Basement membrane-specific heparan sulfate proteoglycan core protein OS=Mus musculus OX=10090 GN=Hspg2 PE=1 SV=1	sp|Q05793|PGBM_MOUSE	3.99546e-05	4.77318e-05	6.61548	716.592	1050.79	323.261	691.308	919.419	1743.58	7230.22	4622.79	4282.49	6607.26	740.274	4897.27
Metabotropic glutamate receptor 7 OS=Mus musculus OX=10090 GN=Grm7 PE=1 SV=1	sp|Q68ED2|GRM7_MOUSE	4.04051e-05	4.82185e-05	6.88117	387.065	150.236	77.9882	121.116	42.5194	734.802	919.425	1506.39	808.615	1390.69	155.785	1071.98
Cell cycle and apoptosis regulator protein 2 OS=Mus musculus OX=10090 GN=Ccar2 PE=1 SV=2	sp|Q8VDP4|CCAR2_MOUSE	4.05491e-05	4.83387e-05	4.93796	1087.91	743.878	360.171	500.265	404.353	2142.93	3007.74	1835.84	3251.04	5053.24	619.316	3058.16
H/ACA ribonucleoprotein complex subunit 1 OS=Mus musculus OX=10090 GN=Gar1 PE=1 SV=1	sp|Q9CY66|GAR1_MOUSE	4.0945e-05	4.87585e-05	5.00005	6460.37	5731.01	2611.22	1817.01	2553.92	13376.6	20061.2	13277.2	20676.3	28477.3	3834.71	19173.7
Nuclear pore glycoprotein p62 OS=Mus musculus OX=10090 GN=Nup62 PE=1 SV=2	sp|Q63850|NUP62_MOUSE	4.11702e-05	4.89745e-05	7.16291	1457.19	1057.13	298.277	296.143	583.918	3345.65	7204.16	2952.14	4903.04	8045.17	738.531	5290.03
Chromatin target of PRMT1 protein OS=Mus musculus OX=10090 GN=Chtop PE=1 SV=2	sp|Q9CY57|CHTOP_MOUSE	4.14826e-05	4.92937e-05	3.60589	20963.9	21921.5	20864.6	8997.62	16332.3	46299.1	68238.9	56950.6	69428.3	80295.7	17816	64242.5
Histone H2B type 3-A OS=Mus musculus OX=10090 GN=Hist3h2ba PE=1 SV=3	sp|Q9D2U9|H2B3A_MOUSE	4.18852e-05	4.97192e-05	5.45208	189658	276113	60125.5	101532	67148.8	544006	828645	529442	874329	1.01047e+06	138915	757378
Integral membrane protein 2B OS=Mus musculus OX=10090 GN=Itm2b PE=1 SV=1	sp|O89051|ITM2B_MOUSE	4.45834e-05	5.28659e-05	7.21857	1091.6	558.653	559.375	180.042	109.198	3793.3	2909.74	3817.29	3284.16	4233.8	499.775	3607.66
Splicing regulatory glutamine/lysine-rich protein 1 OS=Mus musculus OX=10090 GN=Srek1 PE=2 SV=1	sp|Q8BZX4|SREK1_MOUSE	4.53155e-05	5.3677e-05	3.93725	571.063	394.656	563.438	274.631	279.005	1501.24	2533.29	1100.96	1325.7	1739.3	416.559	1640.1
Nuclear pore complex protein Nup133 OS=Mus musculus OX=10090 GN=Nup133 PE=1 SV=2	sp|Q8R0G9|NU133_MOUSE	4.62068e-05	5.46748e-05	6.35965	4480.68	2382.39	887.929	940.504	592.081	7927.49	13600.1	9741.79	12306.8	15464.2	1856.72	11808.1
DnaJ homolog subfamily A member 2 OS=Mus musculus OX=10090 GN=Dnaja2 PE=1 SV=1	sp|Q9QYJ0|DNJA2_MOUSE	4.68787e-05	5.54111e-05	10.6009	145.707	96.0657	940.384	199.241	44.9723	1832.05	3897.29	2889	1589.6	4912.93	285.274	3024.17
KH domain-containing, RNA-binding, signal transduction-associated protein 3 OS=Mus musculus OX=10090 GN=Khdrbs3 PE=1 SV=1	sp|Q9R226|KHDR3_MOUSE	4.76714e-05	5.62885e-05	5.9842	14361.9	10659.6	2862.9	3951.95	2646.21	33624.4	51130.8	27673.8	47612.8	46309.4	6896.53	41270.2
H/ACA ribonucleoprotein complex subunit 2 OS=Mus musculus OX=10090 GN=Nhp2 PE=1 SV=1	sp|Q9CRB2|NHP2_MOUSE	4.82422e-05	5.69024e-05	7.41054	17333.7	24876.8	2762.29	7245.79	3412.48	74945.9	84657.7	70197.7	69359.5	113095	11126.2	82451.2
Nitric oxide synthase, brain OS=Mus musculus OX=10090 GN=Nos1 PE=1 SV=1	sp|Q9Z0J4|NOS1_MOUSE	4.95836e-05	5.84228e-05	3.43448	344.132	220.051	206.047	148.196	126.745	929.689	668.703	606.525	760.222	624.475	209.034	717.923
Tuftelin-interacting protein 11 OS=Mus musculus OX=10090 GN=Tfip11 PE=1 SV=1	sp|Q9ERA6|TFP11_MOUSE	5.06388e-05	5.96034e-05	14.4373	76.9096	89.1248	10.736	3.15463	6.65661	451.277	619.068	389.475	499.322	734.591	37.3163	538.747
Transient receptor potential cation channel subfamily V member 2 OS=Mus musculus OX=10090 GN=Trpv2 PE=1 SV=2	sp|Q9WTR1|TRPV2_MOUSE	5.14409e-05	6.04837e-05	3.58328	322.683	226.609	210.116	98.462	214.086	953.599	818.425	655.231	676.518	737.352	214.391	768.225
Laminin subunit gamma-1 OS=Mus musculus OX=10090 GN=Lamc1 PE=1 SV=2	sp|P02468|LAMC1_MOUSE	5.15503e-05	6.0485e-05	5.4025	4330.2	4945.54	1782.39	2171.64	2708.4	7162.26	24592.1	15654.8	15672.3	23024.5	3187.63	17221.2
Structural maintenance of chromosomes flexible hinge domain-containing protein 1 OS=Mus musculus OX=10090 GN=Smchd1 PE=1 SV=2	sp|Q6P5D8|SMHD1_MOUSE	5.15218e-05	6.0485e-05	3.27714	1219.59	1209.62	1068.5	991.836	2234.11	3451.23	4560.21	3523.02	4912.88	5587.01	1344.73	4406.87
Tubulointerstitial nephritis antigen-like OS=Mus musculus OX=10090 GN=Tinagl1 PE=1 SV=1	sp|Q99JR5|TINAL_MOUSE	5.18164e-05	6.07334e-05	7.70251	648.675	731.688	317.192	363.517	540.392	1054.18	4427.94	4115.56	3492.49	6947.61	520.293	4007.56
RNA cytidine acetyltransferase OS=Mus musculus OX=10090 GN=Nat10 PE=1 SV=1	sp|Q8K224|NAT10_MOUSE	5.19612e-05	6.08392e-05	6.96923	452.028	504.128	106.174	200.151	148.79	1464.18	2180.07	859.049	2158.17	3174	282.254	1967.1
Cadherin-13 OS=Mus musculus OX=10090 GN=Cdh13 PE=1 SV=2	sp|Q9WTR5|CAD13_MOUSE	5.21314e-05	6.09746e-05	11.3736	136.486	1048.29	405.626	2648.48	1274.14	9038.05	21825.2	13249	7429.87	11160.7	1102.61	12540.6
Nucleoporin NUP35 OS=Mus musculus OX=10090 GN=Nup35 PE=1 SV=2	sp|Q8R4R6|NUP35_MOUSE	5.2985e-05	6.19082e-05	9.76416	2233.65	3790.89	347.733	819.962	240.926	10488.3	16376.8	10727.9	16221.1	18764.4	1486.63	14515.7
U4/U6 small nuclear ribonucleoprotein Prp31 OS=Mus musculus OX=10090 GN=Prpf31 PE=1 SV=3	sp|Q8CCF0|PRP31_MOUSE	5.46451e-05	6.37812e-05	8.35881	252.545	170.296	23.7542	64.6431	52.7961	695.82	1266.53	483.993	1068.83	1199.48	112.807	942.931
Membrane-associated phosphatidylinositol transfer protein 2 OS=Mus musculus OX=10090 GN=Pitpnm2 PE=1 SV=2	sp|Q6ZPQ6|PITM2_MOUSE	6.1748e-05	7.19964e-05	4.53404	318.537	305.007	136.209	235.732	814.19	1879.26	1959.39	1464.66	1245.75	1656.09	361.935	1641.03
DNA-directed RNA polymerase II subunit RPB3 OS=Mus musculus OX=10090 GN=Polr2c PE=1 SV=2	sp|P97760|RPB3_MOUSE	6.21364e-05	7.23737e-05	6.6301	2270.06	2617.77	459.377	717.916	365.388	5527.8	9886.31	7617.04	9831.25	9772.57	1286.1	8526.99
Nuclear pore complex protein Nup88 OS=Mus musculus OX=10090 GN=Nup88 PE=1 SV=1	sp|Q8CEC0|NUP88_MOUSE	6.26131e-05	7.2853e-05	3.79767	2372.04	2637.67	2457.07	1133.32	4001.67	6678.01	9805.22	8687.51	10130	12556.5	2520.35	9571.45
Complement C1q subcomponent subunit A OS=Mus musculus OX=10090 GN=C1qa PE=1 SV=2	sp|P98086|C1QA_MOUSE	6.66976e-05	7.75247e-05	0.350655	6.89934e+06	1.02942e+07	1.04402e+07	1.1693e+07	9.99989e+06	2.49708e+06	3.38368e+06	3.46294e+06	4.37883e+06	3.57407e+06	9.86532e+06	3.45932e+06
Exocyst complex component 4 OS=Mus musculus OX=10090 GN=Exoc4 PE=1 SV=2	sp|O35382|EXOC4_MOUSE	6.71528e-05	7.79727e-05	16.5005	43.2735	2.57012	24.8825	68.2106	198.166	1097.47	1045.34	1379.85	1061.48	978.196	67.4205	1112.47
Pescadillo homolog OS=Mus musculus OX=10090 GN=Pes1 PE=1 SV=1	sp|Q9EQ61|PESC_MOUSE	7.43025e-05	8.61847e-05	7.40358	346.65	337.356	45.1278	65.4385	46.2929	959.192	1103	1058.47	1286.73	1818.02	168.173	1245.08
MKI67 FHA domain-interacting nucleolar phosphoprotein OS=Mus musculus OX=10090 GN=Nifk PE=1 SV=1	sp|Q91VE6|MK67I_MOUSE	7.96655e-05	9.22945e-05	14.474	435.604	507.528	15.5813	118.479	56.3363	2056.7	3787.16	1839.8	3778.99	4944.03	226.706	3281.34
Probable ubiquitin carboxyl-terminal hydrolase FAF-X OS=Mus musculus OX=10090 GN=Usp9x PE=1 SV=2	sp|P70398|USP9X_MOUSE	7.97351e-05	9.22945e-05	27.9349	0.11838	10.0232	2.01287	3.90004	16.0211	225.346	241.192	190.347	117.101	122.04	6.41511	179.205
60S ribosomal protein L12 OS=Mus musculus OX=10090 GN=Rpl12 PE=1 SV=2	sp|P35979|RL12_MOUSE	8.08157e-05	9.3432e-05	3.28525	13833.1	22048.3	21948.7	20494.6	30399.9	45737.8	82279.5	79834.3	57203.5	92132.2	21744.9	71437.5
Retinoic acid-induced protein 1 OS=Mus musculus OX=10090 GN=Rai1 PE=1 SV=3	sp|Q61818|RAI1_MOUSE	8.08852e-05	9.3432e-05	3.9227	111.14	118.721	87.8878	282.604	71.2335	507.499	540.074	365.644	490.694	730.524	134.317	526.887
Probable ATP-dependent RNA helicase DDX46 OS=Mus musculus OX=10090 GN=Ddx46 PE=1 SV=2	sp|Q569Z5|DDX46_MOUSE	8.23619e-05	9.50396e-05	2.72173	391.734	240.174	381.073	232.796	235.308	933.183	787.603	778.209	721.468	810.649	296.217	806.222
Histone-lysine N-methyltransferase, H3 lysine-36 specific OS=Mus musculus OX=10090 GN=Nsd1 PE=1 SV=1	sp|O88491|NSD1_MOUSE	8.92584e-05	0.000102891	5.10402	292.396	272.124	58.9977	109.812	67.9545	564.579	947.63	675.68	867.348	1034.54	160.257	817.955
L-lactate dehydrogenase A chain OS=Mus musculus OX=10090 GN=Ldha PE=1 SV=3	sp|P06151|LDHA_MOUSE	9.11798e-05	0.000104998	4.33023	189.531	407.846	226.387	230.419	665.97	1367.25	1946.67	1695.71	779.288	1659.74	344.031	1489.73
Heterogeneous nuclear ribonucleoprotein D-like OS=Mus musculus OX=10090 GN=Hnrnpdl PE=1 SV=1	sp|Q9Z130|HNRDL_MOUSE	9.28091e-05	0.000106764	3.94541	21939.9	22379.1	9259.32	10182.5	8499.55	33789.3	61277.7	50659.4	62062.7	77307.9	14452.1	57019.4
Scaffold attachment factor B2 OS=Mus musculus OX=10090 GN=Safb2 PE=1 SV=2	sp|Q80YR5|SAFB2_MOUSE	9.82342e-05	0.000112889	2.63191	2961.42	2304.36	2466.87	3667.38	2468.75	6596.16	7672.07	5788.33	7365.13	9079.68	2773.75	7300.27
Pyruvate dehydrogenase E1 component subunit alpha, somatic form, mitochondrial OS=Mus musculus OX=10090 GN=Pdha1 PE=1 SV=1	sp|P35486|ODPA_MOUSE	9.94591e-05	0.000114179	3.75425	1291.59	1741.4	921.242	887.221	884.596	4643.41	6513.79	4402.09	2193.08	3744.64	1145.21	4299.4
High mobility group protein HMG-I/HMG-Y OS=Mus musculus OX=10090 GN=Hmga1 PE=1 SV=4	sp|P17095|HMGA1_MOUSE	0.000106767	0.000122442	6.14039	29629.3	32923.9	4500.09	11818.2	8643.26	60704.7	119559	78396.1	130358	148357	17502.9	107475
WW domain-binding protein 11 OS=Mus musculus OX=10090 GN=Wbp11 PE=1 SV=2	sp|Q923D5|WBP11_MOUSE	0.000110053	0.000126081	8.69153	1013.91	256.368	67.4273	475.097	55.554	2300.04	4265.23	2491.64	3161.82	4020.15	373.671	3247.78
SWI/SNF-related matrix-associated actin-dependent regulator of chromatin subfamily D member 1 OS=Mus musculus OX=10090 GN=Smarcd1 PE=1 SV=3	sp|Q61466|SMRD1_MOUSE	0.000110386	0.000126334	4.19885	646.98	313.17	1294.18	439.29	436.087	1592.31	3525.45	1962.34	2739.04	3322.04	625.941	2628.23
Pyruvate dehydrogenase E1 component subunit beta, mitochondrial OS=Mus musculus OX=10090 GN=Pdhb PE=1 SV=1	sp|Q9D051|ODPB_MOUSE	0.000110852	0.000126736	2.83117	4238.93	4015.08	2648.96	2853.59	2484.49	9364.07	12439.4	9319.37	6986.75	7871.57	3248.21	9196.23
Transcription and mRNA export factor ENY2 OS=Mus musculus OX=10090 GN=Eny2 PE=1 SV=1	sp|Q9JIX0|ENY2_MOUSE	0.000112498	0.000128487	4.03039	5992.35	5837.42	1656.01	5118.4	1943.95	13869.7	17103.1	14794.4	16919.1	20130.6	4109.63	16563.4
Desmoplakin OS=Mus musculus OX=10090 GN=Dsp PE=1 SV=1	sp|E9Q557|DESP_MOUSE	0.000116263	0.000132652	7.67701	15.3832	5.80706	7.83328	2.51315	88.0803	154.11	237.091	192.17	140.459	194.47	23.9234	183.66
Transitional endoplasmic reticulum ATPase OS=Mus musculus OX=10090 GN=Vcp PE=1 SV=4	sp|Q01853|TERA_MOUSE	0.000116777	0.000133102	3.54507	528.535	937.627	619.027	962.565	482.29	1919.94	4172.14	2493.41	1619.3	2309.47	706.009	2502.85
ATP synthase subunit alpha, mitochondrial OS=Mus musculus OX=10090 GN=Atp5f1a PE=1 SV=1	sp|Q03265|ATPA_MOUSE	0.000123584	0.000140573	2.96506	21464.8	17746.1	19063.1	12243.5	12131.7	52043.3	67130.6	52566.1	36555	36765	16529.8	49012
Pro-epidermal growth factor OS=Mus musculus OX=10090 GN=Egf PE=1 SV=2	sp|P01132|EGF_MOUSE	0.000123525	0.000140573	5.77354	598.147	601.339	178.53	194.059	61.9471	1774	1967.53	1557.27	2017.52	2117.77	326.805	1886.82
Dihydrolipoyllysine-residue succinyltransferase component of 2-oxoglutarate dehydrogenase complex, mitochondrial OS=Mus musculus OX=10090 GN=Dlst PE=1 SV=1	sp|Q9D2G2|ODO2_MOUSE	0.000124239	0.000141031	3.15528	8242.08	10702.8	7241.41	5821.84	7046.06	21302.3	34187	30180.6	14586.5	22970.5	7810.84	24645.4
THO complex subunit 3 OS=Mus musculus OX=10090 GN=Thoc3 PE=2 SV=1	sp|Q8VE80|THOC3_MOUSE	0.000124237	0.000141031	8.10876	284.743	545.512	48.6363	80.5972	98.1699	1125.8	3561.14	852.717	1459.85	1576.79	211.532	1715.26
Chromobox protein homolog 1 OS=Mus musculus OX=10090 GN=Cbx1 PE=1 SV=1	sp|P83917|CBX1_MOUSE	0.000124586	0.000141282	5.02274	7231.8	7397.31	1791.41	2712.01	1639.72	15431.3	27720.3	13519.5	19589.1	28073.5	4154.45	20866.7
Laminin subunit alpha-2 OS=Mus musculus OX=10090 GN=Lama2 PE=1 SV=2	sp|Q60675|LAMA2_MOUSE	0.000129087	0.000146237	4.01908	122.866	186.948	135.584	151.387	99.7522	232.645	827.839	524.185	514.506	700.267	139.307	559.888
MAP6 domain-containing protein 1 OS=Mus musculus OX=10090 GN=Map6d1 PE=1 SV=1	sp|Q14BB9|MA6D1_MOUSE	0.000131829	0.000149193	5.71945	312.993	1668.09	1757.5	380.406	691.741	4231.4	7069.59	7791.87	2947.95	5473.91	962.145	5502.94
Tyrosine-protein kinase Fyn OS=Mus musculus OX=10090 GN=Fyn PE=1 SV=4	sp|P39688|FYN_MOUSE	0.000134353	0.000151895	7.5595	126.845	507.924	206.244	2950.48	123.99	3817.17	8327.04	6508.11	4099.16	6847.6	783.096	5919.81
Cullin-4B OS=Mus musculus OX=10090 GN=Cul4b PE=1 SV=1	sp|A2A432|CUL4B_MOUSE	0.000152791	0.000172566	11.8864	64.4875	112.195	15.2616	4.8336	2.49681	491.55	541.025	329.021	686.998	320.065	39.8549	473.732
U4/U6 small nuclear ribonucleoprotein Prp3 OS=Mus musculus OX=10090 GN=Prpf3 PE=1 SV=1	sp|Q922U1|PRPF3_MOUSE	0.000159287	0.000179721	6.72207	858.402	555.661	77.5033	342.533	186.187	1594.11	2581.14	1682.18	3725.11	3997.96	404.057	2716.1
Acidic fibroblast growth factor intracellular-binding protein OS=Mus musculus OX=10090 GN=Fibp PE=1 SV=1	sp|Q9JI19|FIBP_MOUSE	0.000159966	0.000180305	25.2447	62.538	8.83364	0.438465	34.4355	65.0824	1081.76	726.445	736.851	870.295	909.779	34.2656	865.026
Nucleolar GTP-binding protein 1 OS=Mus musculus OX=10090 GN=Gtpbp4 PE=1 SV=3	sp|Q99ME9|NOG1_MOUSE	0.000162756	0.000183264	5.36257	366.434	443.577	87.1653	66.9694	152.405	737.182	1239.65	916.468	1332.29	1761.98	223.31	1197.52
Cyclin-Y OS=Mus musculus OX=10090 GN=Ccny PE=1 SV=1	sp|Q8BGU5|CCNY_MOUSE	0.000169488	0.000190653	4.54521	403.769	797.917	1413.52	1460.57	2709.47	5147.93	8074.61	8011.01	4141.53	5465.31	1357.05	6168.08
Immunoglobulin heavy constant mu OS=Mus musculus OX=10090 GN=Ighm PE=1 SV=2	sp|P01872|IGHM_MOUSE	0.000172	0.000193283	0.366209	657878	705430	708993	1.15074e+06	777906	234165	304581	223900	427455	275080	800189	293036
Protein-arginine deiminase type-2 OS=Mus musculus OX=10090 GN=Padi2 PE=1 SV=2	sp|Q08642|PADI2_MOUSE	0.000179749	0.000201788	4.75895	2407.77	427.618	688.316	3148.89	755.881	8104.67	8906.61	6222.09	5978.7	6139.69	1485.7	7070.35
40S ribosomal protein S26 OS=Mus musculus OX=10090 GN=Rps26 PE=1 SV=3	sp|P62855|RS26_MOUSE	0.00018548	0.000208013	3.33049	11142	6039.54	7031.6	2948.42	6431.53	16329.9	22903.4	30941.1	19431.7	22275.4	6718.61	22376.3
Microtubule-associated protein RP/EB family member 3 OS=Mus musculus OX=10090 GN=Mapre3 PE=1 SV=1	sp|Q6PER3|MARE3_MOUSE	0.000192396	0.000215553	2.48671	1164.34	1178.53	879.464	1828.76	1456.67	2998	3736.55	3016.11	3304.58	3127.72	1301.55	3236.59
Septin-11 OS=Mus musculus OX=10090 GN=Septin11 PE=1 SV=4	sp|Q8C1B7|SEP11_MOUSE	0.000196834	0.000220304	3.38201	187.836	297.04	457.537	363.654	307.581	877.074	1676.49	1181.67	610.742	1111.39	322.73	1091.47
Eukaryotic translation initiation factor 3 subunit I OS=Mus musculus OX=10090 GN=Eif3i PE=1 SV=1	sp|Q9QZD9|EIF3I_MOUSE	0.000197647	0.000220993	5.66285	40.7287	625.91	48.9987	162.2	93.159	1174.93	1518.63	943.731	772.779	1088.53	194.199	1099.72
Nuclear RNA export factor 1 OS=Mus musculus OX=10090 GN=Nxf1 PE=1 SV=3	sp|Q99JX7|NXF1_MOUSE	0.000199999	0.000223399	5.83124	859.429	745.742	133.57	172.089	100.409	1636.55	2865.83	1583.27	2460.98	3181.39	402.248	2345.6
2-oxoglutarate dehydrogenase, mitochondrial OS=Mus musculus OX=10090 GN=Ogdh PE=1 SV=3	sp|Q60597|ODO1_MOUSE	0.00022846	0.000254935	3.46412	4991.12	4023.59	2348.67	1893.16	2113.33	8234.23	16710.3	10839.9	6495.29	10963.4	3073.98	10648.6
Laminin subunit alpha-5 OS=Mus musculus OX=10090 GN=Lama5 PE=1 SV=4	sp|Q61001|LAMA5_MOUSE	0.000238768	0.000266171	10.7502	10.7487	21.6606	10.1423	29.4562	54.648	43.167	368.207	207.067	221.013	522.125	25.3312	272.316
Tenascin OS=Mus musculus OX=10090 GN=Tnc PE=1 SV=1	sp|Q80YX1|TENA_MOUSE	0.000277031	0.000308518	3.59698	222.356	524.953	292.883	307.731	295.8	942.878	1984.37	1189.12	560.943	1235.13	328.745	1182.49
Rab-like protein 6 OS=Mus musculus OX=10090 GN=Rabl6 PE=1 SV=2	sp|Q5U3K5|RABL6_MOUSE	0.000279653	0.000311128	2.83635	1090.37	576.352	694.007	346.315	430.716	2240.34	1657.47	1621.22	1552.42	1828.33	627.551	1779.95
Voltage-dependent L-type calcium channel subunit beta-1 OS=Mus musculus OX=10090 GN=Cacnb1 PE=1 SV=1	sp|Q8R3Z5|CACB1_MOUSE	0.000292144	0.000324701	5.37435	446.186	659.974	847.205	126.215	97.2825	2028.72	2574.8	3056.44	1432.92	2606.34	435.373	2339.84
Sorting and assembly machinery component 50 homolog OS=Mus musculus OX=10090 GN=Samm50 PE=1 SV=1	sp|Q8BGH2|SAM50_MOUSE	0.000293699	0.000326105	7.84921	167.826	54.3414	53.2743	5.52053	40.199	453.865	814.89	590.219	397.479	264.412	64.2323	504.173
THO complex subunit 6 homolog OS=Mus musculus OX=10090 GN=Thoc6 PE=1 SV=1	sp|Q5U4D9|THOC6_MOUSE	0.000304544	0.000337811	6.78316	1106.16	2766.54	367.788	272.082	116.956	4319.09	10656.4	3723.68	6801.32	5902.41	925.906	6280.57
Calcium-binding and coiled-coil domain-containing protein 1 OS=Mus musculus OX=10090 GN=Calcoco1 PE=1 SV=2	sp|Q8CGU1|CACO1_MOUSE	0.000313022	0.00034687	13.2609	173.418	3.30388	4.92536	40.2039	0.462104	472.162	888.723	621.732	478.66	486.794	44.4627	589.614
Rho-related GTP-binding protein RhoG OS=Mus musculus OX=10090 GN=Rhog PE=1 SV=1	sp|P84096|RHOG_MOUSE	0.00031426	0.000347897	2.82061	2106.26	3950.15	5118.54	3052.46	2924.99	7554.1	12468.4	12560.8	7129.18	8667.61	3430.48	9676.03
Protein polybromo-1 OS=Mus musculus OX=10090 GN=Pbrm1 PE=1 SV=4	sp|Q8BSQ9|PB1_MOUSE	0.000318687	0.000352449	3.88041	112.118	256.852	126.086	110.661	68.0508	289.044	436.515	444.105	454.148	990.679	134.754	522.898
Alpha-enolase OS=Mus musculus OX=10090 GN=Eno1 PE=1 SV=3	sp|P17182|ENOA_MOUSE	0.000324567	0.000358597	2.53935	2121.39	3416.85	2275.39	4457.84	2648.39	6092.62	8636.38	8979.88	6217.78	7960.01	2983.97	7577.33
Heterogeneous nuclear ribonucleoprotein A/B OS=Mus musculus OX=10090 GN=Hnrnpab PE=1 SV=1	sp|Q99020|ROAA_MOUSE	0.000327922	0.000361946	3.78332	11711.6	9316.87	2515.72	4164.63	2646.8	14879.8	22016.2	24732.3	27611.4	25605.4	6071.13	22969
U4/U6 small nuclear ribonucleoprotein Prp4 OS=Mus musculus OX=10090 GN=Prpf4 PE=1 SV=1	sp|Q9DAW6|PRP4_MOUSE	0.000335715	0.000370182	2.34292	1596.2	2031.91	1797.6	2167.4	1339.33	3478.86	5205.58	3438.68	4258.15	4546.78	1786.49	4185.61
Histone H3.3C OS=Mus musculus OX=10090 GN=H3f3c PE=3 SV=3	sp|P02301|H3C_MOUSE	0.000345219	0.000380285	6.72243	39603.3	121329	58074.5	17790.8	9433.26	111204	269254	361631	482451	430730	49246.1	331054
UPF0461 protein C5orf24 homolog OS=Mus musculus OX=10090 PE=2 SV=1	sp|Q80X32|CE024_MOUSE	0.00035537	0.000391082	8.26571	344.82	388.317	1308.19	49.5523	55.6992	1424.47	4079.46	2720.76	4221.31	5296.99	429.315	3548.6
Nesprin-1 OS=Mus musculus OX=10090 GN=Syne1 PE=1 SV=2	sp|Q6ZWR6|SYNE1_MOUSE	0.000403457	0.000443564	2.35205	534.391	724.609	500.237	495.74	366.638	946.566	1406.64	1215.35	1155.65	1441.95	524.323	1233.23
Peroxiredoxin-1 OS=Mus musculus OX=10090 GN=Prdx1 PE=1 SV=1	sp|P35700|PRDX1_MOUSE	0.000404574	0.000444355	2.58607	5268.67	11304.1	9255.6	9900.63	11569.4	24213.1	30385	25123.7	16782	25813.4	9459.68	24463.4
RNA-binding protein PNO1 OS=Mus musculus OX=10090 GN=Pno1 PE=1 SV=1	sp|Q9CPS7|PNO1_MOUSE	0.00042182	0.000462842	17.5748	180.953	265.071	23.8595	1.19069	41.5807	1452.17	1529.59	813.519	2172.29	3042.23	102.531	1801.96
Proteasome subunit alpha type-6 OS=Mus musculus OX=10090 GN=Psma6 PE=1 SV=1	sp|Q9QUM9|PSA6_MOUSE	0.000430523	0.000471928	3.30408	567.743	754.666	545.724	739.021	2747.98	2639.74	4439.88	3873.83	2757.33	3982.98	1071.03	3538.75
Membrane-associated guanylate kinase, WW and PDZ domain-containing protein 2 OS=Mus musculus OX=10090 GN=Magi2 PE=1 SV=2	sp|Q9WVQ1|MAGI2_MOUSE	0.000436234	0.000477719	5.63229	588.94	129.102	69.0915	58.283	879.954	1607.67	2239.45	2218.34	1271.11	2381.22	345.074	1943.56
RNA-binding motif protein, X chromosome OS=Mus musculus OX=10090 GN=Rbmx PE=1 SV=1	sp|Q9WV02|RBMX_MOUSE	0.000458534	0.000501648	3.41397	7727.63	7878.13	1849.42	2619.2	2203.06	11005.1	16596.4	14827	17556.5	16069.4	4455.49	15210.9
Creatine kinase B-type OS=Mus musculus OX=10090 GN=Ckb PE=1 SV=1	sp|Q04447|KCRB_MOUSE	0.000635133	0.000694172	6.32457	941.704	88.734	84.6088	137.439	63.9814	1149.15	879.654	4463.24	982.659	851.372	263.293	1665.22
GTP-binding nuclear protein Ran OS=Mus musculus OX=10090 GN=Ran PE=1 SV=3	sp|P62827|RAN_MOUSE	0.000705909	0.000770772	2.90031	34764.6	29202.9	13568.8	11248.8	12092.8	43875	68170	46450.4	53376.4	80705.6	20175.6	58515.5
Nucleoporin Nup37 OS=Mus musculus OX=10090 GN=Nup37 PE=1 SV=2	sp|Q9CWU9|NUP37_MOUSE	0.000751161	0.000819382	6.35594	4185.21	1368.82	69.6699	313.046	121.085	5265.73	8066.42	5526.78	7770.84	11873.4	1211.57	7700.64
Ankyrin-3 OS=Mus musculus OX=10090 GN=Ank3 PE=1 SV=1	sp|G5E8K5|ANK3_MOUSE	0.000794442	0.000865748	3.96738	2563.45	116.331	59.8299	61.6839	57.8847	1699.07	2886.15	2981.24	1450.54	2326.44	571.835	2268.69
WD40 repeat-containing protein SMU1 OS=Mus musculus OX=10090 GN=Smu1 PE=2 SV=2	sp|Q3UKJ7|SMU1_MOUSE	0.000862924	0.00093946	3.16321	11328.1	31546.2	8756.76	11907.3	39802.7	44534.3	60256	55849.7	85525.6	80724	20668.2	65377.9
D-3-phosphoglycerate dehydrogenase OS=Mus musculus OX=10090 GN=Phgdh PE=1 SV=3	sp|Q61753|SERA_MOUSE	0.00102338	0.00111306	3.82269	76.4714	162.714	92.874	190.983	609.295	890.918	1126.83	1235.35	394.046	681.427	226.467	865.715
Nidogen-2 OS=Mus musculus OX=10090 GN=Nid2 PE=1 SV=2	sp|O88322|NID2_MOUSE	0.00105875	0.00115042	3.79144	603.458	1284.9	572.543	550.647	1271.6	1120.75	4759.55	2577.57	2961.49	4819.9	856.628	3247.85
Fibrinogen beta chain OS=Mus musculus OX=10090 GN=Fgb PE=1 SV=1	sp|Q8K0E8|FIBB_MOUSE	0.00116874	0.00126869	2.96575	2807.66	2454.14	3650.39	2527.92	4097.9	17005.6	5013.1	7415.14	10501.1	6146.82	3107.6	9216.37
Dihydrolipoyllysine-residue acetyltransferase component of pyruvate dehydrogenase complex, mitochondrial OS=Mus musculus OX=10090 GN=Dlat PE=1 SV=2	sp|Q8BMF4|ODP2_MOUSE	0.0012159	0.0013186	0.465579	11639.6	13280.8	13101.8	13716.6	10374.7	4381.42	8949.27	6677.98	4054.1	4855.98	12422.7	5783.75
Peripherin OS=Mus musculus OX=10090 GN=Prph PE=1 SV=2	sp|P15331|PERI_MOUSE	0.00139081	0.00150682	3.46437	291.792	1581.44	1469.32	359.524	338.474	2371.72	4551.12	2999.26	1766.34	2309.51	808.109	2799.59
Protein-glutamine gamma-glutamyltransferase 2 OS=Mus musculus OX=10090 GN=Tgm2 PE=1 SV=4	sp|P21981|TGM2_MOUSE	0.00152163	0.00164696	4.50632	10.4228	63.5754	220.363	71.9785	98.0196	192.913	501.879	435.62	476.767	485.371	92.8718	418.51
RNA-binding protein 5 OS=Mus musculus OX=10090 GN=Rbm5 PE=1 SV=1	sp|Q91YE7|RBM5_MOUSE	0.00166507	0.00180047	3.32373	1005.74	263.564	304.747	170.168	86.432	812.707	1456.74	917.789	1081.45	1815.91	366.13	1216.92
Microsomal glutathione S-transferase 3 OS=Mus musculus OX=10090 GN=Mgst3 PE=1 SV=1	sp|Q9CPU4|MGST3_MOUSE	0.00167323	0.00180754	3.25387	3208.7	5024.95	2097.8	77765.4	2065.62	58222	81598	73266.9	36355.5	43934.8	18032.5	58675.4
Proline-rich protein 7 OS=Mus musculus OX=10090 GN=Prr7 PE=1 SV=1	sp|Q3V0I2|PRR7_MOUSE	0.0017304	0.00186749	3.84363	2396.82	436.034	2608.25	3232.79	365.042	7262.06	7752.33	7862.07	4021.25	7844.6	1807.79	6948.46
40S ribosomal protein S16 OS=Mus musculus OX=10090 GN=Rps16 PE=1 SV=4	sp|P14131|RS16_MOUSE	0.00173711	0.00187293	0.335461	102535	88961.8	100793	247536	270969	62306.4	55782.5	54534.4	50481.8	48885.2	162159	54398.1
IgLON family member 5 OS=Mus musculus OX=10090 GN=Iglon5 PE=2 SV=2	sp|Q8HW98|IGLO5_MOUSE	0.00183461	0.00197615	2.95141	4189.03	2795.99	5463.56	1701.44	3234.47	6093.44	15464.1	12961.2	5508.72	11281.2	3476.9	10261.7
Spliceosome-associated protein CWC15 homolog OS=Mus musculus OX=10090 GN=Cwc15 PE=1 SV=1	sp|Q9JHS9|CWC15_MOUSE	0.00187422	0.00201686	3.02581	2265.41	2952.19	2729.26	675.184	516.977	4413	6055.52	4912.43	5474.77	6797.21	1827.8	5530.58
Splicing factor 3B subunit 4 OS=Mus musculus OX=10090 GN=Sf3b4 PE=1 SV=1	sp|Q8QZY9|SF3B4_MOUSE	0.00189577	0.00203809	2.31921	26391	29113.9	22253.8	26002.8	9878.67	41291	56182.8	43624.2	56721	65736.5	22728	52711.1
Annexin A2 OS=Mus musculus OX=10090 GN=Anxa2 PE=1 SV=2	sp|P07356|ANXA2_MOUSE	0.00213355	0.00229151	2.17269	12860.8	22945.7	26029.2	19985.5	32708.5	34530.1	49420.2	56834.6	47502	60550.2	22905.9	49767.4
Protein TANC2 OS=Mus musculus OX=10090 GN=Tanc2 PE=1 SV=1	sp|A2A690|TANC2_MOUSE	0.00215673	0.00231419	6.07983	1.34344	15.8599	17.5077	27.1793	45.7994	95.2957	109.092	87.2465	68.6641	294.437	21.5379	130.947
Paralemmin-2 OS=Mus musculus OX=10090 GN=Palm2 PE=1 SV=1	sp|Q8BR92|PALM2_MOUSE	0.00225428	0.00241653	2.74832	604.35	549.379	276.518	238.433	302.533	886.699	1875.52	1265.32	635.719	754.273	394.243	1083.51
THO complex subunit 5 homolog OS=Mus musculus OX=10090 GN=Thoc5 PE=1 SV=2	sp|Q8BKT7|THOC5_MOUSE	0.00225985	0.00242018	3.50498	316.501	513.387	351.244	200.362	71.5389	609.329	1877.78	661.844	784.648	1159.24	290.607	1018.57
Hemoglobin subunit beta-2 OS=Mus musculus OX=10090 GN=Hbb-b2 PE=1 SV=2	sp|P02089|HBB2_MOUSE	0.00231965	0.00248185	0.508126	12993.4	8402.27	11344.2	9244.89	12771.8	6929.91	5121.83	4402.15	6597.2	4772.15	10951.3	5564.65
Heat shock 70 kDa protein 1B OS=Mus musculus OX=10090 GN=Hspa1b PE=1 SV=3	sp|P17879|HS71B_MOUSE	0.00238214	0.00254627	2.78354	1167.8	1302.36	571.226	705.167	4852.95	7231.82	4346.4	4128.89	3663.59	4566.32	1719.9	4787.4
Voltage-dependent calcium channel subunit alpha-2/delta-2 OS=Mus musculus OX=10090 GN=Cacna2d2 PE=1 SV=1	sp|Q6PHS9|CA2D2_MOUSE	0.00277252	0.00296071	9.83993	4.33321	0.181081	13.3219	155.139	7.0851	133.812	946.302	135.409	79.0343	477.22	36.012	354.355
Complement C4-B OS=Mus musculus OX=10090 GN=C4b PE=1 SV=3	sp|P01029|CO4B_MOUSE	0.00315085	0.00336151	2.45335	220.521	91.0375	523.186	313.171	155.886	846.123	605.565	668.334	543.701	534.966	260.76	639.738
Complement C1s-A subcomponent OS=Mus musculus OX=10090 GN=C1sa PE=2 SV=2	sp|Q8CG14|CS1A_MOUSE	0.00336438	0.00358589	0.365337	54521	27753.7	43805.4	100086	65404.4	13819.2	13972.8	15614.2	43423	19692.6	58314.2	21304.3
60S ribosomal protein L10a OS=Mus musculus OX=10090 GN=Rpl10a PE=1 SV=3	sp|P53026|RL10A_MOUSE	0.00507978	0.00540907	1.85661	5730.31	3330.49	3580.98	5252.46	5012.88	6160.52	9916.3	8703.3	7908.4	9841.1	4581.43	8505.93
ATP synthase F(0) complex subunit B1, mitochondrial OS=Mus musculus OX=10090 GN=Atp5pb PE=1 SV=1	sp|Q9CQQ7|AT5F1_MOUSE	0.00524525	0.00557994	2.29289	1046.66	863.607	1029.05	504.955	470.585	1474.24	2636.43	2299.52	996.314	1569.84	782.973	1795.27
Alpha-centractin OS=Mus musculus OX=10090 GN=Actr1a PE=1 SV=1	sp|P61164|ACTZ_MOUSE	0.00587435	0.00624325	2.28195	2241.85	1644.97	1251.55	3052.14	1638.27	3180.01	7709.37	5277.56	3098.59	3163.23	1965.76	4485.75
Collagen alpha-2(I) chain OS=Mus musculus OX=10090 GN=Col1a2 PE=1 SV=2	sp|Q01149|CO1A2_MOUSE	0.00778069	0.00826143	3.86625	15.0064	304.681	149.348	153.215	41.7357	281.199	224.676	928.144	314.127	818.987	132.797	513.427
Enhancer of rudimentary homolog OS=Mus musculus OX=10090 GN=Erh PE=1 SV=1	sp|P84089|ERH_MOUSE	0.00835542	0.00886325	2.37086	115941	54069.9	21886.2	23574.3	18857.4	163190	102172	57522.6	111538	121140	46865.8	111112
V-type proton ATPase subunit d 1 OS=Mus musculus OX=10090 GN=Atp6v0d1 PE=1 SV=2	sp|P51863|VA0D1_MOUSE	0.00874812	0.00927101	2.01097	4992.93	2823.14	2148.76	3319.46	3948.16	7211.13	9122.57	6909.71	3683.73	7726.85	3446.49	6930.8
Poly(U)-binding-splicing factor PUF60 OS=Mus musculus OX=10090 GN=Puf60 PE=1 SV=2	sp|Q3UEB3|PUF60_MOUSE	0.00914689	0.00968443	1.78069	27032.4	20629.5	15643.4	10599.7	11446.2	32180.2	34056.6	27888.2	27678.8	30180.7	17070.2	30396.9
Barrier-to-autointegration factor OS=Mus musculus OX=10090 GN=Banf1 PE=1 SV=1	sp|O54962|BAF_MOUSE	0.00921656	0.00974895	1.82864	16144.7	13306.4	10065	20468.4	16539.5	31821.2	28561.6	17569	29440.8	32542.5	15304.8	27987
Protein MB21D2 OS=Mus musculus OX=10090 GN=Mb21d2 PE=1 SV=1	sp|Q8C525|M21D2_MOUSE	0.011388	0.0120344	0.603108	41467.3	33648.5	40121.1	46911.3	33182.7	29754.8	21856.3	20168.5	27951.2	18074.9	39066.2	23561.1
ATP synthase subunit O, mitochondrial OS=Mus musculus OX=10090 GN=Atp5po PE=1 SV=1	sp|Q9DB20|ATPO_MOUSE	0.011949	0.0126154	1.82586	6805.38	6871.68	6329.34	6822.17	8015.37	13926.4	18533.5	13270.5	10101	7788.75	6968.79	12724
Laminin subunit beta-1 OS=Mus musculus OX=10090 GN=Lamb1 PE=1 SV=3	sp|P02469|LAMB1_MOUSE	0.0129373	0.0136459	3.0199	157.611	65.5792	46.8122	40.7536	37.0193	52.6167	391.724	155.37	208.326	242.209	69.5551	210.049
40S ribosomal protein S19 OS=Mus musculus OX=10090 GN=Rps19 PE=1 SV=3	sp|Q9CZX8|RS19_MOUSE	0.0176403	0.0185889	1.76838	22188.5	7248.1	10354.1	18157.7	10225.3	18538.7	31108.4	24884.1	20048.9	25977.3	13634.8	24111.5
Charged multivesicular body protein 4b OS=Mus musculus OX=10090 GN=Chmp4b PE=1 SV=2	sp|Q9D8B3|CHM4B_MOUSE	0.0180582	0.0190113	2.87137	2479.28	795.097	1759.13	43.3313	87.8629	2813.48	2257.35	2885.87	1591.53	5281.54	1032.94	2965.95
Peptidyl-prolyl cis-trans isomerase-like 1 OS=Mus musculus OX=10090 GN=Ppil1 PE=1 SV=1	sp|Q9D0W5|PPIL1_MOUSE	0.0186937	0.0196619	3.1305	882.586	1014.16	1.24348	11325	118.55	4833.72	9048.88	5874.79	9618.82	12389.5	2668.31	8353.14
Ig lambda-3 chain C region OS=Mus musculus OX=10090 GN=Iglc3 PE=1 SV=1	sp|P01845|LAC3_MOUSE	0.0193786	0.020363	0.473575	27837.7	78352.4	62711.3	94138	42027	19846.7	40089.1	26168.3	39968.5	18399.3	61013.3	28894.4
Ig lambda-1 chain C region OS=Mus musculus OX=10090 PE=1 SV=1	sp|P01843|LAC1_MOUSE	0.0218188	0.0229057	0.395268	137842	120180	240954	555260	382813	77726.4	59965.9	82924.3	209793	137610	287410	113604
Complement C1r-A subcomponent OS=Mus musculus OX=10090 GN=C1ra PE=1 SV=1	sp|Q8CG16|C1RA_MOUSE	0.0312549	0.032781	0.479201	18809.5	21490.6	26927.8	71289.6	36371.1	10671.7	11204.9	14272.1	31111.2	16546.9	34977.7	16761.4
Ig heavy chain V regions TEPC 15/S107/HPCM1/HPCM2/HPCM3 OS=Mus musculus OX=10090 PE=1 SV=1	sp|P01787|HVM18_MOUSE	0.0419646	0.0439723	0.544313	76949.4	86337.4	66734	195227	145670	48385.9	65806.6	40011	94646.3	61908.3	114184	62151.6
Ig kappa chain V-V region L7 (Fragment) OS=Mus musculus OX=10090 GN=Gm10881 PE=1 SV=1	sp|P01642|KV5A9_MOUSE	0.0507495	0.0531276	0.356736	8944.91	2314.04	23112.8	19511.2	10969.6	4278.65	2482.28	6197.52	6269.08	3907.71	12970.5	4627.05
Ig kappa chain V-II region 26-10 OS=Mus musculus OX=10090 PE=1 SV=1	sp|P01631|KV2A7_MOUSE	0.0509838	0.0533229	0.387623	201452	58458.6	473567	376883	180359	119538	29623.9	167931	125521	57698.3	258144	100062
Hemoglobin subunit alpha OS=Mus musculus OX=10090 GN=Hba PE=1 SV=2	sp|P01942|HBA_MOUSE	0.0516206	0.0539384	0.708317	18884.6	15156.7	17779.6	15377.1	15668.6	14460.2	12304.7	9365.82	12747	9818.05	16573.3	11739.2
Pyruvate kinase PKM OS=Mus musculus OX=10090 GN=Pkm PE=1 SV=4	sp|P52480|KPYM_MOUSE	0.0516813	0.0539515	1.55085	5516.1	529.739	529.663	749.487	502.026	3712.88	2772.24	2222.63	1104.51	2326.24	1565.4	2427.7
Alpha-S2-casein OS=Bos taurus GN=CSN1S2 PE=1 SV=2	sp|P02663|CASA2_BOVIN	0.0541318	0.0564568	0.0199057	64.3155	216.489	233.881	21419.3	276.751	67.0078	31.3972	101.003	182.466	60.2467	4442.14	88.4241
Erythrocyte band 7 integral membrane protein OS=Mus musculus OX=10090 GN=Stom PE=1 SV=3	sp|P54116|STOM_MOUSE	0.0561993	0.0585584	29.9824	21.32	16.3393	34.9171	35.2358	32.6031	2776.19	420.498	8.68077	983.107	21.5145	28.0831	841.999
Ig alpha chain C region OS=Mus musculus OX=10090 PE=1 SV=1	sp|P01878|IGHA_MOUSE	0.0660413	0.0687494	0.345206	2539.26	18831.9	5900.13	309.309	3134.02	234.906	9232.57	534.817	210.924	389.653	6142.93	2120.57
Ig kappa chain V-V region MOPC 41 OS=Mus musculus OX=10090 GN=Gm5571 PE=1 SV=1	sp|P01639|KV5A7_MOUSE	0.0697018	0.0724924	0.366132	37922.3	11026.7	98264.3	117961	59190	16706	4396.26	35257.1	41800.9	20600	64872.9	23752.1
Myeloperoxidase OS=Mus musculus OX=10090 GN=Mpo PE=1 SV=2	sp|P11247|PERM_MOUSE	0.0779873	0.0810343	22.2061	183.813	77.0987	113.415	359.688	623.578	28599.5	343.918	378.35	332.147	492.814	271.518	6029.36
Ig kappa chain V-V region MOPC 21 OS=Mus musculus OX=10090 PE=1 SV=1	sp|P01634|KV5A2_MOUSE	0.0783164	0.0813006	0.404089	46643.6	11957.6	102603	101685	45198.7	25377.9	8014.19	35493.8	37407.9	18201.2	61617.6	24899
Complement C1q-like protein 2 OS=Mus musculus OX=10090 GN=C1ql2 PE=1 SV=1	sp|Q8CFR0|C1QL2_MOUSE	0.0868519	0.0900776	0.701363	13110.8	7025.41	8516.43	7433.7	8494.29	7626.92	5402.17	4690.69	6924.52	6622.92	8916.14	6253.44
Aconitate hydratase, mitochondrial OS=Mus musculus OX=10090 GN=Aco2 PE=1 SV=1	sp|Q99KI0|ACON_MOUSE	0.0896381	0.092881	1.50555	987.662	711.345	945.941	425.012	1336.68	878.076	1923.78	1185.23	1530.45	1116.88	881.329	1326.88
Ig kappa chain V-II region 7S34.1 OS=Mus musculus OX=10090 PE=1 SV=1	sp|P01630|KV2A6_MOUSE	0.0908879	0.0940888	0.5378	28259.4	6967.64	25990.1	33545.6	19940.5	19232.1	5429.43	10918.4	18358.4	7749.06	22940.7	12337.5
Ig kappa chain V-V region HP R16.7 OS=Mus musculus OX=10090 PE=1 SV=1	sp|P01644|KV5AB_MOUSE	0.100137	0.103568	0.433676	123320	28835.6	174954	262518	70884.4	53960.7	23522.3	84614.3	90151.1	34200.1	132102	57289.7
Laminin subunit alpha-1 OS=Mus musculus OX=10090 GN=Lama1 PE=1 SV=2	sp|P19137|LAMA1_MOUSE	0.101086	0.104452	0.307072	6650.81	35.3472	15.0154	7.79491	17.4577	87.7041	563.487	373.502	379.887	660.917	1345.28	413.099
Ig gamma-3 chain C region OS=Mus musculus OX=10090 PE=1 SV=2	sp|P03987|IGHG3_MOUSE	0.10667	0.11012	0.530549	249416	127352	526385	317702	112631	145866	76718.7	245076	171468	68350.2	266697	141496
High affinity immunoglobulin gamma Fc receptor I OS=Mus musculus OX=10090 GN=Fcgr1 PE=1 SV=1	sp|P26151|FCGR1_MOUSE	0.120683	0.124472	1.73657	2810.66	178.195	4738.69	2955.9	1798.28	2894.49	8239.69	4680.13	3385.1	2475.94	2496.35	4335.07
Ig gamma-2B chain C region OS=Mus musculus OX=10090 GN=Igh-3 PE=1 SV=3	sp|P01867|IGG2B_MOUSE	0.128359	0.132267	0.559957	1.29027e+06	650911	2.52009e+06	3.2721e+06	1.30225e+06	894272	423249	1.28227e+06	1.82418e+06	635593	1.80712e+06	1.01191e+06
Ig kappa chain V-V region K2 (Fragment) OS=Mus musculus OX=10090 PE=1 SV=1	sp|P01635|KV5A3_MOUSE	0.129812	0.13364	0.55474	59003.5	28800.1	120533	150171	70491.1	32384.4	29070	61608	77411.7	37508.2	85799.6	47596.4
Ig heavy chain V region AC38 205.12 OS=Mus musculus OX=10090 PE=1 SV=1	sp|P06330|HVM51_MOUSE	0.136953	0.140862	0.49643	527624	113967	849496	797486	542300	274162	64984.4	434726	369651	261808	566175	281066
Phosphate carrier protein, mitochondrial OS=Mus musculus OX=10090 GN=Slc25a3 PE=1 SV=1	sp|Q8VEM8|MPCP_MOUSE	0.141135	0.14503	0.577774	239018	6493.79	4253.41	4440.83	5204.02	30263.7	34135.8	31627.4	25951.2	27902.2	51881.9	29976.1
Protein DEK OS=Mus musculus OX=10090 GN=Dek PE=1 SV=1	sp|Q7TNV0|DEK_MOUSE	0.146295	0.150195	1.25375	1736.35	308.419	1375.72	4110.84	451.249	2079.13	2209.91	1965.98	1761.12	1992.03	1596.51	2001.63
Cytochrome b-c1 complex subunit 8 OS=Mus musculus OX=10090 GN=Uqcrq PE=1 SV=3	sp|Q9CQ69|QCR8_MOUSE	0.150487	0.154356	0.64143	35403.7	63523.5	119001	104529	56180.5	51530.8	40495.5	49186.8	47592.5	54063.9	75727.5	48573.9
CD5 antigen-like OS=Mus musculus OX=10090 GN=Cd5l PE=1 SV=3	sp|Q9QWK4|CD5L_MOUSE	0.154171	0.15799	0.720036	14187.7	20795.5	20304.9	34152.5	23362.7	12204.6	15638.9	11615.7	23947.3	17815.8	22560.7	16244.5
Ig heavy chain V-III region A4 OS=Mus musculus OX=10090 PE=1 SV=1	sp|P01796|HVM27_MOUSE	0.174008	0.178155	0.756044	66972.3	55614.1	104048	89322	95547.6	67648.9	52849.1	61796.8	70085.6	58734.3	82300.7	62222.9
Serum albumin OS=Mus musculus OX=10090 GN=Alb PE=1 SV=3	sp|P07724|ALBU_MOUSE	0.180777	0.184916	0.745484	2685.43	4742.31	3731.96	5202.46	5328.98	1950.43	3170.01	4424.61	3721.35	2904	4338.23	3234.08
Ig gamma-1 chain C region secreted form OS=Mus musculus OX=10090 GN=Ighg1 PE=1 SV=1	sp|P01868|IGHG1_MOUSE	0.206173	0.2107	0.477158	29166.5	26937.5	222136	100485	43042.9	17973.1	19549.8	79114.4	57176.9	27435.7	84353.6	40250
Ig kappa chain V-III region PC 2880/PC 1229 OS=Mus musculus OX=10090 PE=1 SV=1	sp|P01654|KV3A1_MOUSE	0.216248	0.220795	0.566927	94909.1	37562.7	209567	240923	101717	87936.1	38545.7	100512	109884	51284.5	136936	77632.6
Ig gamma-2A chain C region secreted form OS=Mus musculus OX=10090 PE=1 SV=1	sp|P01864|GCAB_MOUSE	0.22101	0.225451	0.539461	1.09821e+06	263393	2.10424e+06	2.24709e+06	1.26924e+06	795324	192146	1.00301e+06	1.1688e+06	607326	1.39644e+06	753322
Beta-casein OS=Bos taurus GN=CSN2 PE=1 SV=2	sp|P02666|CASB_BOVIN	0.238442	0.243011	0.0640956	4210.67	4253.84	2224.73	261415	3103.03	2488.77	1437.19	4828.59	5728.72	3156.33	55041.5	3527.92
Ig heavy chain V region 3-6 OS=Mus musculus OX=10090 GN=Ighv3-6 PE=1 SV=1	sp|P18531|HVM60_MOUSE	0.242116	0.24653	0.452079	35790	4890.31	95792.2	86760.4	50548.8	14037.5	7402.91	40385.5	49197.3	12747.9	54756.3	24754.2
Desmoglein-1-beta OS=Mus musculus OX=10090 GN=Dsg1b PE=1 SV=1	sp|Q7TSF1|DSG1B_MOUSE	0.294118	0.299207	0.702365	4919.82	9242.88	15882.3	11441.9	19745.1	7099.42	5067.94	12157.5	6975.61	11706.8	12246.4	8601.45
Catalase OS=Mus musculus OX=10090 GN=Cat PE=1 SV=4	sp|P24270|CATA_MOUSE	0.306897	0.311924	0.701902	1048.67	2130.81	4210.63	2350.3	3425.08	1730.72	1212.79	2176.18	1851.5	2269.71	2633.1	1848.18
Ig heavy chain V region 6.96 OS=Mus musculus OX=10090 PE=4 SV=1	sp|P18528|HVM57_MOUSE	0.323504	0.328504	0.638359	52323.1	12379.7	62754.1	86852.4	86500.2	29218.5	10887.3	36772.9	68945.5	46200.3	60161.9	38404.9
Arginine and glutamate-rich protein 1 OS=Mus musculus OX=10090 GN=Arglu1 PE=1 SV=2	sp|Q3UL36|ARGL1_MOUSE	0.344914	0.349926	1.19918	61109.1	58886.6	47793.6	34414.9	42998.2	55215.3	79303.5	48130.6	46750.3	64641.1	49040.5	58808.1
ATP synthase subunit beta, mitochondrial OS=Mus musculus OX=10090 GN=Atp5f1b PE=1 SV=2	sp|P56480|ATPB_MOUSE	0.367981	0.37299	0.790027	23071.8	18637.7	20059.3	8448.91	19297.8	16685.9	18788.4	15041.6	10050.9	10152.8	17903.1	14143.9
Adhesion G-protein coupled receptor V1 OS=Mus musculus OX=10090 GN=Adgrv1 PE=1 SV=1	sp|Q8VHN7|AGRV1_MOUSE	0.387169	0.392083	0.70873	451.834	1176.7	1961.91	1313.41	2397.52	926.86	473.21	1283.15	812.101	1679.39	1460.28	1034.94
Ig kappa chain V19-17 OS=Mus musculus OX=10090 GN=Igk-V19-17 PE=1 SV=1	sp|P01633|KV5A1_MOUSE	0.404755	0.409521	0.708072	61531.9	25175.7	116059	127491	76083.4	53618.7	23984.5	78277.2	73515.9	58321.8	81268.1	57543.6
Prelamin-A/C OS=Mus musculus OX=10090 GN=Lmna PE=1 SV=2	sp|P48678|LMNA_MOUSE	0.459451	0.464441	1.14181	196909	152475	134263	137352	128824	127006	200493	154876	187962	185820	149964	171231
FACT complex subunit SPT16 OS=Mus musculus OX=10090 GN=Supt16h PE=1 SV=2	sp|Q920B9|SP16H_MOUSE	0.592418	0.59831	1.1472	1124.61	625.576	390.242	641.975	591.45	557.573	1373.5	543.711	662.759	732.925	674.771	774.094
Ig kappa chain V-V region L6 (Fragment) OS=Mus musculus OX=10090 PE=4 SV=1	sp|P01638|KV5A6_MOUSE	0.603166	0.608615	1.04748	31061.5	7337.17	68296.4	47153.6	24076.4	37987.6	16820	44930.2	57041.7	29593.2	35585	37274.5
Protein-L-isoaspartate(D-aspartate) O-methyltransferase OS=Mus musculus OX=10090 GN=Pcmt1 PE=1 SV=3	sp|P23506|PIMT_MOUSE	0.662364	0.667745	1.0669	59204.9	54318.7	47856.2	42443.8	44452.2	55279.9	58418	50042.4	48490.5	52655.1	49655.2	52977.2
Lysozyme C-1 OS=Mus musculus OX=10090 GN=Lyz1 PE=1 SV=1	sp|P17897|LYZ1_MOUSE	0.730277	0.735545	1.18797	4130.45	7753.54	16921	14291.6	10509.4	39820	3817.87	7248.57	3970.32	8825.86	10721.2	12736.5
U1 small nuclear ribonucleoprotein A OS=Mus musculus OX=10090 GN=Snrpa PE=1 SV=3	sp|Q62189|SNRPA_MOUSE	0.750931	0.755667	1.12433	11873.9	11606.9	9619.18	11908.2	10301.4	4091.93	28701.1	7282.8	8665.33	13445	11061.9	12437.2
Gasdermin-A OS=Mus musculus OX=10090 GN=Gsdma PE=2 SV=1	sp|Q9EST1|GSDMA_MOUSE	0.794918	0.799211	0.868966	567.662	1664.41	1956.41	2005.14	2408.95	1274.1	974.248	1490.71	1485.32	2250.96	1720.51	1495.07
Alpha-S1-casein OS=Bos taurus GN=CSN1S1 PE=1 SV=2	sp|P02662|CASA1_BOVIN	0.807792	0.811424	0.193796	4452.26	6239.87	3899.96	337595	5074.55	12442.1	9533.54	16085.2	18566.3	12608.9	71452.4	13847.2
Complement C1q-like protein 3 OS=Mus musculus OX=10090 GN=C1ql3 PE=1 SV=1	sp|Q9ESN4|C1QL3_MOUSE	0.80965	0.81256	1.04416	391879	277494	327563	274622	225714	423491	311421	305565	253930	268984	299454	312678
Immunoglobulin kappa constant OS=Mus musculus OX=10090 GN=Igkc PE=1 SV=2	sp|P01837|IGKC_MOUSE	0.813271	0.815461	0.920082	2.56972e+06	1.12164e+06	5.6264e+06	4.26418e+06	2.63735e+06	2.53754e+06	1.01912e+06	4.51746e+06	4.62811e+06	2.22083e+06	3.24386e+06	2.98461e+06
Junction plakoglobin OS=Mus musculus OX=10090 GN=Jup PE=1 SV=3	sp|Q02257|PLAK_MOUSE	0.872725	0.87429	0.8365	27888.2	40173.8	70606.1	59508	153894	47913	40556.6	86503.1	45774.7	73759.2	70414	58901.3
YTH domain-containing protein 1 OS=Mus musculus OX=10090 GN=Ythdc1 PE=1 SV=2	sp|E9Q5K9|YTDC1_MOUSE	0.880903	0.881692	0.870687	2009.59	1145.21	1020.46	1076.06	3343.98	1349.79	1985.75	1263.2	1337.54	1547.54	1719.06	1496.76
Protein-glutamine gamma-glutamyltransferase K OS=Mus musculus OX=10090 GN=Tgm1 PE=1 SV=2	sp|Q9JLF6|TGM1_MOUSE	0.910929	0.910929	0.989648	613.879	1251.77	1323.09	1349.58	1971.18	1462.1	769.616	1297.12	1393.99	1519.3	1301.9	1288.42
Disks large-associated protein 3 OS=Mus musculus OX=10090 GN=Dlgap3 PE=1 SV=1	sp|Q6PFD5|DLGP3_MOUSE	< 0.00010	0.940862	Inf	0	0	0	0	0	0.0006283	0.00059172	0.00087751	0.00046924	0.0006733	1e-06	0.000648014
AP-2 complex subunit beta OS=Mus musculus OX=10090 GN=Ap2b1 PE=1 SV=1	sp|Q9DBG3|AP2B1_MOUSE	< 0.00010	0.941515	Inf	0	0	0	0	0	0.00065512	0.00066105	0.00068623	0.00053376	0.00070204	1e-06	0.00064764
Voltage-dependent calcium channel subunit alpha-2/delta-1 OS=Mus musculus OX=10090 GN=Cacna2d1 PE=1 SV=1	sp|O08532|CA2D1_MOUSE	< 0.00010	0.941515	Inf	0	0	0	0	0	0.0004709	0.00078619	0.00077727	0.00045343	0.00074549	1e-06	0.000646656
Alpha-actinin-2 OS=Mus musculus OX=10090 GN=Actn2 PE=1 SV=2	sp|Q9JI91|ACTN2_MOUSE	< 0.00010	0.941515	Inf	0	0	0	0	0	0.00052818	0.00064665	0.00081513	0.00060605	0.00059785	1e-06	0.000638772
Casein kinase II subunit alpha OS=Mus musculus OX=10090 GN=Csnk2a1 PE=1 SV=2	sp|Q60737|CSK21_MOUSE	< 0.00010	0.94295	Inf	0	0	0	0	0	0.00060382	0.00063366	0.00043853	0.00063955	0.0008412	1e-06	0.000631352
SNAP-TAG	sp|SNAP-TAG|SNAP-TAG	< 0.00010	0.94295	Inf	0	0	0	0	0	0.00073397	0.00085582	0.00066631	0.00043189	0.00042605	1e-06	0.000622808
Neurochondrin OS=Mus musculus OX=10090 GN=Ncdn PE=1 SV=1	sp|Q9Z0E0|NCDN_MOUSE	< 0.00010	0.943793	Inf	0	0	0	0	0	0.00064772	0.00062308	0.00070562	0.00051454	0.00056397	1e-06	0.000610986
Protein kinase C alpha type OS=Mus musculus OX=10090 GN=Prkca PE=1 SV=3	sp|P20444|KPCA_MOUSE	< 0.00010	0.943793	Inf	0	0	0	0	0	0.00049186	0.00055304	0.00089305	0.00049616	0.00061181	1e-06	0.000609184
Protein VAC14 homolog OS=Mus musculus OX=10090 GN=Vac14 PE=1 SV=1	sp|Q80WQ2|VAC14_MOUSE	< 0.00010	0.944559	Inf	0	0	0	0	0	0.00090573	0.00052805	0.00049335	0.00053296	0.00057832	1e-06	0.000607682
TNF receptor-associated factor 3 OS=Mus musculus OX=10090 GN=Traf3 PE=1 SV=2	sp|Q60803|TRAF3_MOUSE	< 0.00010	0.944559	Inf	0	0	0	0	0	0.00058295	0.00058262	0.00083162	0.00044103	0.00058008	1e-06	0.00060366
D-beta-hydroxybutyrate dehydrogenase, mitochondrial OS=Mus musculus OX=10090 GN=Bdh1 PE=1 SV=2	sp|Q80XN0|BDH_MOUSE	< 0.00010	0.944559	Inf	0	0	0	0	0	0.00055066	0.00048156	0.00062487	0.00060754	0.00059932	1e-06	0.00057279
V-type proton ATPase subunit B, brain isoform OS=Mus musculus OX=10090 GN=Atp6v1b2 PE=1 SV=1	sp|P62814|VATB2_MOUSE	< 0.00010	0.944559	Inf	0	0	0	0	0	0.00064683	0.00072728	0.00050332	0.0004078	0.0005632	1e-06	0.000569686
Brain-enriched guanylate kinase-associated protein OS=Mus musculus OX=10090 GN=Begain PE=1 SV=2	sp|Q68EF6|BEGIN_MOUSE	< 0.00010	0.944559	Inf	0	0	0	0	0	0.00039349	0.0006194	0.00064299	0.00048624	0.00068523	1e-06	0.00056547
WD repeat-containing protein 37 OS=Mus musculus OX=10090 GN=Wdr37 PE=1 SV=1	sp|Q8CBE3|WDR37_MOUSE	< 0.00010	0.944559	Inf	0	0	0	0	0	0.0006664	0.00058277	0.00069139	0.00042014	0.00041445	1e-06	0.00055503
Leucine-rich repeat transmembrane neuronal protein 1 OS=Mus musculus OX=10090 GN=Lrrtm1 PE=2 SV=1	sp|Q8K377|LRRT1_MOUSE	< 0.00010	0.944559	Inf	0	0	0	0	0	0.00072366	0.00055374	0.0004106	0.00047905	0.00055133	1e-06	0.000543676
Actin-related protein 2/3 complex subunit 2 OS=Mus musculus OX=10090 GN=Arpc2 PE=1 SV=3	sp|Q9CVB6|ARPC2_MOUSE	< 0.00010	0.944559	Inf	0	0	0	0	0	0.00062959	0.00068822	0.00042866	0.00041677	0.00054818	1e-06	0.000542284
RIMS-binding protein 2 OS=Mus musculus OX=10090 GN=Rimbp2 PE=1 SV=3	sp|Q80U40|RIMB2_MOUSE	< 0.00010	0.944559	Inf	0	0	0	0	0	0.00066071	0.00050076	0.00059981	0.00050542	0.00042187	1e-06	0.000537714
Cerebellin-1 OS=Mus musculus OX=10090 GN=Cbln1 PE=1 SV=1	sp|Q9R171|CBLN1_MOUSE	< 0.00010	0.946226	Inf	0	0	0	0	0	0.00073397	0.00042791	0.00066631	0.00043189	0.00042605	1e-06	0.000537226
Neurexin-3 OS=Mus musculus OX=10090 GN=Nrxn3 PE=1 SV=2	sp|Q6P9K9|NRX3A_MOUSE	< 0.00010	0.946226	Inf	0	0	0	0	0	0.0006913	0.00049941	0.00057301	0.000451	0.00041872	1e-06	0.000526688
Protein SCAI OS=Mus musculus OX=10090 GN=Scai PE=1 SV=2	sp|Q8C8N2|SCAI_MOUSE	< 0.00010	0.948427	Inf	0	0	0	0	0	0.00070127	0.0003407	0.00042442	0.0005502	0.0006106	1e-06	0.000525438
Signal-induced proliferation-associated 1-like protein 1 OS=Mus musculus OX=10090 GN=Sipa1l1 PE=1 SV=2	sp|Q8C0T5|SI1L1_MOUSE	< 0.00010	0.948427	Inf	0	0	0	0	0	0.00034447	0.00057931	0.00072165	0.00042098	0.00055372	1e-06	0.000524026
Carbonic anhydrase-related protein 11 OS=Mus musculus OX=10090 GN=Ca11 PE=2 SV=2	sp|O70354|CAH11_MOUSE	< 0.00010	0.949516	Inf	0	0	0	0	0	0.00057584	0.00050358	0.00026138	0.00063533	0.00062673	1e-06	0.000520572
Rab11 family-interacting protein 2 OS=Mus musculus OX=10090 GN=Rab11fip2 PE=1 SV=1	sp|G3XA57|RFIP2_MOUSE	< 0.00010	0.951864	Inf	0	0	0	0	0	0.00055335	0.00032261	0.00058606	0.00056981	0.0005621	1e-06	0.000518786
Unconventional myosin-VI OS=Mus musculus OX=10090 GN=Myo6 PE=1 SV=1	sp|Q64331|MYO6_MOUSE	< 0.00010	0.952908	Inf	0	0	0	0	0	0.00048525	0.00055493	0.00057607	0.00036241	0.00058501	1e-06	0.000512734
Rho GTPase-activating protein 44 OS=Mus musculus OX=10090 GN=Arhgap44 PE=1 SV=1	sp|Q5SSM3|RHG44_MOUSE	< 0.00010	0.952908	Inf	0	0	0	0	0	0.0006961	0.00045656	0.00063193	0.00035841	0.00040406	1e-06	0.000509412
Protein shisa-7 OS=Mus musculus OX=10090 GN=Shisa7 PE=1 SV=3	sp|Q8C3Q5|SHSA7_MOUSE	< 0.00010	0.952908	Inf	0	0	0	0	0	0.00050773	0.00051802	0.00053775	0.00029876	0.00066312	1e-06	0.000505076
Sorbin and SH3 domain-containing protein 1 OS=Mus musculus OX=10090 GN=Sorbs1 PE=1 SV=2	sp|Q62417|SRBS1_MOUSE	< 0.00010	0.953311	Inf	0	0	0	0	0	0.00036604	0.00051217	0.00066459	0.00042001	0.00054181	1e-06	0.000500924
DnaJ homolog subfamily B member 6 OS=Mus musculus OX=10090 GN=Dnajb6 PE=1 SV=4	sp|O54946|DNJB6_MOUSE	< 0.00010	0.953518	Inf	0	0	0	0	0	0.00051747	0.00045253	0.00058721	0.00045674	0.00045056	1e-06	0.000492902
Brevican core protein OS=Mus musculus OX=10090 GN=Bcan PE=1 SV=2	sp|Q61361|PGCB_MOUSE	< 0.00010	0.95487	Inf	0	0	0	0	0	0.0004278	0.00065471	0.00058255	0.0002832	0.00051217	1e-06	0.000492086
Purine-rich element-binding protein gamma OS=Mus musculus OX=10090 GN=Purg PE=1 SV=1	sp|Q8R4E6|PURG_MOUSE	< 0.00010	0.9602	Inf	0	0	0	0	0	0.00040473	0.00047193	0.0004899	0.00047631	0.00058734	1e-06	0.000486042
Disks large-associated protein 4 OS=Mus musculus OX=10090 GN=Dlgap4 PE=1 SV=1	sp|B1AZP2|DLGP4_MOUSE	< 0.00010	0.9605	Inf	0	0	0	0	0	0.0005712	0.00049952	0.00051854	0.00033611	0.00049734	1e-06	0.000484542
Plasma membrane calcium-transporting ATPase 2 OS=Mus musculus OX=10090 GN=Atp2b2 PE=1 SV=2	sp|Q9R0K7|AT2B2_MOUSE	< 0.00010	0.963489	Inf	0	0	0	0	0	0.00070947	0.00044809	0.00046516	0.00045226	0.00034318	1e-06	0.000483632
Copine-2 OS=Mus musculus OX=10090 GN=Cpne2 PE=1 SV=1	sp|P59108|CPNE2_MOUSE	< 0.00010	0.963651	Inf	0	0	0	0	0	0.00043083	0.00037676	0.00054756	0.00060843	0.00045015	1e-06	0.000482746
Cyclin-dependent kinase-like 5 OS=Mus musculus OX=10090 GN=Cdkl5 PE=1 SV=1	sp|Q3UTQ8|CDKL5_MOUSE	< 0.00010	0.969992	Inf	0	0	0	0	0	0.00060408	0.0005723	0.0004113	0.00031103	0.00048214	1e-06	0.00047617
Serine/threonine-protein kinase MARK2 OS=Mus musculus OX=10090 GN=Mark2 PE=1 SV=3	sp|Q05512|MARK2_MOUSE	< 0.00010	0.969992	Inf	0	0	0	0	0	0.00054764	0.00058535	0.00049716	0.00037596	0.00037087	1e-06	0.000475396
Engulfment and cell motility protein 2 OS=Mus musculus OX=10090 GN=Elmo2 PE=1 SV=1	sp|Q8BHL5|ELMO2_MOUSE	< 0.00010	0.969992	Inf	0	0	0	0	0	0.00064507	0.00050771	0.00046848	0.00028468	0.00044933	1e-06	0.000471054
Tricarboxylate transport protein, mitochondrial OS=Mus musculus OX=10090 GN=Slc25a1 PE=1 SV=1	sp|Q8JZU2|TXTP_MOUSE	< 0.00010	0.969992	Inf	0	0	0	0	0	0.00045549	0.00039833	0.00055133	0.00053604	0.00039659	1e-06	0.000467556
ELAV-like protein 4 OS=Mus musculus OX=10090 GN=Elavl4 PE=1 SV=1	sp|Q61701|ELAV4_MOUSE	< 0.00010	0.969992	Inf	0	0	0	0	0	0.00049059	0.00053628	0.00022268	0.00054127	0.00053394	1e-06	0.000464952
Cadherin-2 OS=Mus musculus OX=10090 GN=Cdh2 PE=1 SV=2	sp|P15116|CADH2_MOUSE	< 0.00010	0.969992	Inf	0	0	0	0	0	0.00041694	0.00045578	0.00037851	0.00041401	0.00058993	1e-06	0.000451034
Protein lin-7 homolog C OS=Mus musculus OX=10090 GN=Lin7c PE=1 SV=2	sp|O88952|LIN7C_MOUSE	< 0.00010	0.973016	Inf	0	0	0	0	0	0.00047938	0.00041922	0.00043519	0.00042312	0.0004174	1e-06	0.000434862
Arf-GAP with GTPase, ANK repeat and PH domain-containing protein 2 OS=Mus musculus OX=10090 GN=Agap2 PE=1 SV=1	sp|Q3UHD9|AGAP2_MOUSE	< 0.00010	0.974797	Inf	0	0	0	0	0	0.00043795	0.00045263	0.00043372	0.00024599	0.00055465	1e-06	0.000424988
Calreticulin OS=Mus musculus OX=10090 GN=Calr PE=1 SV=1	sp|P14211|CALR_MOUSE	< 0.00010	0.974797	Inf	0	0	0	0	0	0.00045403	0.00049632	0.00041218	0.00040074	0.00029649	1e-06	0.000411952
Integral membrane protein 2C OS=Mus musculus OX=10090 GN=Itm2c PE=1 SV=2	sp|Q91VK4|ITM2C_MOUSE	< 0.00010	0.974797	Inf	0	0	0	0	0	0.00035107	0.00046052	0.00031871	0.0004648	0.00045851	1e-06	0.000410722
Protein-arginine deiminase type-2 OS=Mus musculus OX=10090 GN=Padi2 PE=1 SV=2	sp|Q08642|PADI2_MOUSE	< 0.00010	0.974797	Inf	0	0	0	0	0	0.00056129	0.00024543	0.00044586	0.00037157	0.00042763	1e-06	0.000410356
Cytochrome b-c1 complex subunit Rieske, mitochondrial OS=Mus musculus OX=10090 GN=Uqcrfs1 PE=1 SV=1	sp|Q9CR68|UCRI_MOUSE	< 0.00010	0.974797	Inf	0	0	0	0	0	0.000517	0.00045212	0.00031289	0.00045632	0.0003001	1e-06	0.000407686
UDP-N-acetylglucosamine--peptide N-acetylglucosaminyltransferase 110 kDa subunit OS=Mus musculus OX=10090 GN=Ogt PE=1 SV=2	sp|Q8CGY8|OGT1_MOUSE	< 0.00010	0.976919	Inf	0	0	0	0	0	0.00036114	0.00051321	0.00020491	0.00043829	0.00047167	1e-06	0.000397844
Sickle tail protein OS=Mus musculus OX=10090 GN=Skt PE=1 SV=1	sp|A2AQ25|SKT_MOUSE	< 0.00010	0.976919	Inf	0	0	0	0	0	0.00043676	0.00036073	0.0003965	0.00036409	0.00038029	1e-06	0.000387674
Noelin OS=Mus musculus OX=10090 GN=Olfm1 PE=1 SV=1	sp|O88998|NOE1_MOUSE	< 0.00010	0.976919	Inf	0	0	0	0	0	0.00029208	0.00042571	0.00044192	0.00034373	0.00042385	1e-06	0.000385458
Integral membrane protein 2B OS=Mus musculus OX=10090 GN=Itm2b PE=1 SV=1	sp|O89051|ITM2B_MOUSE	< 0.00010	0.977931	Inf	0	0	0	0	0	0.00035503	0.00046572	0.0003223	0.00031336	0.00046369	1e-06	0.00038402
Proline-rich protein 7 OS=Mus musculus OX=10090 GN=Prr7 PE=1 SV=1	sp|Q3V0I2|PRR7_MOUSE	< 0.00010	0.978708	Inf	0	0	0	0	0	0.00035107	0.00046052	0.00031871	0.00030987	0.00045851	1e-06	0.000379736
Nuclear pore complex protein Nup155 OS=Mus musculus OX=10090 GN=Nup155 PE=1 SV=1	sp|Q99P88|NU155_MOUSE	< 0.00010	0.980591	Inf	0	0	0	0	0	0.00033946	0.00044529	0.00033899	0.00038951	0.00038424	1e-06	0.000379498
Heat shock 70 kDa protein 12A OS=Mus musculus OX=10090 GN=Hspa12a PE=1 SV=1	sp|Q8K0U4|HS12A_MOUSE	< 0.00010	0.980591	Inf	0	0	0	0	0	0.00034977	0.00042823	0.00038103	0.00037047	0.00036545	1e-06	0.00037899
Nck-associated protein 1 OS=Mus musculus OX=10090 GN=Nckap1 PE=1 SV=2	sp|P28660|NCKP1_MOUSE	< 0.00010	0.980591	Inf	0	0	0	0	0	0.00046047	0.00036608	0.00045602	0.00025864	0.00032803	1e-06	0.000373848
RING finger protein unkempt homolog OS=Mus musculus OX=10090 GN=Unk PE=1 SV=1	sp|Q8BL48|UNK_MOUSE	< 0.00010	0.980591	Inf	0	0	0	0	0	0.00052465	0.00040784	0.00031753	0.00025727	0.0003553	1e-06	0.000372518
Cytoplasmic polyadenylation element-binding protein 4 OS=Mus musculus OX=10090 GN=Cpeb4 PE=1 SV=1	sp|Q7TN98|CPEB4_MOUSE	< 0.00010	0.980931	Inf	0	0	0	0	0	0.00051818	0.00033986	0.00041161	0.00028585	0.00028199	1e-06	0.000367498
E3 ubiquitin-protein ligase NEDD4-like OS=Mus musculus OX=10090 GN=Nedd4l PE=1 SV=2	sp|Q8CFI0|NED4L_MOUSE	< 0.00010	0.984215	Inf	0	0	0	0	0	0.00032922	0.00041129	0.00042695	0.00029058	0.0003276	1e-06	0.000357128
Elongation factor 1-alpha 2 OS=Mus musculus OX=10090 GN=Eef1a2 PE=1 SV=1	sp|P62631|EF1A2_MOUSE	< 0.00010	0.984634	Inf	0	0	0	0	0	0.00030595	0.00035675	0.00037033	0.00027005	0.00044399	1e-06	0.000349414
Serine/arginine-rich splicing factor 9 OS=Mus musculus OX=10090 GN=Srsf9 PE=1 SV=1	sp|Q9D0B0|SRSF9_MOUSE	< 0.00010	0.984634	Inf	0	0	0	0	0	0.0004254	0.00018601	0.00038618	0.00037547	0.00037039	1e-06	0.00034869
Cerebellin-2 OS=Mus musculus OX=10090 GN=Cbln2 PE=1 SV=1	sp|Q8BGU2|CBLN2_MOUSE	< 0.00010	0.990345	Inf	0	0	0	0	0	0.0004216	0.00018435	0.00038273	0.00037212	0.00036708	1e-06	0.000345576
BTB/POZ domain-containing protein KCTD16 OS=Mus musculus OX=10090 GN=Kctd16 PE=1 SV=2	sp|Q5DTY9|KCD16_MOUSE	< 0.00010	0.991983	Inf	0	0	0	0	0	0.00044233	0.00038682	0.00040156	0.00019521	0.00028885	1e-06	0.000342954
Baculoviral IAP repeat-containing protein 6 OS=Mus musculus OX=10090 GN=Birc6 PE=1 SV=2	sp|O88738|BIRC6_MOUSE	< 0.00010	0.996129	Inf	0	0	0	0	0	0.00035787	0.00032987	0.00037756	0.00034148	0.00027791	1e-06	0.000336938
Oligodendrocyte-myelin glycoprotein OS=Mus musculus OX=10090 GN=Omg PE=1 SV=1	sp|Q63912|OMGP_MOUSE	< 0.00010	0.997292	Inf	0	0	0	0	0	0.00021463	0.00037539	0.00029227	0.00028416	0.0004672	1e-06	0.00032673
BTB/POZ domain-containing protein KCTD8 OS=Mus musculus OX=10090 GN=Kctd8 PE=1 SV=1	sp|Q50H33|KCTD8_MOUSE	< 0.00010	0.997292	Inf	0	0	0	0	0	0.0003968	0.00026025	0.00027017	0.00035023	0.00034549	1e-06	0.000324588
Catenin delta-2 OS=Mus musculus OX=10090 GN=Ctnnd2 PE=1 SV=1	sp|O35927|CTND2_MOUSE	< 0.00010	0.998138	Inf	0	0	0	0	0	0.00026506	0.00039737	0.00030938	0.00026738	0.0003297	1e-06	0.000313778
Serine/threonine-protein phosphatase 2B catalytic subunit beta isoform OS=Mus musculus OX=10090 GN=Ppp3cb PE=1 SV=2	sp|P48453|PP2BB_MOUSE	< 0.00010	0.998138	Inf	0	0	0	0	0	0.00026982	0.00031462	0.0003266	0.00023816	0.00039156	1e-06	0.000308152
Centriole, cilia and spindle-associated protein OS=Mus musculus OX=10090 GN=Ccsap PE=1 SV=1	sp|Q8QZT2|CCSAP_MOUSE	< 0.00010	0.999209	Inf	0	0	0	0	0	0.00037475	0.00032773	0.00034021	0.00033077	0.00016315	1e-06	0.000307322
PC4 and SFRS1-interacting protein OS=Mus musculus OX=10090 GN=Psip1 PE=1 SV=1	sp|Q99JF8|PSIP1_MOUSE	< 0.00010	0.999209	Inf	0	0	0	0	0	0.00026829	0.00023462	0.00024356	0.00039467	0.00038933	1e-06	0.000306094
NACHT and WD repeat domain-containing protein 2 OS=Mus musculus OX=10090 GN=Nwd2 PE=1 SV=2	sp|Q6P5U7|NWD2_MOUSE	< 0.00010	0.999209	Inf	0	0	0	0	0	0.00032527	0.00028446	0.00041833	0.00023925	0.00025961	1e-06	0.000305384
AP-3 complex subunit beta-2 OS=Mus musculus OX=10090 GN=Ap3b2 PE=1 SV=2	sp|Q9JME5|AP3B2_MOUSE	< 0.00010	0.999209	Inf	0	0	0	0	0	0.00039276	0.00030531	0.00027732	0.00023111	0.00030398	1e-06	0.000302096
Neuroligin-1 OS=Mus musculus OX=10090 GN=Nlgn1 PE=1 SV=2	sp|Q99K10|NLGN1_MOUSE	< 0.00010	0.999209	Inf	0	0	0	0	0	0.00022405	0.0002939	0.00035595	0.0002472	0.00034139	1e-06	0.000292498
Trifunctional enzyme subunit alpha, mitochondrial OS=Mus musculus OX=10090 GN=Hadha PE=1 SV=1	sp|Q8BMS1|ECHA_MOUSE	< 0.00010		Inf	0	0	0	0	0	0.00030943	0.0002706	0.00022472	0.00032774	0.0003233	1e-06	0.000291158
Importin subunit alpha-5 OS=Mus musculus OX=10090 GN=Kpna1 PE=1 SV=2	sp|Q60960|IMA5_MOUSE	< 0.00010		Inf	0	0	0	0	0	0.0002633	0.00038377	0.00023903	0.00030987	0.00022926	1e-06	0.000285046
Dihydropyrimidinase-related protein 1 OS=Mus musculus OX=10090 GN=Crmp1 PE=1 SV=1	sp|P97427|DPYL1_MOUSE	< 0.00010		Inf	0	0	0	0	0	0.0003302	0.00036096	0.00029976	0.00014573	0.00028751	1e-06	0.000284832
ATP-dependent 6-phosphofructokinase, platelet type OS=Mus musculus OX=10090 GN=Pfkp PE=1 SV=1	sp|Q9WUA3|PFKAP_MOUSE	< 0.00010		Inf	0	0	0	0	0	0.00030114	0.00026335	0.00021871	0.00021264	0.00041953	1e-06	0.000283074
Leucine zipper putative tumor suppressor 3 OS=Mus musculus OX=10090 GN=Lzts3 PE=1 SV=1	sp|A2AHG0|LZTS3_MOUSE	< 0.00010		Inf	0	0	0	0	0	0.00033728	0.00023596	0.00030619	0.00023816	0.00029367	1e-06	0.000282252
Splicing factor, proline- and glutamine-rich OS=Mus musculus OX=10090 GN=Sfpq PE=1 SV=1	sp|Q8VIJ6|SFPQ_MOUSE	< 0.00010		Inf	0	0	0	0	0	0.00020266	0.00017723	0.00036795	0.00029812	0.00035291	1e-06	0.000279774
Nucleolar RNA helicase 2 OS=Mus musculus OX=10090 GN=Ddx21 PE=1 SV=3	sp|Q9JIK5|DDX21_MOUSE	< 0.00010		Inf	0	0	0	0	0	0.00027743	0.00019409	0.00020149	0.0003918	0.00028987	1e-06	0.000270936
Potassium voltage-gated channel subfamily KQT member 2 OS=Mus musculus OX=10090 GN=Kcnq2 PE=1 SV=1	sp|Q9Z351|KCNQ2_MOUSE	< 0.00010		Inf	0	0	0	0	0	0.00031106	0.00027203	0.00022591	0.00027455	0.00021667	1e-06	0.000260044
Neurexin-2 OS=Mus musculus OX=10090 GN=Nrxn2 PE=1 SV=1	sp|E9Q7X7|NRX2A_MOUSE	< 0.00010		Inf	0	0	0	0	0	0.00030375	0.00031393	0.00020054	0.0002681	0.0001683	1e-06	0.000250924
Microtubule-associated protein 4 OS=Mus musculus OX=10090 GN=Map4 PE=1 SV=3	sp|P27546|MAP4_MOUSE	< 0.00010		Inf	0	0	0	0	0	0.00025183	0.00029364	0.00026672	0.00018523	0.00021927	1e-06	0.000243338
Phosphatidylinositol 5-phosphate 4-kinase type-2 gamma OS=Mus musculus OX=10090 GN=Pip4k2c PE=1 SV=1	sp|Q91XU3|PI42C_MOUSE	< 0.00010		Inf	0	0	0	0	0	0.00022432	0.00029425	0.00020364	0.00019799	0.00029297	1e-06	0.000242634
Syntaphilin OS=Mus musculus OX=10090 GN=Snph PE=1 SV=3	sp|Q80U23|SNPH_MOUSE	< 0.00010		Inf	0	0	0	0	0	0.00028618	0.00033368	0.0001732	0.00016839	0.00024917	1e-06	0.000242124
Neuroligin-3 OS=Mus musculus OX=10090 GN=Nlgn3 PE=1 SV=2	sp|Q8BYM5|NLGN3_MOUSE	< 0.00010		Inf	0	0	0	0	0	0.00028618	0.00025026	0.00020784	0.00020207	0.00024917	1e-06	0.000239104
BTB/POZ domain-containing protein 10 OS=Mus musculus OX=10090 GN=Btbd10 PE=1 SV=1	sp|Q80X66|BTBDA_MOUSE	< 0.00010		Inf	0	0	0	0	0	0.00029822	0.00017387	0.00027073	0.00026323	0.00017311	1e-06	0.000235832
U4/U6.U5 tri-snRNP-associated protein 1 OS=Mus musculus OX=10090 GN=Sart1 PE=1 SV=1	sp|Q9Z315|SNUT1_MOUSE	< 0.00010		Inf	0	0	0	0	0	0.00023434	0.00020493	0.00021274	0.00025854	0.00025505	1e-06	0.00023312
Synaptic functional regulator FMR1 OS=Mus musculus OX=10090 GN=Fmr1 PE=1 SV=1	sp|P35922|FMR1_MOUSE	< 0.00010		Inf	0	0	0	0	0	0.00023071	0.00026901	0.00020944	0.00027151	0.00013392	1e-06	0.000222918
Aladin OS=Mus musculus OX=10090 GN=Aaas PE=1 SV=1	sp|P58742|AAAS_MOUSE	< 0.00010		Inf	0	0	0	0	0	0.00025944	0.00015126	0.00023553	0.000229	0.0002259	1e-06	0.000220226
Neurexin-1-beta OS=Mus musculus OX=10090 GN=Nrxn1 PE=1 SV=1	sp|P0DI97|NRX1B_MOUSE	< 0.00010		Inf	0	0	0	0	0	0.00020179	0.00017647	0.00018319	0.00026716	0.00026355	1e-06	0.000218432
Caprin-1 OS=Mus musculus OX=10090 GN=Caprin1 PE=1 SV=2	sp|Q60865|CAPR1_MOUSE	< 0.00010		Inf	0	0	0	0	0	0.00020036	0.00023363	0.00024252	0.0001179	0.00029076	1e-06	0.000217034
Myb-binding protein 1A OS=Mus musculus OX=10090 GN=Mybbp1a PE=1 SV=2	sp|Q7TPV4|MBB1A_MOUSE	< 0.00010		Inf	0	0	0	0	0	0.00024593	0.00018435	0.00012758	0.00021707	0.00024472	1e-06	0.00020393
Protein phosphatase 1 regulatory subunit 29 OS=Mus musculus OX=10090 GN=Elfn2 PE=1 SV=1	sp|Q68FM6|PPR29_MOUSE	< 0.00010		Inf	0	0	0	0	0	0.00017212	0.00015052	0.00026043	0.0002532	0.00014987	1e-06	0.000197228
NLR family member X1 OS=Mus musculus OX=10090 GN=Nlrx1 PE=1 SV=1	sp|Q3TL44|NLRX1_MOUSE	< 0.00010		Inf	0	0	0	0	0	0.00024215	0.00012706	0.00017586	0.00025648	0.00016867	1e-06	0.000194044
Protein phosphatase 1E OS=Mus musculus OX=10090 GN=Ppm1e PE=1 SV=2	sp|Q80TL0|PPM1E_MOUSE	< 0.00010		Inf	0	0	0	0	0	0.00018913	0.00016539	0.00022893	0.00011129	0.00016467	1e-06	0.000171882
Serine/threonine-protein kinase PAK 5 OS=Mus musculus OX=10090 GN=Pak5 PE=1 SV=1	sp|Q8C015|PAK5_MOUSE	< 0.00010		Inf	0	0	0	0	0	0.00013135	0.00011486	0.00023848	0.0001739	0.00017154	1e-06	0.000166026
Zinc finger CCCH domain-containing protein 11A OS=Mus musculus OX=10090 GN=Zc3h11a PE=1 SV=1	sp|Q6NZF1|ZC11A_MOUSE	< 0.00010		Inf	0	0	0	0	0	0.00017886	0.00015641	0.00016237	0.00015787	0.00015573	1e-06	0.000162248
F-box/WD repeat-containing protein 11 OS=Mus musculus OX=10090 GN=Fbxw11 PE=1 SV=1	sp|Q5SRY7|FBW1B_MOUSE	< 0.00010		Inf	0	0	0	0	0	0.00017424	0.00015237	0.00015818	0.00015379	0.00015171	1e-06	0.000158058
Neuroligin-2 OS=Mus musculus OX=10090 GN=Nlgn2 PE=1 SV=2	sp|Q69ZK9|NLGN2_MOUSE	< 0.00010		Inf	0	0	0	0	0	0.00011296	0.00014818	0.00015383	0.00014956	0.00019672	1e-06	0.00015225
Probable 28S rRNA (cytosine-C(5))-methyltransferase OS=Mus musculus OX=10090 GN=Nop2 PE=1 SV=1	sp|Q922K7|NOP2_MOUSE	< 0.00010		Inf	0	0	0	0	0	0.00011909	0.00015622	0.00010811	0.00015767	0.00020738	1e-06	0.000149694
Plasma membrane calcium-transporting ATPase 1 OS=Mus musculus OX=10090 GN=Atp2b1 PE=1 SV=1	sp|G5E829|AT2B1_MOUSE	< 0.00010		Inf	0	0	0	0	0	0.00019352	0.00013539	0.00014055	0.00010249	0.0001685	1e-06	0.00014809
Constitutive coactivator of PPAR-gamma-like protein 2 OS=Mus musculus OX=10090 GN=Fam120c PE=1 SV=3	sp|Q8C3F2|F120C_MOUSE	< 0.00010		Inf	0	0	0	0	0	0.00012984	0.00011355	0.00011787	0.0001528	0.00018842	1e-06	0.000140496
Misshapen-like kinase 1 OS=Mus musculus OX=10090 GN=Mink1 PE=1 SV=3	sp|Q9JM52|MINK1_MOUSE	< 0.00010		Inf	0	0	0	0	0	0.0001083	9.471e-05	0.00013109	0.00012745	0.00018859	1e-06	0.000130028
Poly [ADP-ribose] polymerase 1 OS=Mus musculus OX=10090 GN=Parp1 PE=1 SV=3	sp|P11103|PARP1_MOUSE	< 0.00010		Inf	0	0	0	0	0	0.00018645	8.1527e-05	0.00012695	0.00012343	0.00012176	1e-06	0.000128023
Membrane-associated guanylate kinase, WW and PDZ domain-containing protein 2 OS=Mus musculus OX=10090 GN=Magi2 PE=1 SV=2	sp|Q9WVQ1|MAGI2_MOUSE	< 0.00010		Inf	0	0	0	0	0	0.00014814	9.7161e-05	0.00013448	0.00013075	9.6738e-05	1e-06	0.000121454
Cartilage acidic protein 1 OS=Mus musculus OX=10090 GN=Crtac1 PE=2 SV=1	sp|Q8R555|CRAC1_MOUSE	< 0.00010		Inf	0	0	0	0	0	0.00014619	0.00012784	0.00013271	6.4516e-05	0.00012729	1e-06	0.000119709
Disabled homolog 2-interacting protein OS=Mus musculus OX=10090 GN=Dab2ip PE=1 SV=1	sp|Q3UHC7|DAB2P_MOUSE	< 0.00010		Inf	0	0	0	0	0	0.00011914	0.00010419	0.00010816	0.00010516	6.9156e-05	1e-06	0.000101161
Regulating synaptic membrane exocytosis protein 2 OS=Mus musculus OX=10090 GN=Rims2 PE=1 SV=1	sp|Q9EQZ7|RIMS2_MOUSE	< 0.00010		Inf	0	0	0	0	0	0.00012345	5.3978e-05	8.4051e-05	8.172e-05	0.00010749	1e-06	9.01378e-05
Voltage-dependent N-type calcium channel subunit alpha-1B OS=Mus musculus OX=10090 GN=Cacna1b PE=1 SV=1	sp|O55017|CAC1B_MOUSE	< 0.00010		Inf	0	0	0	0	0	6.0875e-05	3.5491e-05	3.6842e-05	3.5821e-05	5.3004e-05	1e-06	4.44066e-05
Histone H3.2 OS=Mus musculus OX=10090 GN=Hist1h3b PE=1 SV=2	sp|P84228|H32_MOUSE	< 0.00010		0.6	0.017183	0.020374	0.019531	0.017092	0.016888	0.0086799	0.0091088	0.011347	0.012565	0.010883	0.0182136	0.0105167
Histone H1.0 OS=Mus musculus OX=10090 GN=H1-0 PE=2 SV=4	sp|P10922|H10_MOUSE	< 0.00010		0.5	0.0066254	0.0054934	0.0054768	0.0063905	0.0067653	0.0041377	0.0034056	0.0028725	0.0032225	0.0031789	0.00615028	0.00336344
Ig kappa chain V-V region K2 (Fragment) OS=Mus musculus OX=10090 PE=1 SV=1	sp|P01635|KV5A3_MOUSE	< 0.00010		0.1	0.0030482	0.0027802	0.0046196	0.0040427	0.0042798	0.0008212	0	0.0007455	0.00036241	0	0.0037541	0.000385822
Ig lambda-3 chain C region OS=Mus musculus OX=10090 GN=Iglc3 PE=1 SV=1	sp|P01845|LAC3_MOUSE	< 0.00010		0.2	0.0022471	0.0020495	0.0034055	0.0029802	0.003155	0.00045403	0.0007941	0.00082435	0.00080149	0.00039532	0.00276746	0.000653858
Histone H2B type 3-A OS=Mus musculus OX=10090 GN=Hist3h2ba PE=1 SV=3	sp|Q9D2U9|H2B3A_MOUSE	< 0.00010		0.4	0.0027821	0.0025374	0.0028109	0.0024598	0.0026041	0.001499	0.00098318	0.00068042	0.00066155	0.00097889	0.00263886	0.000960608
40S ribosomal protein S13 OS=Mus musculus OX=10090 GN=Rps13 PE=1 SV=2	sp|P62301|RS13_MOUSE	< 0.00010		10	0.00077383	0	0	0	0	0.0012508	0.0019143	0.0014194	0.0016561	0.0016336	0.000154766	0.00157484
60S ribosomal protein L4 OS=Mus musculus OX=10090 GN=Rpl4 PE=1 SV=3	sp|Q9D8E6|RL4_MOUSE	< 0.00010		17	0	0.00025435	0	0	0	0.0012396	0.00078842	0.00081845	0.00069628	0.00088311	5.087e-05	0.000885172
60S ribosomal protein L30 OS=Mus musculus OX=10090 GN=Rpl30 PE=1 SV=2	sp|P62889|RL30_MOUSE	< 0.00010		Inf	0	0	0	0	0	0.002053	0.0014363	0.0022365	0.0018121	0.0017875	1e-06	0.00186508
60S ribosomal protein L7 OS=Mus musculus OX=10090 GN=Rpl7 PE=1 SV=2	sp|P14148|RL7_MOUSE	< 0.00010		Inf	0	0	0	0	0	0.0010493	0.0018353	0.0012701	0.00092617	0.0012182	1e-06	0.00125981
40S ribosomal protein S12 OS=Mus musculus OX=10090 GN=Rps12 PE=1 SV=2	sp|P63323|RS12_MOUSE	< 0.00010		Inf	0	0	0	0	0	0.0010732	0.00093849	0.00097423	0.00094721	0.0009344	1e-06	0.000973506
40S ribosomal protein S5 OS=Mus musculus OX=10090 GN=Rps5 PE=1 SV=3	sp|P97461|RS5_MOUSE	< 0.00010		Inf	0	0	0	0	0	0.0006944	0.00040484	0.00084051	0.0010215	0.00080615	1e-06	0.00075348
40S ribosomal protein S10 OS=Mus musculus OX=10090 GN=Rps10 PE=1 SV=1	sp|P63325|RS10_MOUSE	< 0.00010		Inf	0	0	0	0	0	0.00085853	0.00075079	0.00051959	0.00075777	0.00049835	1e-06	0.000677006
