# Supplementary material for: Targeted proteoform mapping uncovers specific Neurexin-3 variants required for dendritic inhibition
Source: Neuron. 2022 Jul 6;110(13):2094–2109.e10. doi: 10.1016/j.neuron.2022.04.017 (PMC9275415; doi:10.1016/j.neuron.2022.04.017)
Supplement: Table S3. List of known NRXN binding partners recovered in NRXN1 and NRXN3 immunoprecipitates, related to Figure 4 — iBAQ values of protein abundance for a hand-curated list of known extracellular Neurexin ligands and their detection in anti-HA immunoprecipitates from hippocampal tissue lysates of wild-type and NRXN3 AS5HA/HA mice or detection in anti-NRXN1 and control IgG immunoprecipitates from hippocampal tissue lysates of wild-type mice, respectively. [file mmc4.xlsx]

## Sheet: known NRXN ligands
Table S3: iBAQ values for known Neurexin ligands detected in co-immunoprecipitations from mouse hippocampal tissue
			anti-HA IP from wild-type					anti-HA IP from NRXN3AS5HA/HA					control IgG IP from wild-type					anti-NRXN IP from wild-type			MEAN anti-HA	MEAN anti-HA	Fold-change	NRXN3AS5HA	MEAN ctrl IgG	MEAN NRXN	Fold-change	NRXN IP
NRXN ligand	replicate 1	replicate 2	replicate 3	replicate 4	replicate 5	replicate 1	replicate 2	replicate 3	replicate 4	replicate 5	replicate 1	replicate 2	replicate 3	replicate 4	replicate 5	replicate 1	replicate 2	replicate 3	replicate 4	replicate 5	wild-type	NRXN3AS5HA/HA	NRXN3HA/wild-type	vs wildtype (q-val)	wild-type	wild-type	NRXN IP/ctrl.	vs ctrl IgG (q-val)
C1QL1	0	0	0	0	0	0	0	0	0	0	0	0	0	0	0	0	0	0	0	0	0	0			0	0
C1QL2	0	0	0	0	0	0	0	0	0	0	13110.8	7025.41	8516.43	7433.7	8494.29	7626.92	5402.17	4690.69	6924.52	6622.92	0	0			8916.14	6253.44	0.701363	0.006639
C1QL3	0	0	0	0	0	0	0	0	0	0	391879	277494	327563	274622	225714	423491	311421	305565	253930	268984	0	0			299454	312678	1.04416	0.08028
C1QL4	0	0	0	0	0	0	0	0	0	0	0	0	0	0	0	0	0	0	0	0	0	0			0	0
CA10	0	0	0	0	0	0	0	0	0	0	549.26	1064.56	883.472	268.916	545.507	24861.6	22895.5	18844	22206.1	19479.8	0	0			662.344	21657.4	32.6981	<0.000001
CA11	0	0	0	0	0	0	0	0	0	0	836.495	3159.61	2564.65	1983.89	3650.98	27666.6	20522.1	16273.3	21720	17486.8	0	0			2439.13	20733.8	8.50049	3e-06
CBLN1	0	0	0	0	0	0	0	0	0	0	1009.28	489.265	891.993	386.026	426.618	31535	28184.4	24853	24413.8	22158.9	0	0			640.636	26229	40.9422	<0.000001
CBLN2	0	0	0	0	0	0	0	0	0	0	193.307	243.496	10.0591	20.9049	23.7985	12079.7	12578.9	7625.38	9026.27	8322.65	0	0			98.3131	9926.57	100.969	1e-06
CBLN3	0	0	0	0	0	0	0	0	0	0	0	0	0	0	0	0	0	0	0	0	0	0			0	0
CBLN4	0	0	0	0	0	0	0	0	0	0	1934.34	2023.69	1497.77	380.617	3048.82	75785	72085.5	57359	79287.9	68124.6	0	0			1777.05	70528.4	39.6886	<0.000001
CLSTN1	0	0	0	0	0	0	0	0	0	0	0	0	0	0	0	0	0	0	0	0	0	0			0	0
CLSTN2	0	0	0	0	0	0	0	0	0	0	0	0	0	0	0	0	0	0	0	0	0	0			0	0
CLSTN3	0	0	0	0	0	0	0	0	0	0	0	0	0	0	0	0	0	0	0	0	0	0			0	0
DAG1	6186.37	1835.91	11298.6	4068.33	5342.71	2577.39	5772.96	7248.94	5046.22	3486.05	253.949	290.83	162.842	121.648	126.96	648.45	1202.52	827.392	538.874	1097.47	5746.39	4826.31	0.839887	0.312138	191.246	862.941	4.51221	0.00011
LPHN1	0	0	0	0	0	0	0	0	0	0	0	0	0	0	0	0	0	0	0	0	0	0			0	0
LPHN2	0	0	0	0	0	0	0	0	0	0	0	0	0	0	0	0	0	0	0	0	0	0			0	0
LPHN3	0	0	0	0	0	0	0	0	0	0	0	0	0	0	0	0	0	0	0	0	0	0			0	0
LRRTM1	0	0	0	0	0	0	0	0	0	0	856.415	1297.56	1335.79	2606.44	1432.36	40523.7	30204.8	33033	31940.6	30639.6	0	0			1505.71	33268.3	22.0948	<0.000001
LRRTM2	0	0	0	0	0	0	0	0	0	0	0	0	0	0	0	0	0	0	0	0	0	0			0	0
LRRTM3	0	0	0	0	0	0	0	0	0	0	0	0	0	0	0	0	0	0	0	0	0	0			0	0
LRRTM4	0	0	0	0	0	0	0	0	0	0	0	0	0	0	0	0	0	0	0	0	0	0			0	0
NLGN1	0	0	0	0	0	0	0	0	0	0	676.661	1110.44	471.122	894.945	612.517	33035.5	30157	28215.9	28726.9	25624.8	0	0			753.138	29152	38.7074	<0.000001
NLGN2	0	0	0	0	0	0	0	0	0	0	715.766	1614.58	750.103	868.85	1380.12	8098.81	9383.16	6445.52	8130.57	8014.06	0	0			1065.88	8014.42	7.51903	<0.000001
NLGN3	660.066	843.109	4226.16	1078.62	1134.85	381.282	670.48	1916.31	2659.75	1121.62	633.544	162.091	124.004	199.964	39.2216	6723.59	7660.74	6802.44	6106.99	5976.23	1588.56	1349.89	0.849755	0.332822	231.765	6654	28.7101	<0.000001
NLGN4	0	0	0	0	0	0	0	0	0	0	0	0	0	0	0	0	0	0	0	0	0	0			0	0
NRXN1	495.934	297.646	800.642	420.512	660.9	225.772	383.529	823.468	1294.05	975.608	26541.8	25755.5	22074.7	33534.7	24997	1.57447e+06	1.2867e+06	1.17315e+06	1.37426e+06	1.25534e+06	535.127	740.485	1.38376	0.221764	26580.7	1.33278e+06	50.141	<0.000001
NRXN2	0	0	0	0	0	0	0	0	0	0	982.901	961.255	944.985	547.4	1512.49	22171	19619.6	17462	22016.9	21433.8	0	0			989.807	20540.6	20.7522	<0.000001
NRXN3	25426.1	17900.4	57360.4	28510	26857.8	291478	551294	552592	489200	657310	459.926	821.491	768.231	1557.86	886.479	20922.2	22678.5	19864.3	15709.8	18119.5	31210.9	508375	16.2884	6.2e-05	898.798	19458.8	21.6499	<0.000001
NXPH1	39.8041	303.145	390.882	63.4885	145.712	13539.4	27643.9	25440.6	19579.9	30462.1	7.61794	6.48464	10.1013	18.5744	6.97485	12966.1	14052.5	9973.06	9549.02	11604.9	188.606	23333.2	123.714	6.2e-05	9.95064	11629.1	1168.68	<0.000001
NXPH2	0	0	0	0	0	0	0	0	0	0	0	0	0	0	0	0	0	0	0	0	0	0			0	0
NXPH3	0	0	0	0	0	0	0	0	0	0	719.476	1050.45	384.491	262.323	305.232	17834.4	13706.2	12068.2	16814.8	17035	0	0			544.394	15491.7	28.4568	<0.000001
NXPH4	0	0	0	0	0	0	0	0	0	0	0	0	0	0	0	0	0	0	0	0	0	0			0	0
PTPRD	0	0	0	0	0	0	0	0	0	0	0	0	0	0	0	0	0	0	0	0	0	0			0	0
PTPRS	0	0	0	0	0	0	0	0	0	0	0	0	0	0	0	0	0	0	0	0	0	0			0	0
FAM19A1	8474.72	3652.43	33221.8	4982.21	12826.7	69109.9	179938	160323	103530	181496	1.93153	1.93911	4.99813	169.471	1.93153	15505.6	16975.2	14774.4	16754.8	20345.9	12631.6	138879	10.9946	0.000451	36.0543	16871.2	467.938	<0.000001
FAM19A2	5769.53	3044.82	11785.8	5012	3415.59	58656.9	112708	92162.8	108967	96242.6	1.20837	20.5964	119.201	1.16278	1.94656	17159	15358.4	15037.4	17101.5	13521.4	5805.55	93747.5	16.1479	5.3e-05	28.823	15635.6	542.469	<0.000001
FAM19A3	0	0	0	0	0	0	0	0	0	0	0	0	0	0	0	0	0	0	0	0	0	0			0	0
FAM19A4	0	0	0	0	0	0	0	0	0	0	0	0	0	0	0	0	0	0	0	0	0	0			0	0
FAM19A5	0	0	0	0	0	0	0	0	0	0	0	0	0	0	0	0	0	0	0	0	0	0			0	0
