# Supplementary material for: Targeted proteoform mapping uncovers specific Neurexin-3 variants required for dendritic inhibition
Source: Neuron. 2022 Jul 6;110(13):2094–2109.e10. doi: 10.1016/j.neuron.2022.04.017 (PMC9275415; doi:10.1016/j.neuron.2022.04.017)
Supplement: Table S4. Method supplement, related to STAR Methods — Oligonucleotide primer used for flanking primer PCRs or qPCR assays and 3’UTR sequences which were cloned into dual-promotor luciferase plasmids. [file mmc5.xlsx]

## Sheet: Primers
Table S4: Methods supplement - Oligonucleotide primers
Primer List
qPCR	Gene	Sequence
	Nrxn 1 alpha for:	GCA AAA CCG TGC CTT AGC AA
	Nrxn 1 alpha rev:	TCA CAG GAC CTG CCG AGA TA
	Nrxn 1 beta for:	CCT GGC CCT GAT CTG GAT AGT
	Nrxn 1 beta rev:	TTG TCC CAG CGT GTC CG
	Nrxn 2 alpha for:	CAT CGA TGG ACG GAG TCG AG
	Nrxn 2 alpha rev:	CAC ACT GCT TCA GGG TCT CC
	Nrxn 2 beta for:	GTC CAC CAC TTC CAC AGC AA
	Nrxn 2 beta rev:	GAT GTA TGT GGT CCC AGC GT
	Nrxn 3 alpha for:	GCC ACA CTG GAT CCC ATC AA
	Nrxn 3 alpha rev:	AAG AGA ATC AGG CCG TTG GG
	Nrxn 3 beta for:	CGT CAG CTC TGT GTG CAG TT
	Nrxn 3 beta rev:	TAG GCA CAG AGT GGT GCT TG
	Nrxn 3 Exon 24 for:	TTA CAT GGA CAT GGC GAC TC
	Nrxn 3 Exon 24 rev:	GGG TGT GTC TAT GAG TGT ACT A
	Nrxn 3 Exon 25a for:	TTG AGA CCA CCA AAG ATT CCC
	Nrxn 3 Exon 25a rev:	CCA GAT ATC ACC AAG CCA TCA T
	Nrxn 3 Exon 25b for:	CAA TCT TCG AAG GTG GCT ACA
	Nrxn 3 Exon 25b rev:	GGA CAA AGA GGT GGT TGT AGT T
	Nrxn 3 Exon 25c for:	CCC TCT GCA TCT TGA TCC TC
	Nrxn 3 Exon 25c rev:	TTG CTG ATG TAG TTC CTC GTC
	Nrxn 3 Exon 19 (PAN) for:	AAT GAC AGA CCC AGC ACA C
	Nrxn 3 Exon 19 (PAN) rev:	GCG TAC TAA GAT ACC ATC CTT CAC
	GAPDH for:	GCT TGT CAT CAA CGG GAA G
	GAPDH rev:	TTG TCA TAT TTC TCG TGG TTC A
	Arc for:	CAC ACT GTC TCT GTA GGT
	Arc rev:	GGC TAA CGG TAT AGT CAT AG
	hRluc for:	TCC AGA TTG TCC GCA ACT AC
	hRluc rev:	CTT CTT AGC TCC CTC GAC AAT AG
	fluc for:	CAT TCT TCG AGG CCA AGG T
	fluc rev:	TTC ACG TAG CCG GAC ATA ATC
Flanking primer PCR	Nrxn 3 23a for:	CCC ACG TCA GAT GAT CTT GTT T
	Nrxn 3 25a rev:	AGG AGG GGT AGC TAA AGG GT
	Nrxn 3 25c rev:	GGA ACC CGT CTG ATT CCT GG

## Sheet: 3'UTR sequences
Table S4: Methods supplement - Nrxn3 3'UTR sequences used in luciferase assays
Nrxn 3 Exon 25abc	GAGGTGAATTAGTTATTCCTCTTCTGGTAGAAGACCCTTTAGCTACCCCTCCTATTGCTACTCGTGTACCCTCCATTACACTCCCCCCTACCTTCCGCCCCCTCCTCACCATTATTGAGACCACCAAAGATTCCCTGTCCATGACCTCTGAGGCGGGGTTACCTTGCTTGTCGGACCAAGGCAGCGATGGTTGTGATGATGATGGCTTGGTGATATCTGGGTATGGCTCAGGGGAAACCTTTGACTCTAACCTGCCCCCTACTGATGATGAAGATTTTTACACCACCTTCTCCTTGGTAACAGATAAGAGTCTTTCCACTTCAATCTTCGAAGGTGGCTACAAAGCACATGCGCCCAAGTGGGAATCCAAGGACTTTAGACCTAACAAAGTCTCGGAAA…
Nrxn 3 Exon 25bc	ATAAGAGTCTTTCCACTTCAATCTTCGAAGGTGGCTACAAAGCACATGCGCCCAAGTGGGAATCCAAGGACTTTAGACCTAACAAAGTCTCGGAAACTAGTAGAACTACAACCACCTCTTTGTCCCCTGAGCTGATCCGCTTCACAGCGTCCTCCTCGTCTGGGATGGTGCCCAAATTGCCAGCTGGCAAAATGAATAACCGTGATCTCAAACCCCAGCCTGATATAGTCTTGCTTCCGTTGCCCACTGCCTATGAGCTAGACAGCACCAAACTGAAGAGCCCACTAATTACTTCCCCCATGTTCCGTAATGTGCCCACAGCAAACCCCACGGAGCCAGGAATCAGACGGGTTCCGGGGGCCTCAGAGGTGATCCGGGAGTCCAGCAGTACAACAGGGA…
Nrxn 3 Exon 25c	CAAACCCCACGGAGCCAGGAATCAGACGGGTTCCGGGGGCCTCAGAGGTGATCCGGGAGTCCAGCAGTACAACAGGGATGGTCGTCGGCATTGTGGCTGCTGCCGCCCTCTGCATCTTGATCCTCCTGTACGCCATGTACAAGTACAGGAACAGGGACGAGGGGTCCTATCAAGTGGACGAGACGAGGAACTACATCAGCAACTCGGCCCAGAGCAACGGCACGCTCATGAAGGAGAAGCAAGCCAGCTCCAAGAGCGGCCATAAGAAACAGAAAAACAAGGACAAGGAGTATTATGTGTAA
Nrxn 3 Exon 24 / Exon 25	CCAGAAGCTCTAATGCAGCTAGATCACTCCGTGCCGCCCTTACATGGACATGGCGACTCACTTACACACTTACCCCTCTCATCTTCATCTCCTGTGTAGTACACTCATAGACACACCCCTCCCCTTTCCACACCCCTCCTTTCCCATACTCCCCCCTTCTTTAGCGTTGTTAAAATTTATGTGCTGTCATCTATTCCCCTAAATTAAGGAAAATCTAAAATTTGTCAAAAAAAAAGATAATAAAAGTATAAATATATATTGGAAAATTACAATGAAAAAAAAAATCATTCCAAACCCCATAGATGCATAGATTTTTTTAAAGGCAAATTATATTTTTTTTCATTTTCAGTCATAGAAAGAAGAATTATTTTAAATTTTAAAAAACCAATGCCCTCCTAA…
