# Supplementary material for: Targeted proteoform mapping uncovers specific Neurexin-3 variants required for dendritic inhibition
Source: Neuron. 2022 Jul 6;110(13):2094–2109.e10. doi: 10.1016/j.neuron.2022.04.017 (PMC9275415; doi:10.1016/j.neuron.2022.04.017)
Supplement: Table S5. List of stable isotope-labeled “heavy” peptides used for targeted proteomic assays, related to STAR Methods — Note that some NRXN3 proteoform are not annotated within the “canonical” Uniprot database entries. In such cases the multiple Uniprot IDs are provided with marking of the canonical forms in red. [file mmc6.xlsx]

## Sheet: Sheet1
Table S5: List of stable isotope-labeled “heavy” peptides used for targeted proteomic assays
Peptide	Protein Name (Uniprot)	Gene Symbol	Uniprot ID(s)	Proteoform	Amino acid coordinates of peptide assay relative to Uniprot ID
DYHFVSSR	Disks large homolog 4	Dlg4	Q62108	pan/most forms	579-586
IIPGGAAAQDGR	Disks large homolog 4	Dlg4	Q62108	pan/most forms	99-110
LLDTSFASSER	Bassoon	Bsn	O88737	pan/most forms	2815-2825
LGQLFQGPGR	Bassoon	Bsn	O88737	pan/most forms	2006-2015
YNLPNQVTPLAR	Bassoon	Bsn	O88737	pan/most forms	1807-1818
YGLALDPVSGR	Bassoon	Bsn	O88737	pan/most forms	1699-1709
LDDVDPLVTTNFGK	Neuroligin-1	Nlgn1	Q99K10	pan/most forms	48-61
HTDLDHECESIHPHEVVLR	Neuroligin-1	Nlgn1	Q99K10	pan/most forms	757-775
TACPPDYTLAMR	Neuroligin-1	Nlgn1	Q99K10	pan/most forms	776-787
FQPPEPPSPWSDIR	Neuroligin-1	Nlgn1	Q99K10	pan/most forms	95-108
ELVDQDVQPAR	Neuroligin-2	Nlgn2	Q69ZK9	pan/most forms	336-346
TLLALFTDHQWVAPAVATAK	Neuroligin-2	Nlgn2	Q69ZK9	pan/most forms	450-469
ELVEQDIQPAR	Neuroligin-3	Nlgn3	Q8BYM5	pan/most forms	336-346
LTALPDYTLTLR	Neuroligin-3	Nlgn3	Q8BYM5	pan/most forms	763-774
DVYSTDYYR	BDNF/NT-3 growth factors receptor	Ntrk2	P15209	pan/most forms (not P15209-2)	699-707
EAELLTNLQHEHIVK	BDNF/NT-3 growth factors receptor	Ntrk2	P15209	pan/most forms (not P15209-2)	587-601
LLEGNLYGSLFSVPSSK	Glutamate receptor ionotropic, NMDA 2A	Grin2a	P35436	pan/most forms	1319-1335
DFYLDQFR	Glutamate receptor ionotropic, NMDA 2B	Grin2b	Q01097	pan/most forms	1131-1138
EFDEIELAYR	Glutamate receptor ionotropic, NMDA 2B	Grin2b	Q01097	pan/most forms	1101-1110
ITGINDPR	Glutamate receptor ionotropic, NMDA 1	Grin1	P35438	pan/most forms	664-671
VYNWNHIILLVSDDHEGR	Glutamate receptor ionotropic, NMDA 1	Grin1	P35438	pan/most forms	157-174
LLDGYDNR	GABA(A) alpha-1	Gabra1	P62812	pan/most forms	48-55
SVVVAEDGSR	GABA(A) alpha-1	Gabra1	P62812	pan/most forms	204-213
VLYTLR	GABA(A) gamma-2	Gabrg2	Q8C7N0	pan/most forms	177-182
LYQFSFVGLR	GABA(A) gamma-2	Gabrg2	Q8C7N0	pan/most forms	236-245
GEWQSEAQDTMK	GABA(B)	Gabbr1	Q9WV18	pan/most forms	863-874
VFLTGGDLPALDGAR	GABA(B)	Gabbr1	Q9WV18	pan/most forms	111-125
FFQMVGLK	Parvalbumin	Pvalb	P32848	pan/most forms	30-37
TETDFSNLFAQDLLPAK	GAD-67	Gad1	P48318	pan/most forms	90-106
HYDLSYDTGDK	GAD-65	Gad2	P48320	pan/most forms	432-442
VSGMFAR	VGAT	Slc32a1	O35633	pan/most forms	24-30
SLFQEGSR	VGAT	Slc32a1	O35633	pan/most forms	408-415
VEIIANDQGNR	78 kDa glucose-regulated protein	Hspa5	P20029	pan/most forms	51-61
TTQSYVR	BDNF	Bdnf	P21237	pan/most forms	212-218
CNPMGYTK	BDNF	Bdnf	P21237	pan/most forms	188-195
IDTSCVCTLTIK	BDNF	Bdnf	P21237	pan/most forms	235-246
HWNSQCR	BDNF	Bdnf	P21237	pan/most forms	205-211
VLAQDVYAK	Gephyrin	Gphn	Q8BUV3	pan/most forms	387-395
VGVLTVSDSCFR	Gephyrin	Gphn	Q8BUV3	pan/most forms	17-28
LAIGFSTVQK	Neurexin-1	Nrxn1	Q9CS84	pan/most forms	1159-1168
EPYPGSAEVIR	Neurexin-1	Nrxn1	Q9CS84	pan/most forms	1422-1432
SGTISVNTLR	Neurexin-1	Nrxn1	Q9CS84	alpha isoforms	593-602
YVCDCSGTGYLGR	Neurexin-1	Nrxn1	Q9CS84	alpha isoforms	705-717
AYGILMATTSR	Neurexin-1	Nrxn1	Q9CS84	alpha isoforms	758-768
HHSVPIAIYR	Neurexin-1	Nrxn1	P0DI97	beta isoforms	64-73
GGHAGTTYIFSK	Neurexin-1	Nrxn1	P0DI97	beta isoforms	80-91
SPASLR	Neurexin-1	Nrxn1	P0DI97	beta isoforms	74-79
VLALAAESDPNVR	Neurexin-2	Nrxn2	E9Q7X7	pan/most forms	1320-1332
DEGSYQVDQSR	Neurexin-2	Nrxn2	E9Q7X7	pan/most forms	1662-1672
GPPGAVEVIR	Neurexin-2	Nrxn2	E9Q7X7	pan/most forms	1619-1628
LAVGFSTHQR	Neurexin-2	Nrxn2	E9Q7X7	pan/most forms	1165-1174
GELYIGGLSK	Neurexin-2	Nrxn2	E9Q7X7	alpha isoforms	1037-1046
VNDGEWCHVDFQR	Neurexin-2	Nrxn2	E9Q7X7	alpha isoforms	583-595
LPDLIADALHR	Neurexin-2	Nrxn2	E9Q7X7	alpha isoforms	1075-1085
GAAADPLCAPAR	Neurexin-2	Nrxn2	E9Q7X7	alpha isoforms	199-210
SADYVNLSLK	Neurexin-2	Nrxn2	E9Q7X7	alpha isoforms	333-342
FVCDCIGTGFLGR	Neurexin-2	Nrxn2	E9Q7X7	alpha isoforms	712-742
HGTVPIAINR	Neurexin-2	Nrxn2	E9PUN2	beta isoforms	66-75
SGHAGTTYIFGK	Neurexin-2	Nrxn2	E9PUN2	beta isoforms	82-93
LAVGFSTTVK	Neurexin-3	Nrxn3	Q6P9K9	pan/most forms	1118-1127
LFQGQLSGLYYDGLK	Neurexin-3	Nrxn3	Q6P9K9	pan/most forms	1258-1272
IYGEVVFK	Neurexin-3	Nrxn3	Q6P9K9	alpha isoforms	432-439
LPDLINDALHR	Neurexin-3	Nrxn3	Q6P9K9	alpha isoforms	1028-1038
HHSVPISIYR	Neurexin-3	Nrxn3	Q8C985	beta isoforms	62-71
SPVSLR	Neurexin-3	Nrxn3	Q8C985	beta isoforms	72-77
GGHAGATYIFGK	Neurexin-3	Nrxn3	Q8C985	beta isoforms	78-89
VPSITLPPTFRPLLTIIETTK	Neurexin-3	Nrxn3	Q6P9K9; Q8C985; A0A5F8MPQ9	AS5 ex25a	350-370
DPLATPPIATR	Neurexin-3	Nrxn3	Q6P9K9; Q8C985; A0A5F8MPQ9	AS5 ex25a	339-349
SLSTSIFEGGYK	Neurexin-3	Nrxn3	Q6P9K9; Q8C985	AS5 ex25b	1367-1378
TTTTSLSPELIR	Neurexin-3	Nrxn3	Q6P9K9; Q8C985	AS5 ex25b	1400-1411
FTASSSSGMVPK	Neurexin-3	Nrxn3	Q6P9K9; Q8C985	AS5 ex25b	1412-1432
SPLITSPMFR	Neurexin-3	Nrxn3	Q6P9K9; Q8C985	AS5 ex25b	1458-1467
VPGASEVIR	Neurexin-3	Nrxn3	Q6P9K9; Q8C985	AS5 ex25c	1482-1490
DEGSYQVDETR	Neurexin-3	Nrxn3	Q6P9K9; Q8C985	AS5 ex25c	1524-1534
NYISNSAQSNGTLMK	Neurexin-3	Nrxn3	Q6P9K9; Q8C985	AS5 ex25c	1535-1549
LTVNLDCIR	Neurexin-1	Nrxn1	Q9CS84	AS3(+)	785-793
YPAGNNDNER	Neurexin-1	Nrxn1	Q9CS84; P0DI97	AS4(+)	1244-1253
GCEVALMK	Neurexin-1	Nrxn1	Q9CS84; H3BK41	AS6(+)	1086-1088**1089
LTVNLDCLR	Neurexin-2	Nrxn2	E9Q7X7	AS3(+)	792-800
YPAGNFDNER	Neurexin-2	Nrxn2	E9Q7X7; E9PUN2	AS4(+)	1250-1259
PETLYAGQK	Neurexin-3	Nrxn3	Q6P9K9	AS3(+)	762-770
LMVNLDCIR	Neurexin-3	Nrxn3	Q6P9K9	AS3(+)	745-753
YNRPVEEWLQEK	Neurexin-3	Nrxn3	Q6P9K9; Q8C985	AS4(+)	1224-1235
GCEVALTK	Neurexin-3	Nrxn3	Q6P9K9; Q6P9K9-2	AS6(+)	672-679
