# Supplementary material for: Targeted proteoform mapping uncovers specific Neurexin-3 variants required for dendritic inhibition
Source: Neuron. 2022 Jul 6;110(13):2094–2109.e10. doi: 10.1016/j.neuron.2022.04.017 (PMC9275415; doi:10.1016/j.neuron.2022.04.017)
Supplement: Table S6. Targeted proteomics Nrxn3ΔEx24 mice data supplement, related to Figure 5 — All “light to heavy” ratios from targeted proteomics assays of NRXN1,2,3 on cortical, cerebellar and hippocampal tissue. [file mmc7.xlsx]

## Sheet: Sheet1
Table S6: “Light to heavy” ratios from targeted proteomics assays on cortical, cerebellar and hippocampal tissue.
Cortex			Light / Heavy Ratio										Light / Heavy Ratio (wild-type ctrl set to 1)										FC Nrxn3ΔEx24/ wild-type	p-value
Proteoform	#	Peptide	wildtype					Nrxn3ΔEx24					wildtype					Nrxn3ΔEx24
Nrxn1 PAN	1	LAIGFSTVQK	5.10592e-11	3.70377e-11	4.56935e-11	9.75449e-11	5.69914e-11	7.83811e-11	6.43702e-11	4.5537e-11	8.82035e-11	7.00736e-11	0.88544	0.642287	0.792392	1.69157	0.988312	1.35924	1.11627	0.789678	1.52958	1.21518	1.20199	0.386363
	2	EPYPGSAEVIR	2.31458e-10	3.06549e-10	3.6409e-10	5.6053e-10	4.07482e-10	2.46458e-10	3.54753e-10	3.57488e-10	3.84198e-10	5.61286e-10	0.618835	0.819602	0.973445	1.49866	1.08946	0.658942	0.948482	0.955794	1.02721	1.50068	1.01822	0.929907
Nrxn2 PAN	1	VLALAAESDPNVR	1.07287e-10	9.50909e-11	1.39178e-10	1.03254e-10	1.24366e-10	8.74016e-11	1.41326e-10	1.37029e-10	1.16706e-10	1.1081e-10	0.942473	0.835339	1.22263	0.907049	1.09251	0.767791	1.2415	1.20375	1.02522	0.973422	1.04234	0.7111
	2	DEGSYQVDQSR	7.10118e-11	8.10632e-11	9.15968e-11	1.54995e-10	1.22849e-10	7.90486e-11	1.03367e-10	1.0742e-10	1.1587e-10	1.39041e-10	0.680821	0.777188	0.878178	1.486	1.17781	0.757874	0.991024	1.02989	1.1109	1.33304	1.04455	0.804648
Nrxn3 PAN	1	LAVGFSTTVK	1.03349e-10	8.2054e-11	9.58201e-11	1.4714e-10	1.07414e-10	4.95337e-11	4.90395e-11	4.02838e-11	5.69866e-11	4.69279e-11	0.964475	0.765749	0.894218	1.37314	1.00241	0.462261	0.457649	0.375939	0.531814	0.437943	0.453121	0.000797173
	2	LFQGQLSGLYYDGLK	1.00183e-10	8.82595e-11	1.21474e-10	1.01417e-10	1.27592e-10	3.7192e-11	4.46449e-11	4.82126e-11	4.28509e-11	3.84548e-11	0.929471	0.818848	1.12701	0.940915	1.18376	0.345057	0.414203	0.447303	0.397559	0.356773	0.392179	2.42851e-05
Nrxn3 25b	1	SLSTSIFEGGYK	3.22628e-11	2.86489e-11	3.79927e-11	3.29143e-11	3.81631e-11	4.05687e-11	6.19883e-11	6.01124e-11	5.33131e-11	6.72035e-11	0.949007	0.842704	1.11755	0.968172	1.12256	1.19333	1.82338	1.7682	1.5682	1.97679	1.66598	0.00179053
	2	TTTTSLSPELIR	8.99145e-13	7.32332e-13	1.56665e-12	1.14915e-12	1.16834e-12	3.85736e-12	4.63158e-12	4.58464e-12	3.99466e-12	4.30134e-12	0.815091	0.663871	1.42019	1.04173	1.05912	3.49676	4.19861	4.15606	3.62123	3.89924	3.87438	3.58276e-07
Nrxn3 25c	1	DEGSYQVDETR	5.39688e-12	5.48054e-12	6.56773e-12	9.32302e-12	8.71424e-12	8.05331e-12	1.12004e-11	1.19323e-11	1.25218e-11	1.56865e-11	0.7605	0.77229	0.925491	1.31375	1.22797	1.13483	1.57831	1.68143	1.7645	2.21045	1.67391	0.0117387
	2	VPGASEVIR	3.28304e-11	3.21836e-11	4.21023e-11	4.18168e-11	4.18192e-11	3.94371e-11	5.64539e-11	5.58547e-11	4.88387e-11	7.1645e-11	0.860551	0.843596	1.10359	1.0961	1.09617	1.03373	1.47977	1.46406	1.28016	1.87796	1.42714	0.0222843
Cerebellum			Light / Heavy Ratio										Light / Heavy Ratio (wild-type ctrl set to 1)										FC Nrxn3ΔEx24/ wild-type	p-value
Proteoform	#	Peptide	wildtype					Nrxn3ΔEx24					wildtype					Nrxn3ΔEx24
Nrxn1 PAN	1	LAIGFSTVQK	8.10055e-12	6.501e-12	8.52614e-12	6.8363e-12	7.83636e-12	7.938e-12	1.34848e-11	1.17042e-11	4.04083e-12	7.91979e-12	1.07149	0.859912	1.12779	0.904265	1.03655	1.04999	1.78369	1.54816	0.534496	1.04758	1.19278	0.414112
	2	EPYPGSAEVIR	5.58254e-10	4.58063e-10	5.47716e-10	4.72236e-10	4.8966e-10	3.70888e-10	4.14638e-10	4.86375e-10	6.18579e-10	4.50963e-10	1.10505	0.906722	1.08419	0.934776	0.969267	0.734161	0.820763	0.962765	1.22446	0.892668	0.926963	0.452925
Nrxn2 PAN	1	VLALAAESDPNVR	1.63701e-10	1.10322e-10	1.03807e-10	9.0694e-11	1.01563e-10	1.37487e-10	9.71526e-11	9.94384e-11	2.03636e-10	1.05796e-10	1.43576	0.967586	0.910452	0.795439	0.890767	1.20584	0.852085	0.872133	1.78601	0.927896	1.12879	0.554818
	2	DEGSYQVDQSR	1.74912e-10	1.53646e-10	1.62158e-10	1.7585e-10	1.86199e-10	1.64647e-10	1.62371e-10	1.96689e-10	2.55735e-10	1.8837e-10	1.02556	0.900871	0.950777	1.03106	1.09174	0.96537	0.952024	1.15324	1.49945	1.10446	1.13491	0.232971
Nrxn3 PAN	1	LAVGFSTTVK	6.10502e-11	3.98687e-11	6.12424e-11	4.81411e-11	4.60733e-11	1.48423e-11	2.70121e-11	2.56949e-11	1.85891e-11	1.96897e-11	1.19064	0.777544	1.19439	0.938877	0.898551	0.289463	0.526808	0.501117	0.362537	0.384001	0.412785	0.000247894
	2	LFQGQLSGLYYDGLK	1.28988e-10	8.68186e-11	7.86174e-11	6.99842e-11	7.67141e-11	3.19479e-11	2.93882e-11	2.81067e-11	6.06456e-11	3.11941e-11	1.46204	0.984065	0.891106	0.793252	0.869533	0.36212	0.333108	0.318582	0.687402	0.353576	0.410958	0.00275443
Nrxn3 25b	1	SLSTSIFEGGYK	1.41806e-11	1.19815e-11	8.60982e-12	6.02344e-12	7.27536e-12	3.16525e-11	1.80092e-11	1.795e-11	3.07925e-11	2.16949e-11	1.47497	1.24624	0.895536	0.626519	0.756735	3.29228	1.87319	1.86704	3.20283	2.25656	2.49838	0.00274833
	2	TTTTSLSPELIR	3.04675e-12	2.16259e-12	2.0016e-12	1.76346e-12	1.99436e-12	1.13558e-11	7.70384e-12	8.02008e-12	1.39363e-11	8.10642e-12	1.38883	0.985795	0.912411	0.803855	0.909108	5.17642	3.51172	3.65587	6.35271	3.69523	4.47839	0.00027872
Nrxn3 25c	1	DEGSYQVDETR	2.55602e-11	1.82531e-11	1.90851e-11	2.04895e-11	2.09378e-11	2.29651e-11	2.36515e-11	2.4737e-11	3.17085e-11	2.05931e-11	1.22502	0.874815	0.914688	0.981996	1.00348	1.10064	1.13354	1.18557	1.51969	0.986962	1.18528	0.125717
	2	VPGASEVIR	5.96623e-11	3.94016e-11	3.82148e-11	3.57826e-11	3.60763e-11	5.58735e-11	4.52454e-11	4.60661e-11	7.17676e-11	4.76713e-11	1.42639	0.942001	0.913628	0.855481	0.862501	1.33581	1.08171	1.10133	1.7158	1.13971	1.27487	0.125468
Hippocampus			Light / Heavy Ratio										Light / Heavy Ratio (wild-type ctrl set to 1)										FC Nrxn3ΔEx24/ wild-type	p-value
Proteoform	#	Peptide	wildtype					Nrxn3ΔEx24					wildtype					Nrxn3ΔEx24
Nrxn1 PAN	1	LAIGFSTVQK	3.19676e-11	3.82012e-11	4.25069e-11	4.53102e-11	6.11175e-11	3.00069e-11	3.28206e-11	3.3218e-11	2.06005e-11	3.67042e-11	0.729509	0.871762	0.970018	1.03399	1.39472	0.684765	0.748976	0.758045	0.47011	0.8376	0.699899	0.0464432
	2	EPYPGSAEVIR	4.7757e-10	3.98112e-10	4.25793e-10	5.0582e-10	4.50266e-10	6.30409e-10	4.89724e-10	4.55197e-10	6.87983e-10	5.99383e-10	1.05771	0.88173	0.943038	1.12028	0.99724	1.39622	1.08463	1.00816	1.52373	1.3275	1.26805	0.0343481
Nrxn2 PAN	1	VLALAAESDPNVR	1.03016e-10	9.859e-11	7.5585e-11	9.08507e-11	8.18774e-11	1.06481e-10	9.24414e-11	9.78965e-11	1.46729e-10	1.17282e-10	1.14482	1.09564	0.839985	1.00963	0.909913	1.18333	1.02731	1.08793	1.63061	1.30337	1.24651	0.0756105
	2	DEGSYQVDQSR	1.5737e-10	1.6273e-10	1.46201e-10	1.71058e-10	1.97099e-10	2.11978e-10	1.55428e-10	2.17188e-10	2.00792e-10	2.16122e-10	0.942949	0.975064	0.876022	1.02497	1.181	1.27015	0.931312	1.30137	1.20313	1.29498	1.20019	0.0490022
Nrxn3 PAN	1	LAVGFSTTVK	1.44558e-10	1.15908e-10	1.0297e-10	1.28874e-10	1.49738e-10	4.48958e-11	4.10406e-11	4.31761e-11	5.96191e-11	5.80323e-11	1.12576	0.902645	0.801884	1.00361	1.1661	0.34963	0.319607	0.336238	0.464289	0.451932	0.384339	3.433e-05
	2	LFQGQLSGLYYDGLK	1.34934e-10	1.13122e-10	8.4579e-11	9.33113e-11	8.8951e-11	3.02878e-11	3.02899e-11	3.18763e-11	5.59434e-11	5.29776e-11	1.3103	1.09849	0.821319	0.906115	0.863774	0.294115	0.294135	0.30954	0.543248	0.514448	0.391097	0.000460147
Nrxn3 25b	1	SLSTSIFEGGYK	3.52055e-11	2.44475e-11	2.2664e-11	2.30288e-11	2.33995e-11	5.24266e-11	4.93395e-11	4.67945e-11	5.70588e-11	6.07914e-11	1.36725	0.949451	0.880189	0.894355	0.908752	2.03606	1.91617	1.81733	2.21596	2.36092	2.06929	4.7548e-05
	2	TTTTSLSPELIR	1.16559e-12	9.65414e-13	9.68812e-13	8.62644e-13	1.17389e-12	5.6923e-12	4.53643e-12	4.6637e-12	6.68814e-12	6.58502e-12	1.13465	0.939787	0.943094	0.839744	1.14273	5.54119	4.41601	4.5399	6.5106	6.41022	5.48358	8.46863e-06
Nrxn3 25c	1	DEGSYQVDETR	1.50977e-11	1.24127e-11	1.10773e-11	1.29202e-11	1.32292e-11	2.0026e-11	1.75419e-11	2.05269e-11	2.1897e-11	2.59518e-11	1.16608	0.958702	0.855562	0.997895	1.02177	1.54671	1.35486	1.5854	1.69122	2.0044	1.63652	0.000654155
	2	VPGASEVIR	3.95377e-11	2.88603e-11	2.46056e-11	2.59639e-11	2.57178e-11	4.31077e-11	4.6003e-11	4.11617e-11	5.46469e-11	5.24791e-11	1.36633	0.997346	0.850315	0.897255	0.88875	1.4897	1.58976	1.42245	1.88847	1.81356	1.64079	0.00121343
